# Supplementary material for: Fungal infection drives metabolic reprogramming in epithelial cells via aerobic glycolysis and an alternative TCA cycle shunt
Source: Sci Adv. 2026 Feb 4;12(6):eaea0405. doi: 10.1126/sciadv.aea0405 (PMC12871460; doi:10.1126/sciadv.aea0405)
Supplement: Supplementary file 2 — Data S1 [file sciadv.aea0405_data_s1.zip]

Archive with 1 entries (1 files):
- aea0405_data_s1.xlsx
