# Supplementary material for: Fungal infection drives metabolic reprogramming in epithelial cells via aerobic glycolysis and an alternative TCA cycle shunt
Source: Sci Adv. 2026 Feb 4;12(6):eaea0405. doi: 10.1126/sciadv.aea0405 (PMC12871460; doi:10.1126/sciadv.aea0405)
Supplement: Supplementary file 2 — Data S1 [file sciadv.aea0405_data_s1.zip › aea0405_data_s1.xlsx]

## Sheet: BWP17_4hPBS_4h
Name	Stat (dist.dir.up)	p (dist.dir.up)	p adj (dist.dir.up)	Stat (dist.dir.dn)	p (dist.dir.dn)	p adj (dist.dir.dn)
GO_REGULATION_OF_DOPAMINE_METABOLIC_PROCESS	1.9724	0.16901	0.39418	-1.974	0.84985	1
GO_LACTATE_TRANSPORT	1.6459	0.20575	0.45136	-1.6459	0.82058	1
GO_POSITIVE_REGULATION_OF_VIRAL_TRANSCRIPTION	1.1783	0.34695	0.62055	-1.1783	0.69271	1
GO_DETECTION_OF_LIGHT_STIMULUS_INVOLVED_IN_VISUAL_PERCEPTION	-0.25077	0.59813	0.80136	0.25077	0.40626	1
GO_CARDIAC_CHAMBER_DEVELOPMENT	1.1029	0.4762	0.72625	-0.29222	0.37265	1
GO_CALCIUM_ION_TRANSMEMBRANE_IMPORT_INTO_CYTOSOL	2.8445	0.097518	0.26289	-2.8445	0.93001	1
GO_DNA_DEPENDENT_DNA_REPLICATION_MAINTENANCE_OF_FIDELITY	-1.8782	0.92534	0.96496	1.8782	0.074411	1
GO_TRNA_AMINOACYLATION	-4.0638	0.99685	0.99944	4.0638	0.0023903	0.33703
GO_CIRCADIAN_RHYTHM	7.6918	2.2289e-05	0.00025112	-7.1808	0.99998	1
GO_PHOSPHATIDYLSERINE_ACYL_CHAIN_REMODELING	1.3627	0.2724	0.53967	-1.3627	0.74829	1
GO_SPINAL_CORD_DEVELOPMENT	-1.2845	0.88658	0.94494	1.2845	0.12383	1
GO_REGULATION_OF_GENE_SILENCING_BY_RNA	1.7547	0.21669	0.46591	-1.7547	0.8184	1
GO_PLATELET_DERIVED_GROWTH_FACTOR_RECEPTOR_SIGNALING_PATHWAY	5.6539	0.0012957	0.008327	-4.5522	0.99464	1
GO_GLUCURONATE_METABOLIC_PROCESS	-0.02391	0.58309	0.7922	0.02391	0.42974	1
GO_CELLULAR_RESPONSE_TO_LIPOPROTEIN_PARTICLE_STIMULUS	0.8874	0.3704	0.6407	-0.8874	0.64952	1
GO_REGULATION_OF_NLRP3_INFLAMMASOME_COMPLEX_ASSEMBLY	-0.84275	0.73801	0.87717	0.84275	0.2616	1
GO_POSITIVE_REGULATION_OF_EPITHELIAL_CELL_DIFFERENTIATION	6.1498	0.00055725	0.00402	-5.3563	0.99905	1
GO_CEREBRAL_CORTEX_RADIAL_GLIA_GUIDED_MIGRATION	-1.1091	0.80761	0.9055	1.1091	0.19387	1
GO_POSITIVE_REGULATION_OF_KINASE_ACTIVITY	10.6	2.14e-07	4.1147e-06	-8.708	1	1
GO_NEGATIVE_REGULATION_OF_TRANSCRIPTION_FACTOR_IMPORT_INTO_NUCLEUS	2.531	0.12762	0.32169	-2.531	0.90334	1
GO_POTASSIUM_ION_TRANSPORT	-0.85197	0.82153	0.91169	0.85197	0.1911	1
GO_L_PHENYLALANINE_METABOLIC_PROCESS	0.51018	0.43814	0.69926	-0.51018	0.58219	1
GO_REGULATION_OF_T_CELL_RECEPTOR_SIGNALING_PATHWAY	5.8967	0.00090821	0.0061423	-5.8743	0.99977	1
GO_CARDIAC_MUSCLE_ADAPTATION	-0.45498	0.6647	0.84352	0.45498	0.34	1
GO_NEGATIVE_REGULATION_OF_EPITHELIAL_CELL_PROLIFERATION	1.9988	0.26408	0.53056	-0.59828	0.47859	1
GO_MOVEMENT_IN_ENVIRONMENT_OF_OTHER_ORGANISM_INVOLVED_IN_SYMBIOTIC_INTERACTION	4.8437	0.0084579	0.038171	-4.7317	0.99619	1
GO_REGULATION_OF_PROTEIN_TARGETING_TO_MITOCHONDRION	1.9156	0.27077	0.5378	-1.9156	0.78729	1
GO_APICAL_PROTEIN_LOCALIZATION	-2.0043	0.91069	0.95632	2.0043	0.084187	1
GO_REGULATION_OF_ESTABLISHMENT_OF_PLANAR_POLARITY	-0.032167	0.72653	0.87195	0.032167	0.31135	1
GO_FOREBRAIN_NEURON_DEVELOPMENT	0.29602	0.54913	0.77472	-0.29602	0.47578	1
GO_POSITIVE_REGULATION_OF_PROTEIN_MATURATION	1.0685	0.34336	0.61637	-1.0685	0.68659	1
GO_NEUROMUSCULAR_JUNCTION_DEVELOPMENT	-0.45136	0.69613	0.85486	0.45136	0.31144	1
GO_MITOTIC_CYTOKINESIS	-0.35909	0.71439	0.86576	0.35909	0.29951	1
GO_NEGATIVE_REGULATION_OF_RESPONSE_TO_ENDOPLASMIC_RETICULUM_STRESS	1.6188	0.26629	0.53284	-1.6188	0.7749	1
GO_SMAD_PROTEIN_SIGNAL_TRANSDUCTION	5.8049	0.00089471	0.0060775	-4.4529	0.99472	1
GO_CYTOPLASMIC_TRANSLATION	1.5282	0.30418	0.57637	-1.5282	0.74614	1
GO_MEIOTIC_CHROMOSOME_SEGREGATION	-0.17249	0.66262	0.84332	0.17249	0.3581	1
GO_POSITIVE_REGULATION_OF_CALCIUM_ION_TRANSPORT	1.1677	0.42429	0.68981	-1.1677	0.63787	1
GO_REGULATION_OF_DOUBLE_STRAND_BREAK_REPAIR	-1.7335	0.91066	0.95632	1.7335	0.088644	1
GO_RNA_DEPENDENT_DNA_BIOSYNTHETIC_PROCESS	-0.17562	0.65264	0.83772	0.17562	0.36277	1
GO_REGULATION_OF_B_CELL_RECEPTOR_SIGNALING_PATHWAY	-0.098193	0.5796	0.79042	0.098193	0.43137	1
GO_REGULATION_OF_G_PROTEIN_COUPLED_RECEPTOR_PROTEIN_SIGNALING_PATHWAY	2.1509	0.22717	0.47938	-2.1509	0.82431	1
GO_DENDRITE_DEVELOPMENT	2.1176	0.23423	0.48874	-2.1176	0.82736	1
GO_REGULATION_OF_RESPIRATORY_BURST	1.752	0.2137	0.46227	-1.752	0.81965	1
GO_G_PROTEIN_COUPLED_RECEPTOR_INTERNALIZATION	2.1403	0.12935	0.32533	-2.1403	0.89806	1
GO_MEMORY	4.9772	0.0065047	0.030837	-4.5097	0.99314	1
GO_NEURON_DEVELOPMENT	7.9278	0.00027802	0.0022238	-5.9384	0.99751	1
GO_REGULATION_OF_GOLGI_ORGANIZATION	-0.089	0.59787	0.80136	0.089	0.4102	1
GO_ENDOTHELIAL_CELL_DEVELOPMENT	6.4028	0.00036745	0.0028214	-6.4028	0.9999	1
GO_POSITIVE_REGULATION_OF_MYOTUBE_DIFFERENTIATION	3.5633	0.03387	0.11744	-2.2159	0.88476	1
GO_REGULATION_OF_CELL_ACTIVATION	11.27	1.3323e-08	3.2799e-07	-9.6206	1	1
GO_MULTICELLULAR_ORGANISM_AGING	1.7649	0.22391	0.47605	-1.7649	0.81468	1
GO_ATP_DEPENDENT_CHROMATIN_REMODELING	-0.50439	0.76299	0.88635	0.50439	0.25817	1
GO_ANATOMICAL_STRUCTURE_FORMATION_INVOLVED_IN_MORPHOGENESIS	11.923	2.0145e-08	4.6635e-07	-9.1172	1	1
GO_ION_TRANSPORT	3.0717	0.44952	0.7084	-2.4968	0.58457	1
GO_LIPID_MODIFICATION	-0.22933	0.81956	0.91078	0.76151	0.13302	1
GO_NEGATIVE_REGULATION_OF_KIDNEY_DEVELOPMENT	-1.0695	0.78832	0.89798	1.0695	0.21483	1
GO_REGULATION_OF_HEPATOCYTE_PROLIFERATION	4.4144	0.010332	0.044929	-4.4144	0.99507	1
GO_ACYLGLYCEROL_HOMEOSTASIS	6.4337	0.00015737	0.001351	-2.6625	0.93593	1
GO_NEGATIVE_REGULATION_OF_PHOSPHOPROTEIN_PHOSPHATASE_ACTIVITY	3.4016	0.03171	0.11144	-3.4016	0.98184	1
GO_NEGATIVE_REGULATION_OF_PROTEIN_COMPLEX_ASSEMBLY	1.5325	0.37337	0.64392	-1.5327	0.69544	1
GO_HEMOGLOBIN_METABOLIC_PROCESS	3.8817	0.026436	0.096553	-3.878	0.98737	1
GO_SINGLE_FERTILIZATION	-0.43253	0.75792	0.88554	0.43253	0.26898	1
GO_LEUKOCYTE_ACTIVATION	10.387	2.2711e-07	4.3309e-06	-8.7808	1	1
GO_CHROMOSOME_ORGANIZATION	-0.6059	0.99	0.99826	1.4529	0.005008	0.51783
GO_REGULATION_OF_MITOCHONDRIAL_DEPOLARIZATION	0.39865	0.48077	0.72868	-0.39865	0.53619	1
GO_NEGATIVE_REGULATION_OF_MAP_KINASE_ACTIVITY	10.341	7.6811e-09	1.953e-07	-6.9904	0.99997	1
GO_SYNAPTIC_VESICLE_LOCALIZATION	-0.21274	0.73944	0.87726	0.21274	0.28564	1
GO_PHENOL_CONTAINING_COMPOUND_METABOLIC_PROCESS	2.0348	0.19638	0.43721	-2.0356	0.84781	1
GO_REGULATION_OF_ANTIGEN_RECEPTOR_MEDIATED_SIGNALING_PATHWAY	5.2133	0.0025835	0.014684	-5.1932	0.99873	1
GO_ESTABLISHMENT_OF_SPINDLE_ORIENTATION	1.4187	0.28578	0.55221	-1.4187	0.75242	1
GO_METANEPHRIC_NEPHRON_MORPHOGENESIS	-0.72605	0.73801	0.87717	0.72605	0.26828	1
GO_CARBOXYLIC_ACID_BIOSYNTHETIC_PROCESS	2.0316	0.36328	0.63642	-1.8764	0.69128	1
GO_GLYCERALDEHYDE_3_PHOSPHATE_METABOLIC_PROCESS	-0.10133	0.64267	0.83114	0.10133	0.37568	1
GO_RESPONSE_TO_UV_C	2.2717	0.11997	0.30688	-2.27	0.91006	1
GO_CARBOHYDRATE_CATABOLIC_PROCESS	4.4615	0.014724	0.060289	-4.4638	0.99371	1
GO_DENTATE_GYRUS_DEVELOPMENT	1.8399	0.17118	0.39694	-1.8399	0.85898	1
GO_ESTABLISHMENT_OR_MAINTENANCE_OF_TRANSMEMBRANE_ELECTROCHEMICAL_GRADIENT	0.4446	0.45478	0.71225	-0.4446	0.56785	1
GO_STRESS_FIBER_ASSEMBLY	-0.14821	0.61307	0.81106	0.14821	0.40234	1
GO_LABYRINTHINE_LAYER_DEVELOPMENT	6.6105	0.00020652	0.0017252	-5.8413	0.99968	1
GO_N_TERMINAL_PROTEIN_AMINO_ACID_ACETYLATION	-0.51354	0.69107	0.85202	0.51354	0.31326	1
GO_NEUROLOGICAL_SYSTEM_PROCESS	8.95	1.0455e-05	0.00012973	-7.7822	0.99998	1
GO_NEURONAL_STEM_CELL_DIVISION	0.025952	0.56642	0.78369	-0.025952	0.44721	1
GO_CERAMIDE_CATABOLIC_PROCESS	0.21913	0.53256	0.76482	-0.21913	0.48187	1
GO_EXCRETION	1.629	0.23858	0.49425	-1.629	0.7968	1
GO_DIGESTION	3.5383	0.05888	0.1812	-3.5394	0.96329	1
GO_POSITIVE_REGULATION_OF_SYNAPTIC_TRANSMISSION_GLUTAMATERGIC	2.4901	0.095639	0.26038	-2.4901	0.93156	1
GO_POSITIVE_REGULATION_OF_MITOTIC_NUCLEAR_DIVISION	5.9896	0.00076353	0.0052789	-4.9178	0.99785	1
GO_HINDBRAIN_DEVELOPMENT	-0.9112	0.86935	0.93528	0.91109	0.14874	1
GO_OLIGOSACCHARIDE_METABOLIC_PROCESS	-0.42301	0.77608	0.89141	0.42301	0.24222	1
GO_NEGATIVE_REGULATION_OF_DENDRITIC_SPINE_DEVELOPMENT	-0.51099	0.68357	0.8507	0.51099	0.32463	1
GO_MODULATION_OF_GROWTH_OF_SYMBIONT_INVOLVED_IN_INTERACTION_WITH_HOST	-0.86194	0.72755	0.87234	0.86194	0.26831	1
GO_CHROMOSOME_SEGREGATION	0.85767	0.67768	0.8492	-0.10508	0.23878	1
GO_NEGATIVE_REGULATION_OF_CYCLIN_DEPENDENT_PROTEIN_KINASE_ACTIVITY	0.7621	0.45216	0.70991	-0.62802	0.55339	1
GO_ETHER_METABOLIC_PROCESS	0.52907	0.45081	0.70985	-0.52907	0.56713	1
GO_HEMATOPOIETIC_PROGENITOR_CELL_DIFFERENTIATION	0.70314	0.56755	0.78461	-0.70215	0.48429	1
GO_CYTOKINE_METABOLIC_PROCESS	6.5251	0.00022428	0.0018635	-6.4933	0.99992	1
GO_ANTEROGRADE_AXONAL_TRANSPORT	-1.5478	0.89119	0.94696	1.5478	0.10484	1
GO_NEGATIVE_REGULATION_OF_ERK1_AND_ERK2_CASCADE	12.249	4.0166e-11	1.6111e-09	-9.1028	1	1
GO_STEROID_BIOSYNTHETIC_PROCESS	0.46933	0.5987	0.80189	-0.46933	0.44706	1
GO_ALDITOL_PHOSPHATE_METABOLIC_PROCESS	0.82589	0.42124	0.68699	-0.82589	0.61547	1
GO_SODIUM_INDEPENDENT_ORGANIC_ANION_TRANSPORT	3.3885	0.047993	0.15497	-3.3885	0.97334	1
GO_REGULATION_OF_PROTEIN_TYROSINE_KINASE_ACTIVITY	7.5043	1.8626e-05	0.00021452	-6.0143	0.99975	1
GO_REGULATION_OF_INTERFERON_BETA_PRODUCTION	-0.47988	0.75288	0.88419	0.47988	0.26218	1
GO_NUCLEOSOME_DISASSEMBLY	0.20962	0.57961	0.79042	-0.20962	0.44731	1
GO_DNA_TEMPLATED_TRANSCRIPTION_ELONGATION	0.99669	0.48713	0.73425	-0.99669	0.58248	1
GO_N_GLYCAN_PROCESSING	-2.1349	0.92433	0.96476	2.1349	0.077834	1
GO_INORGANIC_ION_IMPORT_INTO_CELL	0.027247	0.57126	0.7866	-0.027247	0.44247	1
GO_ENDOPLASMIC_RETICULUM_TO_CYTOSOL_TRANSPORT	-0.42058	0.69678	0.85509	0.42058	0.30983	1
GO_NEGATIVE_REGULATION_OF_REPRODUCTIVE_PROCESS	6.1127	0.0005587	0.0040242	-4.0066	0.99014	1
GO_G_PROTEIN_COUPLED_PURINERGIC_RECEPTOR_SIGNALING_PATHWAY	-0.78813	0.74439	0.87914	0.78813	0.24954	1
GO_MEMBRANE_DEPOLARIZATION	1.6851	0.23594	0.49097	-1.6851	0.80214	1
GO_OLFACTORY_BULB_INTERNEURON_DIFFERENTIATION	-0.45287	0.6732	0.8464	0.45287	0.32189	1
GO_POSITIVE_REGULATION_OF_G_PROTEIN_COUPLED_RECEPTOR_PROTEIN_SIGNALING_PATHWAY	2.6338	0.081179	0.22904	-2.6338	0.93792	1
GO_ATTACHMENT_OF_SPINDLE_MICROTUBULES_TO_KINETOCHORE	-1.0841	0.79425	0.90079	1.0841	0.20646	1
GO_VIRAL_BUDDING	0.97318	0.38872	0.65305	-0.97318	0.64927	1
GO_REGULATION_OF_LYASE_ACTIVITY	0.93437	0.40381	0.66862	-0.93437	0.6349	1
GO_RESPONSE_TO_NITROGEN_COMPOUND	14.997	1.1158e-13	6.5718e-12	-12.908	1	1
GO_NEGATIVE_REGULATION_OF_TRANSMEMBRANE_TRANSPORT	6.0704	0.0012705	0.0081991	-6.0738	0.99963	1
GO_REGULATION_OF_DNA_RECOMBINATION	1.3771	0.32603	0.59914	-1.0504	0.64227	1
GO_REGULATION_OF_LEUKOCYTE_PROLIFERATION	8.1331	3.1226e-05	0.00033633	-5.9548	0.99921	1
GO_RESPONSE_TO_ETHANOL	0.97899	0.4799	0.72759	-0.58289	0.47552	1
GO_SULFUR_COMPOUND_METABOLIC_PROCESS	-2.0359	0.98999	0.99826	2.0359	0.013297	0.72951
GO_POSITIVE_REGULATION_OF_TYROSINE_PHOSPHORYLATION_OF_STAT1_PROTEIN	3.4781	0.026748	0.097309	-3.327	0.97933	1
GO_REGULATION_OF_CELL_CYCLE_CHECKPOINT	6.4419	0.00021851	0.0018221	-3.5879	0.97835	1
GO_NEGATIVE_REGULATION_OF_TRANSCRIPTION_REGULATORY_REGION_DNA_BINDING	0.34386	0.49707	0.74001	-0.34386	0.52213	1
GO_POSITIVE_REGULATION_OF_DNA_REPLICATION	2.8178	0.1428	0.35083	-2.76	0.89957	1
GO_MYELINATION_IN_PERIPHERAL_NERVOUS_SYSTEM	2.7353	0.088657	0.24555	-1.8541	0.8344	1
GO_NEGATIVE_REGULATION_OF_NEURON_APOPTOTIC_PROCESS	5.335	0.004103	0.021528	-4.6698	0.99422	1
GO_POSITIVE_REGULATION_OF_REPRODUCTIVE_PROCESS	4.8688	0.0054338	0.027041	-4.8677	0.997	1
GO_POSITIVE_REGULATION_OF_METANEPHROS_DEVELOPMENT	6.7381	0.00013577	0.0011964	-6.5968	0.99996	1
GO_POSITIVE_REGULATION_OF_LYMPHOCYTE_APOPTOTIC_PROCESS	5.1798	0.0016471	0.010192	-5.1798	0.99924	1
GO_NUCLEOTIDE_PHOSPHORYLATION	5.6415	0.002087	0.012325	-5.6445	0.99936	1
GO_POSITIVE_REGULATION_OF_GENE_EXPRESSION_EPIGENETIC	-0.58474	0.81873	0.91072	0.58474	0.20177	1
GO_GLUTAMATE_SECRETION	0.75239	0.42239	0.68768	-0.75239	0.61061	1
GO_REGULATION_OF_MRNA_METABOLIC_PROCESS	5.3502	0.0066998	0.031519	-4.9399	0.994	1
GO_POSITIVE_REGULATION_OF_PROTEIN_BINDING	1.3041	0.38554	0.65262	-1.3041	0.66942	1
GO_REGULATION_OF_NFAT_PROTEIN_IMPORT_INTO_NUCLEUS	0.36208	0.49278	0.73831	-0.36208	0.52671	1
GO_REGULATION_OF_VASCULOGENESIS	0.81875	0.36778	0.63914	-0.81875	0.66039	1
GO_POSITIVE_REGULATION_OF_PURINE_NUCLEOTIDE_METABOLIC_PROCESS	2.7094	0.14181	0.34912	-1.8677	0.78493	1
GO_LENS_FIBER_CELL_DIFFERENTIATION	2.3563	0.12143	0.30942	-2.3563	0.91048	1
GO_SENSORY_PERCEPTION	4.0299	0.073786	0.21378	-4.0302	0.96465	1
GO_HEPATICOBILIARY_SYSTEM_DEVELOPMENT	2.8438	0.14557	0.3563	-2.8234	0.90126	1
GO_FATTY_ACID_CATABOLIC_PROCESS	-2.8685	0.99017	0.99826	2.8685	0.00929	0.66268
GO_REGULATION_OF_VESICLE_FUSION	-0.74584	0.8137	0.90839	0.74584	0.19515	1
GO_MITOCHONDRIAL_RESPIRATORY_CHAIN_COMPLEX_I_BIOGENESIS	-0.09355	0.68922	0.85202	0.09355	0.33946	1
GO_NEGATIVE_REGULATION_OF_CELLULAR_RESPONSE_TO_TRANSFORMING_GROWTH_FACTOR_BETA_STIMULUS	-0.5461	0.76113	0.88587	0.5461	0.26568	1
GO_REGULATION_OF_LIPID_STORAGE	3.7221	0.031369	0.11041	-3.6323	0.97814	1
GO_CARBOHYDRATE_TRANSPORT	8.5446	1.3846e-06	2.1619e-05	-5.8362	0.99968	1
GO_REGULATION_OF_CELLULAR_RESPONSE_TO_GROWTH_FACTOR_STIMULUS	5.2149	0.013092	0.05478	-3.4391	0.93391	1
GO_EMBRYONIC_HEMOPOIESIS	2.8449	0.063621	0.19235	-1.3446	0.76128	1
GO_EMBRYO_DEVELOPMENT_ENDING_IN_BIRTH_OR_EGG_HATCHING	6.39	0.0066745	0.031465	-4.6605	0.97294	1
GO_ANTIGEN_PROCESSING_AND_PRESENTATION_OF_PEPTIDE_OR_POLYSACCHARIDE_ANTIGEN_VIA_MHC_CLASS_II	1.4638	0.36076	0.63464	-1.4638	0.69979	1
GO_RESPONSE_TO_IONIZING_RADIATION	4.2607	0.037694	0.12789	-3.8574	0.96832	1
GO_PROTEIN_EXPORT_FROM_NUCLEUS	1.9366	0.20946	0.45649	-1.9368	0.83852	1
GO_EPITHELIUM_DEVELOPMENT	13.276	1.9968e-10	6.9337e-09	-11.235	1	1
GO_POSITIVE_REGULATION_OF_SEQUESTERING_OF_CALCIUM_ION	0.54592	0.45758	0.71394	-0.54592	0.56781	1
GO_SECONDARY_METABOLITE_BIOSYNTHETIC_PROCESS	0.54057	0.45879	0.71404	-0.54057	0.56653	1
GO_CELL_MIGRATION_INVOLVED_IN_HEART_DEVELOPMENT	-4.9664	0.99887	0.99994	9.321	4.7522e-09	1.1056e-05
GO_PROTEIN_LOCALIZATION_TO_CYTOSKELETON	-0.0038558	0.63441	0.82548	0.0038558	0.38696	1
GO_NUCLEAR_ENVELOPE_REASSEMBLY	0.79698	0.43093	0.69446	-0.79698	0.60538	1
GO_INTRINSIC_APOPTOTIC_SIGNALING_PATHWAY_IN_RESPONSE_TO_DNA_DAMAGE_BY_P53_CLASS_MEDIATOR	3.9214	0.02424	0.090014	-3.7839	0.98563	1
GO_REGULATION_OF_AUTOPHAGY	0.37096	0.76732	0.8878	-0.37096	0.3007	1
GO_PHOSPHOLIPID_METABOLIC_PROCESS	2.998	0.21991	0.47097	-1.823	0.63725	1
GO_AMMONIUM_ION_METABOLIC_PROCESS	2.2581	0.24512	0.50265	-2.2586	0.82146	1
GO_REGULATION_OF_INTERLEUKIN_4_PRODUCTION	2.6411	0.099232	0.26588	-2.6411	0.92838	1
GO_NCRNA_CATABOLIC_PROCESS	-0.21372	0.65165	0.83714	0.21372	0.3597	1
GO_REGULATION_OF_FAT_CELL_DIFFERENTIATION	6.6137	0.00031728	0.0024853	-6.4827	0.9999	1
GO_GLUTAMINE_FAMILY_AMINO_ACID_BIOSYNTHETIC_PROCESS	1.3582	0.2909	0.55906	-0.84293	0.62884	1
GO_REGULATION_OF_PROTEIN_ACTIVATION_CASCADE	3.4908	0.041845	0.13868	-3.2951	0.96865	1
GO_REGULATION_OF_TELOMERASE_RNA_LOCALIZATION_TO_CAJAL_BODY	-0.92653	0.78893	0.89798	0.92653	0.21008	1
GO_REGULATION_OF_RNA_STABILITY	1.1346	0.51085	0.74819	-1.1346	0.55712	1
GO_BUNDLE_OF_HIS_CELL_TO_PURKINJE_MYOCYTE_COMMUNICATION	1.8403	0.20815	0.45513	-1.8403	0.83327	1
GO_REGULATION_OF_CELL_MATURATION	-0.6899	0.72908	0.87299	0.6899	0.26549	1
GO_NEGATIVE_REGULATION_OF_CELL_DEVELOPMENT	1.7013	0.45149	0.70991	0.73505	0.12593	1
GO_MAMMARY_GLAND_MORPHOGENESIS	0.97098	0.40454	0.66891	-0.97098	0.64118	1
GO_CELLULAR_PROTEIN_COMPLEX_DISASSEMBLY	0.40123	0.66862	0.84492	-0.40123	0.38	1
GO_REGULATION_OF_CYTOKINE_PRODUCTION_INVOLVED_IN_INFLAMMATORY_RESPONSE	2.3422	0.11169	0.29097	-2.3422	0.9176	1
GO_URETER_DEVELOPMENT	-2.1126	0.91642	0.95974	2.1126	0.076017	1
GO_NEGATIVE_REGULATION_OF_PROTEIN_PROCESSING	7.4858	3.2568e-05	0.00034757	-6.2284	0.99983	1
GO_BODY_MORPHOGENESIS	4.0812	0.022343	0.084042	-3.9301	0.98623	1
GO_SOMATIC_STEM_CELL_POPULATION_MAINTENANCE	0.539	0.5431	0.77095	1.3872	0.10797	1
GO_CYTOPLASMIC_MICROTUBULE_ORGANIZATION	1.735	0.25582	0.51866	-1.1505	0.6692	1
GO_POSITIVE_REGULATION_OF_DNA_DAMAGE_RESPONSE_SIGNAL_TRANSDUCTION_BY_P53_CLASS_MEDIATOR	4.52	0.0055534	0.027519	-4.52	0.997	1
GO_PROTEIN_ACTIVATION_CASCADE	4.2409	0.015362	0.062429	-4.0754	0.99126	1
GO_POSITIVE_REGULATION_OF_PHOSPHOLIPASE_ACTIVITY	3.3282	0.049203	0.15778	-2.5093	0.90893	1
GO_NEGATIVE_REGULATION_OF_PEPTIDYL_TYROSINE_PHOSPHORYLATION	4.8989	0.0046905	0.023965	-2.9947	0.95043	1
GO_REGULATION_OF_COLLATERAL_SPROUTING	-1.8277	0.89619	0.94837	1.8277	0.1076	1
GO_ESTABLISHMENT_OR_MAINTENANCE_OF_MONOPOLAR_CELL_POLARITY	1.2191	0.31219	0.58423	-1.2191	0.71886	1
GO_NEURON_RECOGNITION	-1.6459	0.88065	0.94221	1.6459	0.10971	1
GO_NUCLEOSIDE_DIPHOSPHATE_METABOLIC_PROCESS	4.4712	0.013332	0.055584	-4.4737	0.99363	1
GO_MICROTUBULE_POLYMERIZATION_OR_DEPOLYMERIZATION	1.195	0.38877	0.65305	-1.195	0.6605	1
GO_RESPONSE_TO_AMMONIUM_ION	1.3994	0.31526	0.58592	-1.3994	0.72678	1
GO_REGULATION_OF_INTERLEUKIN_5_PRODUCTION	3.0329	0.055356	0.17264	-3.0329	0.96043	1
GO_REGULATION_OF_GLUCOSE_IMPORT	0.19298	0.60697	0.806	-0.19657	0.42512	1
GO_NEGATIVE_REGULATION_OF_PROTEOLYSIS	12.222	2.3326e-10	7.8649e-09	-10.621	1	1
GO_PINOCYTOSIS	2.5475	0.098422	0.26456	-2.5475	0.91618	1
GO_REGULATION_OF_EPITHELIAL_CELL_APOPTOTIC_PROCESS	11.528	7.2433e-11	2.718e-09	-8.4756	1	1
GO_PHOSPHATIDYLETHANOLAMINE_METABOLIC_PROCESS	2.678	0.082962	0.23304	-2.678	0.93715	1
GO_PHOSPHATIDYLCHOLINE_METABOLIC_PROCESS	0.94397	0.43837	0.69926	-0.94397	0.6051	1
GO_LUNG_EPITHELIUM_DEVELOPMENT	3.2148	0.059562	0.18281	-2.3513	0.89569	1
GO_METENCEPHALON_DEVELOPMENT	-2.4884	0.97277	0.99027	2.4884	0.030033	1
GO_G_PROTEIN_COUPLED_PURINERGIC_NUCLEOTIDE_RECEPTOR_SIGNALING_PATHWAY	-1.3824	0.82983	0.91594	1.3824	0.16457	1
GO_ACTIN_FILAMENT_BUNDLE_ORGANIZATION	3.0371	0.088002	0.24461	-3.0371	0.94052	1
GO_CELLULAR_RESPONSE_TO_VIRUS	1.4626	0.26558	0.53172	-1.4626	0.77384	1
GO_CYTOPLASMIC_MRNA_PROCESSING_BODY_ASSEMBLY	0.96142	0.35496	0.6292	-0.96142	0.67218	1
GO_RESPIRATORY_GASEOUS_EXCHANGE	2.5305	0.12296	0.31204	-2.5305	0.90215	1
GO_NEGATIVE_REGULATION_OF_PROTEIN_MODIFICATION_BY_SMALL_PROTEIN_CONJUGATION_OR_REMOVAL	1.2066	0.49944	0.74128	-1.2066	0.57921	1
GO_AMINO_ACID_ACTIVATION	-4.0638	0.99685	0.99944	4.0638	0.0023903	0.33703
GO_DENDRITIC_CELL_DIFFERENTIATION	3.6696	0.033412	0.11628	-3.6696	0.9821	1
GO_NATURAL_KILLER_CELL_DIFFERENTIATION	-0.21748	0.62096	0.81712	0.21748	0.39023	1
GO_BONE_TRABECULA_MORPHOGENESIS	0.75213	0.40029	0.66426	-0.75213	0.61901	1
GO_REGULATION_OF_INFLAMMATORY_RESPONSE_TO_ANTIGENIC_STIMULUS	0.37142	0.47036	0.72248	-0.37142	0.54805	1
GO_REGULATION_OF_PROTEASOMAL_UBIQUITIN_DEPENDENT_PROTEIN_CATABOLIC_PROCESS	1.7172	0.3702	0.64067	-0.48066	0.39689	1
GO_NEGATIVE_REGULATION_OF_NEURON_DIFFERENTIATION	-0.57471	0.86078	0.93207	3.0953	0.0035804	0.46277
GO_REGULATION_OF_SKELETAL_MUSCLE_TISSUE_DEVELOPMENT	-0.035542	0.65094	0.83645	0.035542	0.37652	1
GO_MUSCLE_TISSUE_DEVELOPMENT	9.0068	2.308e-06	3.3455e-05	-7.8264	0.99999	1
GO_NEGATIVE_REGULATION_OF_PROTEIN_AUTOPHOSPHORYLATION	7.1166	0.00010132	0.00093356	-5.0731	0.99857	1
GO_ACID_SECRETION	0.79763	0.45878	0.71404	-0.79763	0.58467	1
GO_POSITIVE_REGULATION_OF_ADAPTIVE_IMMUNE_RESPONSE	4.4842	0.014247	0.058562	-1.73	0.76982	1
GO_REGULATION_OF_OSTEOCLAST_DIFFERENTIATION	5.2476	0.0037375	0.019784	-4.4716	0.99399	1
GO_REGULATION_OF_PROTEIN_BINDING	2.5651	0.20341	0.4475	-2.5651	0.86635	1
GO_CARDIAC_SEPTUM_DEVELOPMENT	0.276	0.6309	0.82314	0.70676	0.20862	1
GO_REGULATION_OF_ICOSANOID_SECRETION	4.6262	0.0046119	0.023618	-3.6559	0.98586	1
GO_L_ALPHA_AMINO_ACID_TRANSMEMBRANE_TRANSPORT	-2.0857	0.94177	0.97379	2.0857	0.057417	1
GO_REGULATION_OF_HISTONE_METHYLATION	-1.559	0.90381	0.95278	1.5589	0.1008	1
GO_POSITIVE_REGULATION_OF_MITOCHONDRIAL_FISSION	0.62968	0.4393	0.70027	-0.62968	0.58376	1
GO_POSITIVE_REGULATION_OF_NUCLEAR_TRANSCRIBED_MRNA_CATABOLIC_PROCESS_DEADENYLATION_DEPENDENT_DECAY	4.997	0.0023408	0.013564	-3.8479	0.98973	1
GO_ANTIMICROBIAL_HUMORAL_RESPONSE	5.9144	0.00056844	0.004088	-5.9132	0.99983	1
GO_EPIDERMIS_MORPHOGENESIS	1.4192	0.2774	0.54419	-1.3135	0.72726	1
GO_INTERMEDIATE_FILAMENT_BASED_PROCESS	6.2402	0.00041598	0.003137	-6.1546	0.99984	1
GO_COGNITION	8.4291	2.7e-05	0.0002963	-6.8818	0.99984	1
GO_RESPONSE_TO_ZINC_ION	2.1349	0.18616	0.41976	-2.0443	0.84247	1
GO_PURINE_DEOXYRIBONUCLEOTIDE_METABOLIC_PROCESS	0.28634	0.50965	0.74678	-0.28634	0.51256	1
GO_DISRUPTION_OF_CELLS_OF_OTHER_ORGANISM	2.8161	0.062475	0.18988	-2.8161	0.95625	1
GO_AXIS_SPECIFICATION	0.32144	0.59137	0.79667	-0.32144	0.44595	1
GO_PHOSPHATIDYLINOSITOL_METABOLIC_PROCESS	3.5442	0.081237	0.22904	-1.9489	0.74175	1
GO_CELL_PART_MORPHOGENESIS	4.113	0.12999	0.32676	-2.371	0.6767	1
GO_PIGMENT_GRANULE_LOCALIZATION	-2.2727	0.94141	0.97371	2.2727	0.055475	1
GO_PROSTAGLANDIN_BIOSYNTHETIC_PROCESS	5.6722	0.0035444	0.019033	-5.6722	0.99905	1
GO_VASCULAR_ENDOTHELIAL_GROWTH_FACTOR_SIGNALING_PATHWAY	6.4072	0.00027816	0.0022238	-4.4946	0.99574	1
GO_RESPONSE_TO_ORGANOPHOSPHORUS	15.783	0	0	-12.585	1	1
GO_AXO_DENDRITIC_TRANSPORT	-1.3332	0.87543	0.93953	1.3332	0.12353	1
GO_SINGLE_ORGANISM_MEMBRANE_FUSION	1.8822	0.30943	0.58078	-1.8822	0.75463	1
GO_REGULATION_OF_PROTEIN_UBIQUITINATION_INVOLVED_IN_UBIQUITIN_DEPENDENT_PROTEIN_CATABOLIC_PROCESS	1.254	0.48537	0.73278	-1.254	0.5826	1
GO_SUBSTRATE_INDEPENDENT_TELENCEPHALIC_TANGENTIAL_INTERNEURON_MIGRATION	0.9735	0.32047	0.59154	-0.9735	0.70039	1
GO_SKELETAL_MUSCLE_TISSUE_REGENERATION	2.4619	0.12248	0.31125	-2.4619	0.9127	1
GO_POLYSACCHARIDE_BIOSYNTHETIC_PROCESS	4.9982	0.0057411	0.028198	-4.9982	0.9978	1
GO_REGULATION_OF_TYROSINE_PHOSPHORYLATION_OF_STAT_PROTEIN	11.572	1.2791e-11	5.4107e-10	-9.8762	1	1
GO_ORGAN_REGENERATION	6.2232	0.00060996	0.0043664	-5.5665	0.9991	1
GO_GLAND_MORPHOGENESIS	4.6571	0.015984	0.064337	-4.6001	0.99225	1
GO_NEGATIVE_REGULATION_OF_ADAPTIVE_IMMUNE_RESPONSE	1.3775	0.30518	0.57653	-1.3775	0.74003	1
GO_REGULATION_OF_SYSTEMIC_ARTERIAL_BLOOD_PRESSURE_BY_CIRCULATORY_RENIN_ANGIOTENSIN	0.057773	0.56901	0.78495	-0.057773	0.44178	1
GO_RIBOSOME_BIOGENESIS	0.36049	0.80597	0.90482	-0.36049	0.26196	1
GO_B_CELL_HOMEOSTASIS	2.0032	0.22689	0.47938	-2.0031	0.82407	1
GO_IRE1_MEDIATED_UNFOLDED_PROTEIN_RESPONSE	1.5093	0.34379	0.61691	-1.5093	0.71495	1
GO_SINGLE_ORGANISM_BEHAVIOR	8.9668	5.6882e-06	7.4978e-05	-7.4042	0.99997	1
GO_POSITIVE_REGULATION_OF_CALCIUM_ION_DEPENDENT_EXOCYTOSIS	0.19282	0.54446	0.77169	-0.19282	0.47888	1
GO_POSITIVE_REGULATION_OF_ENDOCYTOSIS	5.106	0.0083997	0.038168	-3.5485	0.96258	1
GO_MRNA_SPLICE_SITE_SELECTION	2.4265	0.12248	0.31125	-2.4265	0.90285	1
GO_REGULATION_OF_TRANSLATION_IN_RESPONSE_TO_STRESS	0.57136	0.4729	0.72382	-0.57136	0.55104	1
GO_NEGATIVE_REGULATION_OF_GENE_EXPRESSION	10.339	2.9256e-05	0.00031805	-8.5838	0.99993	1
GO_MULTI_ORGANISM_TRANSPORT	1.878	0.26377	0.53016	-1.878	0.78895	1
GO_PHENOL_CONTAINING_COMPOUND_BIOSYNTHETIC_PROCESS	1.8098	0.25891	0.52356	-1.811	0.79306	1
GO_POSITIVE_REGULATION_OF_ERYTHROCYTE_DIFFERENTIATION	2.1498	0.16968	0.39496	-2.0361	0.85582	1
GO_DENDRITIC_CELL_MIGRATION	0.8931	0.36916	0.63997	-0.8931	0.65079	1
GO_SENSORY_PERCEPTION_OF_TEMPERATURE_STIMULUS	-0.17042	0.60058	0.8024	0.17042	0.40985	1
GO_LYSOSOMAL_TRANSPORT	0.57089	0.55743	0.77827	-0.53659	0.48042	1
GO_CELLULAR_CATABOLIC_PROCESS	3.3562	0.53133	0.76482	-3.0732	0.61	1
GO_POSITIVE_REGULATION_OF_DNA_BIOSYNTHETIC_PROCESS	-0.42123	0.75123	0.88323	0.42123	0.27006	1
GO_POSITIVE_REGULATION_OF_MACROPHAGE_ACTIVATION	2.6066	0.08313	0.2333	-2.6066	0.93553	1
GO_EXTRACELLULAR_NEGATIVE_REGULATION_OF_SIGNAL_TRANSDUCTION	1.0083	0.35608	0.63021	-1.0083	0.67312	1
GO_REGULATION_OF_CALCIUM_MEDIATED_SIGNALING	3.0058	0.10163	0.27147	-3.0058	0.93169	1
GO_REGULATION_OF_ALPHA_BETA_T_CELL_ACTIVATION	3.148	0.088995	0.24619	-2.9431	0.92398	1
GO_MUSCLE_ORGAN_DEVELOPMENT	7.6048	8.3444e-05	0.00078755	-6.305	0.99971	1
GO_POSITIVE_REGULATION_OF_HEMOPOIESIS	9.7607	6.5994e-08	1.3958e-06	-7.3733	0.99999	1
GO_OUTFLOW_TRACT_SEPTUM_MORPHOGENESIS	1.1969	0.30512	0.57653	-1.1969	0.71555	1
GO_REGULATION_OF_MAMMARY_GLAND_EPITHELIAL_CELL_PROLIFERATION	-0.49871	0.69724	0.85509	0.49871	0.30606	1
GO_REGULATION_OF_PHOSPHATIDYLINOSITOL_3_KINASE_ACTIVITY	-0.35666	0.68041	0.84946	0.35666	0.33221	1
GO_CELLULAR_RESPONSE_TO_EPIDERMAL_GROWTH_FACTOR_STIMULUS	3.7585	0.029769	0.10639	-2.7367	0.93405	1
GO_LEUKOCYTE_DEGRANULATION	3.9516	0.015716	0.063478	-3.0517	0.95728	1
GO_MYELOID_CELL_HOMEOSTASIS	4.8827	0.01093	0.046915	-4.1451	0.98543	1
GO_CELLULAR_GLUCAN_METABOLIC_PROCESS	4.9538	0.0042354	0.022094	-4.6872	0.99675	1
GO_REGULATION_OF_BLOOD_PRESSURE	3.3174	0.089167	0.24637	-3.2611	0.93929	1
GO_REGULATION_OF_MORPHOGENESIS_OF_A_BRANCHING_STRUCTURE	4.114	0.017894	0.069998	-2.5633	0.90563	1
GO_RESPONSE_TO_ELECTRICAL_STIMULUS	2.7404	0.092026	0.25307	-2.6396	0.92626	1
GO_NEGATIVE_REGULATION_OF_TELOMERE_MAINTENANCE_VIA_TELOMERASE	1.195	0.30507	0.57653	-1.195	0.72362	1
GO_REGULATION_OF_T_CELL_CHEMOTAXIS	2.1019	0.16024	0.37925	-2.1019	0.87141	1
GO_REGULATION_OF_ESTABLISHMENT_OF_PLANAR_POLARITY_INVOLVED_IN_NEURAL_TUBE_CLOSURE	0.12145	0.54815	0.77395	-0.12145	0.46528	1
GO_REGULATION_OF_CYTOKINE_PRODUCTION	12.063	1.4903e-09	4.2804e-08	-9.4108	1	1
GO_REGULATION_OF_ERBB_SIGNALING_PATHWAY	10.977	3.0773e-10	9.8751e-09	-8.3343	1	1
GO_REGULATION_OF_CHOLESTEROL_HOMEOSTASIS	5.7927	0.00099104	0.0066064	-5.7927	0.9996	1
GO_VENTRICULAR_SEPTUM_MORPHOGENESIS	-0.94771	0.79756	0.90139	0.94771	0.20232	1
GO_POSITIVE_REGULATION_OF_ENDOTHELIAL_CELL_CHEMOTAXIS	5.5867	0.00070118	0.0049142	-3.5421	0.98536	1
GO_POSITIVE_REGULATION_OF_ENDOTHELIAL_CELL_DIFFERENTIATION	1.9645	0.17017	0.39589	-1.4167	0.75851	1
GO_NEGATIVE_REGULATION_OF_SMOOTH_MUSCLE_CELL_PROLIFERATION	5.3332	0.0028298	0.015845	-5.3332	0.99881	1
GO_TOLERANCE_INDUCTION	4.3265	0.0083719	0.038079	-4.3264	0.99525	1
GO_CHEMICAL_HOMEOSTASIS	8.0641	0.00020539	0.001722	-7.0041	0.99975	1
GO_SYNAPSE_ORGANIZATION	-0.64664	0.83649	0.91947	2.0806	0.032079	1
GO_METANEPHROS_DEVELOPMENT	0.16834	0.6447	0.83281	-0.16834	0.38584	1
GO_REGULATION_OF_MICROTUBULE_BASED_PROCESS	-0.63098	0.88923	0.94595	0.63098	0.14364	1
GO_NEGATIVE_REGULATION_OF_TRANSPORTER_ACTIVITY	5.0269	0.0051325	0.025846	-5.0304	0.99822	1
GO_ENDOSOME_ORGANIZATION	0.046234	0.65995	0.8421	-0.046234	0.37912	1
GO_REGULATION_OF_WOUND_HEALING	12.729	2.3681e-13	1.3438e-11	-10.188	1	1
GO_REGULATION_OF_MAPK_CASCADE	15.644	8.1046e-15	5.5457e-13	-11.75	1	1
GO_DEVELOPMENTAL_PROGRAMMED_CELL_DEATH	7.8449	2.6643e-06	3.7725e-05	-5.2802	0.99918	1
GO_POSITIVE_REGULATION_OF_SKELETAL_MUSCLE_TISSUE_DEVELOPMENT	-0.73956	0.76068	0.88587	0.73956	0.23957	1
GO_FOCAL_ADHESION_ASSEMBLY	2.2094	0.14032	0.3462	-2.2094	0.89369	1
GO_MYELOID_LEUKOCYTE_MIGRATION	10.699	1.5678e-08	3.722e-07	-8.5186	1	1
GO_COLLAGEN_FIBRIL_ORGANIZATION	3.7056	0.027049	0.098091	-3.7056	0.98441	1
GO_ICOSANOID_BIOSYNTHETIC_PROCESS	4.1673	0.015481	0.062802	-4.1673	0.99201	1
GO_POSITIVE_REGULATION_OF_NEURON_DEATH	6.9657	0.00020636	0.0017252	-6.8727	0.99994	1
GO_RESPONSE_TO_ESTRADIOL	6.3904	0.0012224	0.0079326	-4.9161	0.99468	1
GO_CORONARY_VASCULATURE_DEVELOPMENT	3.7411	0.030591	0.10849	-2.0869	0.85277	1
GO_CARTILAGE_DEVELOPMENT	4.4251	0.026746	0.097309	-3.9649	0.97608	1
GO_REGULATION_OF_TUMOR_NECROSIS_FACTOR_SUPERFAMILY_CYTOKINE_PRODUCTION	6.2794	0.00070128	0.0049142	-4.0573	0.98455	1
GO_NEURON_PROJECTION_EXTENSION	2.742	0.10314	0.27472	1.5198	0.10411	1
GO_REGULATION_OF_CARDIAC_MUSCLE_TISSUE_DEVELOPMENT	1.4778	0.28168	0.54838	-1.4778	0.75754	1
GO_NEGATIVE_REGULATION_OF_CYCLIC_NUCLEOTIDE_METABOLIC_PROCESS	4.4751	0.0093192	0.041416	-4.4751	0.99559	1
GO_PYRIMIDINE_NUCLEOTIDE_BIOSYNTHETIC_PROCESS	-1.3406	0.86703	0.93386	1.3406	0.13063	1
GO_RESPONSE_TO_MUSCLE_STRETCH	8.6336	2.4503e-07	4.6209e-06	-8.077	1	1
GO_NEGATIVE_REGULATION_OF_OLIGODENDROCYTE_DIFFERENTIATION	-1.1044	0.80507	0.90461	1.1044	0.18352	1
GO_ENTRY_INTO_CELL_OF_OTHER_ORGANISM_INVOLVED_IN_SYMBIOTIC_INTERACTION	4.8437	0.0084579	0.038171	-4.7317	0.99619	1
GO_REGULATION_OF_PHOSPHATIDYLINOSITOL_3_KINASE_SIGNALING	7.3624	9.083e-05	0.00085208	-5.8333	0.99929	1
GO_RESPONSE_TO_COLD	4.541	0.0068973	0.032287	-3.991	0.99019	1
GO_NEGATIVE_REGULATION_OF_SODIUM_ION_TRANSPORT	0.46111	0.47749	0.72677	-0.46111	0.54221	1
GO_CELLULAR_RESPONSE_TO_INTERLEUKIN_1	12.704	6.4992e-13	3.3979e-11	-11.777	1	1
GO_CIRCULATORY_SYSTEM_PROCESS	6.3057	0.0016719	0.010317	-5.8721	0.99903	1
GO_REGULATION_OF_VASODILATION	1.7835	0.22057	0.47187	-1.7835	0.81789	1
GO_REGULATION_OF_TRIGLYCERIDE_METABOLIC_PROCESS	0.79186	0.43095	0.69446	-0.79186	0.60405	1
GO_NEGATIVE_REGULATION_OF_GLYCOPROTEIN_BIOSYNTHETIC_PROCESS	5.5328	0.00084223	0.0057716	-3.5344	0.98543	1
GO_RESPONSE_TO_COCAINE	1.6662	0.23931	0.4949	-1.6662	0.79882	1
GO_CELL_CHEMOTAXIS	15.311	3.3307e-16	2.9241e-14	-12.248	1	1
GO_NEGATIVE_REGULATION_OF_INTRINSIC_APOPTOTIC_SIGNALING_PATHWAY_BY_P53_CLASS_MEDIATOR	0.62129	0.47222	0.72349	-0.62129	0.5605	1
GO_PROTEIN_DNA_COMPLEX_DISASSEMBLY	0.20962	0.57961	0.79042	-0.20962	0.44731	1
GO_RIBONUCLEOTIDE_CATABOLIC_PROCESS	0.088449	0.59083	0.79662	-0.088449	0.42794	1
GO_POSITIVE_REGULATION_OF_MITOTIC_SISTER_CHROMATID_SEPARATION	-2.5688	0.95366	0.97961	2.5688	0.047013	1
GO_DNA_TEMPLATED_TRANSCRIPTION_TERMINATION	0.38752	0.64201	0.83095	-0.38752	0.40804	1
GO_NEGATIVE_REGULATION_OF_INTERLEUKIN_1_PRODUCTION	11.069	4.6561e-11	1.8206e-09	-9.6914	1	1
GO_POSITIVE_REGULATION_OF_CATION_CHANNEL_ACTIVITY	0.17184	0.57881	0.79042	-0.17184	0.44492	1
GO_REGULATION_OF_PROSTAGLANDIN_SECRETION	5.8433	0.00069652	0.0048956	-4.6771	0.99606	1
GO_REGULATION_OF_PODOSOME_ASSEMBLY	2.9191	0.072521	0.21117	-2.9191	0.94647	1
GO_REGULATION_OF_CELLULAR_SENESCENCE	0.42197	0.50494	0.74407	-0.42197	0.52022	1
GO_PURINE_RIBONUCLEOSIDE_CATABOLIC_PROCESS	0.39376	0.48532	0.73278	-0.39376	0.53468	1
GO_CARDIAC_LEFT_VENTRICLE_MORPHOGENESIS	0.19747	0.53624	0.76788	-0.19747	0.47728	1
GO_NEGATIVE_REGULATION_OF_STRIATED_MUSCLE_CELL_DIFFERENTIATION	3.2492	0.055896	0.17397	-3.2492	0.96654	1
GO_RESPONSE_TO_AMINE	2.8869	0.08771	0.24394	-2.8878	0.93913	1
GO_REGULATION_OF_ORGANIC_ACID_TRANSPORT	5.4983	0.0018744	0.011297	-4.8376	0.99795	1
GO_REGULATION_OF_DNA_DEPENDENT_DNA_REPLICATION	-1.1524	0.85651	0.93024	1.1524	0.15236	1
GO_NEGATIVE_REGULATION_OF_POTASSIUM_ION_TRANSMEMBRANE_TRANSPORTER_ACTIVITY	2.9466	0.064085	0.19275	-2.9466	0.9473	1
GO_PROTEIN_HOMOTETRAMERIZATION	1.7249	0.31188	0.58413	-1.6496	0.72574	1
GO_IMMUNE_SYSTEM_PROCESS	18.718	0	0	-16.361	1	1
GO_HEART_TRABECULA_MORPHOGENESIS	1.4582	0.28546	0.55221	-1.4582	0.75813	1
GO_RESPIRATORY_CHAIN_COMPLEX_IV_ASSEMBLY	-1.101	0.79697	0.90125	1.101	0.20355	1
GO_VESICLE_LOCALIZATION	0.44659	0.70962	0.86301	-0.44659	0.35411	1
GO_NITRIC_OXIDE_METABOLIC_PROCESS	2.6781	0.093401	0.25609	-2.6781	0.92857	1
GO_POSITIVE_REGULATION_OF_LEUKOCYTE_APOPTOTIC_PROCESS	8.8292	2.7651e-07	5.0853e-06	-7.9732	1	1
GO_POSITIVE_REGULATION_OF_CELL_FATE_COMMITMENT	1.0041	0.35698	0.6314	-1.0041	0.67216	1
GO_FOREBRAIN_MORPHOGENESIS	-3.1165	0.9783	0.99323	3.1165	0.016243	0.82149
GO_TELOMERE_CAPPING	-2.2403	0.93923	0.97267	2.2403	0.057717	1
GO_PROSTATE_GLAND_MORPHOGENESIS	3.0349	0.064016	0.19267	-3.0349	0.95673	1
GO_NEGATIVE_REGULATION_OF_AXON_EXTENSION	1.7927	0.23821	0.49372	0.61424	0.24998	1
GO_POSITIVE_REGULATION_OF_TYPE_I_INTERFERON_PRODUCTION	1.2323	0.42032	0.68615	-1.2323	0.64238	1
GO_REGULATION_OF_STRESS_ACTIVATED_PROTEIN_KINASE_SIGNALING_CASCADE	5.5216	0.0081433	0.037183	-4.5495	0.9856	1
GO_MYELOID_CELL_DEVELOPMENT	2.9362	0.070078	0.20547	-2.9362	0.95024	1
GO_NEGATIVE_REGULATION_OF_KINASE_ACTIVITY	9.5749	7.2611e-07	1.1813e-05	-5.8561	0.99902	1
GO_REGULATION_OF_MITOCHONDRIAL_MEMBRANE_PERMEABILITY_INVOLVED_IN_APOPTOTIC_PROCESS	3.2097	0.058513	0.18019	-3.2097	0.96463	1
GO_INTRACELLULAR_PROTEIN_TRANSPORT	2.7863	0.50055	0.74178	-2.5704	0.62013	1
GO_REGULATION_OF_HISTONE_DEACETYLATION	3.6885	0.032605	0.11407	-2.4789	0.91036	1
GO_REGULATION_OF_PHOSPHATASE_ACTIVITY	2.1879	0.26145	0.52686	-2.1879	0.80767	1
GO_NEUROTRANSMITTER_UPTAKE	0.029367	0.57538	0.78881	-0.029367	0.43477	1
GO_MICROTUBULE_ANCHORING	-0.28392	0.68006	0.8493	0.28392	0.32977	1
GO_CELL_DIVISION	1.3762	0.66998	0.84506	-1.2982	0.42583	1
GO_REGULATION_OF_MRNA_CATABOLIC_PROCESS	6.3093	0.00050642	0.0037226	-5.4635	0.99905	1
GO_INTERMEDIATE_FILAMENT_ORGANIZATION	4.5564	0.005213	0.02611	-4.4286	0.99642	1
GO_REGULATION_OF_INTERLEUKIN_10_PRODUCTION	4.0785	0.019197	0.07419	-4.0778	0.98916	1
GO_SODIUM_ION_EXPORT	0.25607	0.49731	0.74001	-0.25607	0.51938	1
GO_NEGATIVE_REGULATION_OF_CELL_DIVISION	-0.90799	0.83743	0.91947	0.96453	0.15983	1
GO_CELLULAR_RESPONSE_TO_UV	1.1931	0.42961	0.69381	-1.1007	0.60958	1
GO_REGULATION_OF_NUCLEAR_DIVISION	5.6547	0.003204	0.017511	-4.108	0.98436	1
GO_RESPONSE_TO_ACID_CHEMICAL	7.6725	0.00017989	0.0015302	-6.6798	0.99977	1
GO_RESPONSE_TO_PROSTAGLANDIN_E	3.0679	0.063936	0.19255	-3.0684	0.94903	1
GO_NEGATIVE_REGULATION_OF_RESPONSE_TO_REACTIVE_OXYGEN_SPECIES	3.1094	0.045978	0.15003	-2.0215	0.87383	1
GO_POSITIVE_REGULATION_OF_EPITHELIAL_TO_MESENCHYMAL_TRANSITION	4.0877	0.01967	0.075277	-4.0877	0.98952	1
GO_RESPONSE_TO_STEROID_HORMONE	14.628	4.8295e-14	3.0783e-12	-12.02	1	1
GO_POSITIVE_REGULATION_OF_RNA_SPLICING	-1.1363	0.83498	0.91869	1.1363	0.15897	1
GO_RESPONSE_TO_IMMOBILIZATION_STRESS	8.9087	2.0515e-07	3.9608e-06	-8.2706	1	1
GO_RESPONSE_TO_INTERLEUKIN_4	2.1345	0.16385	0.38543	-2.1345	0.87106	1
GO_POSITIVE_REGULATION_OF_KERATINOCYTE_DIFFERENTIATION	3.3831	0.032092	0.1127	-2.6665	0.94044	1
GO_CARDIAC_CHAMBER_MORPHOGENESIS	1.4441	0.37964	0.64938	-0.88343	0.54729	1
GO_REGULATION_OF_CARTILAGE_DEVELOPMENT	7.4595	3.4361e-05	0.00036091	-5.6555	0.99946	1
GO_POSITIVE_REGULATION_OF_INTERLEUKIN_8_PRODUCTION	6.2485	0.00043388	0.0032562	-2.0755	0.84898	1
GO_SEROTONIN_METABOLIC_PROCESS	-0.0018788	0.57951	0.79042	0.0018788	0.42808	1
GO_REGULATION_OF_DEFENSE_RESPONSE_TO_VIRUS	1.6861	0.38287	0.651	-1.6861	0.70129	1
GO_RESPONSE_TO_PEPTIDE	11.529	5.455e-09	1.426e-07	-10.163	1	1
GO_REGULATION_OF_ENDOTHELIAL_CELL_APOPTOTIC_PROCESS	11.881	4.2588e-11	1.6937e-09	-8.1891	1	1
GO_DNA_DEPENDENT_DNA_REPLICATION	-2.6608	0.98129	0.99497	2.6608	0.017208	0.84281
GO_REGULATION_OF_SKELETAL_MUSCLE_CELL_DIFFERENTIATION	0.61335	0.4339	0.69763	-0.61335	0.58935	1
GO_POSITIVE_REGULATION_OF_CELLULAR_PROTEIN_CATABOLIC_PROCESS	2.3528	0.28855	0.55599	-2.0937	0.74156	1
GO_STEROL_HOMEOSTASIS	0.87616	0.45514	0.71228	-0.87616	0.591	1
GO_POSITIVE_REGULATION_OF_MITOTIC_METAPHASE_ANAPHASE_TRANSITION	-2.5688	0.95366	0.97961	2.5688	0.047013	1
GO_EMBRYONIC_AXIS_SPECIFICATION	-0.31299	0.67956	0.8493	0.31299	0.33351	1
GO_REGULATION_OF_LEUKOCYTE_APOPTOTIC_PROCESS	5.4545	0.0028174	0.015794	-3.1714	0.94678	1
GO_POSITIVE_REGULATION_OF_INTERLEUKIN_1_BETA_PRODUCTION	2.417	0.11398	0.29529	-2.417	0.90536	1
GO_CELLULAR_RESPONSE_TO_LIPID	14.525	2.2204e-16	2.1524e-14	-12.32	1	1
GO_SECRETION_BY_CELL	5.5692	0.015029	0.061236	-4.7177	0.98353	1
GO_LIPOPROTEIN_METABOLIC_PROCESS	2.0893	0.27425	0.54068	-0.82364	0.49797	1
GO_DISRUPTION_OF_CELLS_OF_OTHER_ORGANISM_INVOLVED_IN_SYMBIOTIC_INTERACTION	2.7137	0.097938	0.26372	-2.7137	0.93469	1
GO_IRON_COORDINATION_ENTITY_TRANSPORT	-1.8256	0.89312	0.94717	1.8256	0.10223	1
GO_PHOSPHATIDYLCHOLINE_BIOSYNTHETIC_PROCESS	0.90583	0.38638	0.65262	-0.90583	0.64899	1
GO_KERATAN_SULFATE_METABOLIC_PROCESS	1.7091	0.23169	0.48473	-1.7091	0.80631	1
GO_REGULATION_OF_COAGULATION	9.8186	2.305e-07	4.3776e-06	-7.5884	0.99999	1
GO_MEMBRANE_BIOGENESIS	0.35978	0.53421	0.766	-0.35978	0.4934	1
GO_REGULATION_OF_EPIDERMIS_DEVELOPMENT	8.7892	1.3088e-06	2.0504e-05	-6.5517	0.99993	1
GO_FORMATION_OF_PRIMARY_GERM_LAYER	12.344	2.3521e-11	9.648e-10	-8.3806	1	1
GO_NEGATIVE_REGULATION_OF_MUSCLE_CELL_DIFFERENTIATION	4.0773	0.022464	0.08443	-4.0773	0.98925	1
GO_ENERGY_RESERVE_METABOLIC_PROCESS	4.51	0.01001	0.043899	-4.2631	0.99153	1
GO_GLYCOLIPID_BIOSYNTHETIC_PROCESS	3.5327	0.061203	0.18698	-1.7342	0.75309	1
GO_REGULATION_OF_ACTIN_NUCLEATION	0.49465	0.48702	0.73425	-0.49465	0.54064	1
GO_REGULATION_OF_DENDRITIC_CELL_DIFFERENTIATION	1.1841	0.31942	0.5912	-1.1841	0.71176	1
GO_EPITHELIAL_CELL_DEVELOPMENT	7.4143	0.00029004	0.0022991	-7.0469	0.99988	1
GO_HAIR_CYCLE	3.7779	0.03854	0.13042	-3.7152	0.97499	1
GO_AMIDE_TRANSPORT	2.7822	0.11783	0.30244	-2.7158	0.90886	1
GO_REGULATION_OF_INTERFERON_GAMMA_PRODUCTION	5.3045	0.0059242	0.028868	-3.1279	0.94206	1
GO_NEGATIVE_REGULATION_OF_LIPID_METABOLIC_PROCESS	5.3127	0.0057709	0.028295	-4.8366	0.99561	1
GO_PROTEIN_LOCALIZATION_TO_KINETOCHORE	-1.8286	0.89455	0.94749	1.8286	0.092221	1
GO_NEGATIVE_REGULATION_OF_FAT_CELL_DIFFERENTIATION	2.5103	0.11254	0.29221	-2.4248	0.90566	1
GO_PHOTOPERIODISM	3.3182	0.051552	0.16351	-3.3182	0.96967	1
GO_ALPHA_AMINO_ACID_BIOSYNTHETIC_PROCESS	-0.011047	0.68795	0.85202	0.25995	0.29622	1
GO_MESENCHYMAL_TO_EPITHELIAL_TRANSITION	-2.1638	0.92542	0.96496	2.1638	0.062144	1
GO_ESTABLISHMENT_OF_ENDOTHELIAL_INTESTINAL_BARRIER	3.2792	0.048233	0.15531	-3.2792	0.96639	1
GO_SALIVARY_GLAND_DEVELOPMENT	3.5926	0.032421	0.11368	-3.4959	0.9752	1
GO_CELL_CYCLE_DNA_REPLICATION	-1.4964	0.85449	0.92961	1.4964	0.14252	1
GO_NEGATIVE_REGULATION_OF_TRANSCRIPTION_ELONGATION_FROM_RNA_POLYMERASE_II_PROMOTER	2.425	0.096794	0.26216	-2.425	0.92719	1
GO_CHROMOSOME_CONDENSATION	1.0673	0.36834	0.6395	-1.0673	0.67027	1
GO_POSITIVE_REGULATION_OF_RESPONSE_TO_STIMULUS	20.189	0	0	-16.899	1	1
GO_REGULATION_OF_MONOOXYGENASE_ACTIVITY	3.491	0.040898	0.13628	-2.9512	0.94479	1
GO_SENSORY_PERCEPTION_OF_MECHANICAL_STIMULUS	2.1435	0.24935	0.50865	-2.1435	0.81492	1
GO_ESTABLISHMENT_OF_EPITHELIAL_CELL_POLARITY	1.8235	0.19907	0.44128	-1.8235	0.83908	1
GO_TOLL_LIKE_RECEPTOR_9_SIGNALING_PATHWAY	2.368	0.11765	0.30244	-2.368	0.89833	1
GO_EMBRYONIC_DIGIT_MORPHOGENESIS	-3.5297	0.99306	0.99879	3.5297	0.0059856	0.5461
GO_REGULATION_OF_CANONICAL_WNT_SIGNALING_PATHWAY	2.8636	0.20733	0.45376	-1.9058	0.69095	1
GO_NITROGEN_CYCLE_METABOLIC_PROCESS	0.01369	0.57785	0.79035	0.596	0.30068	1
GO_DETECTION_OF_TEMPERATURE_STIMULUS_INVOLVED_IN_SENSORY_PERCEPTION_OF_PAIN	-0.32758	0.64797	0.83356	0.32758	0.35038	1
GO_T_CELL_ACTIVATION_INVOLVED_IN_IMMUNE_RESPONSE	8.1408	4.1032e-06	5.6319e-05	-8.0504	1	1
GO_NEGATIVE_REGULATION_OF_LEUKOCYTE_PROLIFERATION	5.9974	0.00053906	0.0039069	-5.4576	0.99936	1
GO_NECROPTOTIC_PROCESS	0.44062	0.49728	0.74001	2.6336	0.024838	1
GO_NEGATIVE_REGULATION_OF_GLIOGENESIS	0.15315	0.58321	0.7922	-0.15315	0.44013	1
GO_DENDRITIC_CELL_CHEMOTAXIS	1.2458	0.27867	0.54435	-1.2458	0.74776	1
GO_REGULATION_OF_ANTIGEN_PROCESSING_AND_PRESENTATION_OF_PEPTIDE_ANTIGEN	-0.49644	0.68806	0.85202	0.49644	0.31088	1
GO_REGULATION_OF_NEURONAL_SYNAPTIC_PLASTICITY	3.0931	0.074899	0.21593	-3.0933	0.94843	1
GO_REGULATION_OF_PHOSPHOLIPASE_C_ACTIVITY	1.6444	0.24617	0.50415	-1.6444	0.79305	1
GO_REGULATION_OF_DEVELOPMENTAL_GROWTH	3.6689	0.10328	0.27492	-2.0482	0.72106	1
GO_MEMBRANE_DISASSEMBLY	1.4302	0.35079	0.62442	-1.4302	0.70329	1
GO_REGULATION_OF_SYNAPTIC_TRANSMISSION_GLUTAMATERGIC	2.7416	0.089091	0.24631	-2.7416	0.93688	1
GO_ACTIVATION_OF_PHOSPHOLIPASE_C_ACTIVITY	1.2616	0.28558	0.55221	-1.2616	0.74448	1
GO_NEGATIVE_REGULATION_OF_BIOMINERAL_TISSUE_DEVELOPMENT	1.481	0.23133	0.48441	-1.481	0.80039	1
GO_NEGATIVE_REGULATION_OF_BONE_RESORPTION	2.4736	0.095715	0.26038	-2.4735	0.92437	1
GO_CELLULAR_RESPONSE_TO_EXTERNAL_STIMULUS	11.627	2.3868e-10	7.9897e-09	-8.7129	1	1
GO_NADP_METABOLIC_PROCESS	-0.88072	0.78043	0.89362	0.88072	0.22783	1
GO_POSITIVE_REGULATION_OF_MRNA_PROCESSING	3.5713	0.042887	0.14153	-2.7587	0.9226	1
GO_EPITHELIAL_TUBE_BRANCHING_INVOLVED_IN_LUNG_MORPHOGENESIS	0.47797	0.49585	0.74001	-0.47797	0.52725	1
GO_DETECTION_OF_MECHANICAL_STIMULUS_INVOLVED_IN_SENSORY_PERCEPTION	-0.027127	0.58798	0.79369	0.027127	0.4209	1
GO_REGULATION_OF_CELL_CELL_ADHESION_MEDIATED_BY_CADHERIN	-1.9998	0.91163	0.95674	1.9998	0.078642	1
GO_METANEPHRIC_EPITHELIUM_DEVELOPMENT	2.9744	0.05494	0.17155	-2.9744	0.96481	1
GO_REGULATION_OF_SMOOTH_MUSCLE_CELL_DIFFERENTIATION	1.7731	0.19734	0.43853	-1.7731	0.83126	1
GO_FATTY_ACID_BETA_OXIDATION	-3.2494	0.98931	0.99826	3.2494	0.0095828	0.66268
GO_ACTIN_FILAMENT_BASED_PROCESS	6.9329	0.0020512	0.012174	-6.8395	0.99954	1
GO_RESPONSE_TO_FLUID_SHEAR_STRESS	6.6702	8.0754e-05	0.00076684	-6.5818	0.99997	1
GO_NEGATIVE_REGULATION_OF_MUSCLE_CONTRACTION	4.6091	0.0047529	0.024196	-4.6097	0.99749	1
GO_TRANSITION_METAL_ION_TRANSPORT	-0.51486	0.80003	0.90265	0.51486	0.22143	1
GO_POSITIVE_REGULATION_OF_MUSCLE_CELL_DIFFERENTIATION	4.3085	0.017432	0.068739	-3.3928	0.96183	1
GO_REGULATION_OF_ADAPTIVE_IMMUNE_RESPONSE	4.908	0.0064528	0.030669	-2.7652	0.91756	1
GO_PHOSPHATIDYLINOSITOL_BIOSYNTHETIC_PROCESS	1.571	0.36344	0.63642	-0.29315	0.38945	1
GO_POSITIVE_REGULATION_OF_CELL_COMMUNICATION	18.83	0	0	-15.524	1	1
GO_POSITIVE_REGULATION_OF_LIPID_KINASE_ACTIVITY	0.34034	0.53556	0.76747	-0.34034	0.4939	1
GO_RESPONSE_TO_CORTICOSTEROID	15.519	0	0	-12.126	1	1
GO_POSITIVE_REGULATION_OF_LEUKOCYTE_DEGRANULATION	-0.11682	0.60434	0.80343	0.11682	0.40302	1
GO_SODIUM_ION_TRANSMEMBRANE_TRANSPORT	2.4152	0.14515	0.35565	-2.0964	0.85029	1
GO_PROTEIN_UBIQUITINATION_INVOLVED_IN_UBIQUITIN_DEPENDENT_PROTEIN_CATABOLIC_PROCESS	-1.7204	0.94809	0.97685	1.7204	0.056906	1
GO_NEGATIVE_REGULATION_OF_BLOOD_VESSEL_ENDOTHELIAL_CELL_MIGRATION	2.7331	0.092794	0.25488	-2.7331	0.93763	1
GO_CELL_PROJECTION_ASSEMBLY	0.51103	0.7299	0.87329	-0.51103	0.33896	1
GO_REGULATION_OF_PROTEIN_IMPORT_INTO_NUCLEUS_TRANSLOCATION	4.2623	0.010087	0.044069	-3.9782	0.99221	1
GO_GLUCOCORTICOID_METABOLIC_PROCESS	-0.36398	0.62348	0.81997	0.36398	0.37915	1
GO_PROTEIN_MATURATION	2.3521	0.32867	0.60224	-1.4283	0.56476	1
GO_SKELETAL_MUSCLE_ADAPTATION	0.87776	0.34073	0.61373	-0.87776	0.67935	1
GO_PROTEIN_N_LINKED_GLYCOSYLATION	-2.1306	0.95983	0.98192	2.1306	0.040674	1
GO_ANAPHASE_PROMOTING_COMPLEX_DEPENDENT_CATABOLIC_PROCESS	0.45775	0.60079	0.8024	-0.45775	0.44671	1
GO_HINDLIMB_MORPHOGENESIS	-4.5241	0.99781	0.99944	4.5241	0.0015111	0.28124
GO_ESTABLISHMENT_OR_MAINTENANCE_OF_EPITHELIAL_CELL_APICAL_BASAL_POLARITY	1.1246	0.35811	0.63236	-1.1246	0.68537	1
GO_LOOP_OF_HENLE_DEVELOPMENT	0.60069	0.44584	0.70607	-0.60069	0.57667	1
GO_VESICLE_ORGANIZATION	2.1527	0.38052	0.65016	-2.1527	0.71686	1
GO_KERATINOCYTE_PROLIFERATION	4.0954	0.016717	0.066654	-3.5198	0.97594	1
GO_MACROPHAGE_ACTIVATION_INVOLVED_IN_IMMUNE_RESPONSE	2.4607	0.097002	0.26241	-2.4607	0.92322	1
GO_INDOLALKYLAMINE_METABOLIC_PROCESS	1.29	0.29812	0.5678	-1.29	0.73397	1
GO_POSITIVE_REGULATION_OF_BINDING	2.8271	0.15546	0.37171	-1.7016	0.70742	1
GO_SMOOTH_MUSCLE_CELL_DIFFERENTIATION	2.5315	0.1209	0.30849	-1.3781	0.73566	1
GO_MALE_GENITALIA_DEVELOPMENT	-0.72494	0.72142	0.86914	0.72494	0.27843	1
GO_REGULATION_OF_HYDROLASE_ACTIVITY	13.916	1.4553e-10	5.13e-09	-11.217	1	1
GO_ENDOCARDIAL_CUSHION_DEVELOPMENT	-1.1568	0.82407	0.91311	1.1568	0.18031	1
GO_NEGATIVE_REGULATION_OF_ERBB_SIGNALING_PATHWAY	7.2965	2.4352e-05	0.00027108	-5.6872	0.99962	1
GO_RESPONSE_TO_DIETARY_EXCESS	0.40839	0.48873	0.73591	-0.16848	0.47674	1
GO_REGULATION_OF_MEIOTIC_NUCLEAR_DIVISION	0.72562	0.42875	0.69294	-0.63139	0.57955	1
GO_BRANCH_ELONGATION_OF_AN_EPITHELIUM	2.241	0.12315	0.3121	-2.241	0.9007	1
GO_POSITIVE_REGULATION_OF_CELLULAR_AMIDE_METABOLIC_PROCESS	5.839	0.0022504	0.013154	-5.2628	0.99766	1
GO_POSITIVE_REGULATION_OF_VACUOLE_ORGANIZATION	-1.4497	0.85352	0.92911	1.4497	0.14039	1
GO_NEGATIVE_REGULATION_OF_PLATELET_ACTIVATION	1.5892	0.22252	0.47474	-1.5892	0.81288	1
GO_GLUTAMINE_FAMILY_AMINO_ACID_CATABOLIC_PROCESS	0.030322	0.58368	0.79225	-0.030322	0.43071	1
GO_EMBRYONIC_SKELETAL_SYSTEM_DEVELOPMENT	-3.7006	0.99753	0.99944	3.7006	0.0021926	0.33703
GO_NEURON_MATURATION	3.0989	0.051979	0.16475	-3.1	0.96003	1
GO_POSITIVE_REGULATION_OF_PHOSPHATE_METABOLIC_PROCESS	17.184	0	0	-13.32	1	1
GO_THYMIC_T_CELL_SELECTION	-0.62957	0.71313	0.86546	0.62957	0.29362	1
GO_CELLULAR_RESPONSE_TO_BIOTIC_STIMULUS	11.265	1.275e-08	3.1557e-07	-9.899	1	1
GO_COENZYME_A_METABOLIC_PROCESS	-2.6611	0.96991	0.98883	2.6611	0.022899	0.9563
GO_PROTEIN_LOCALIZATION_TO_CILIUM	0.35109	0.52862	0.76435	-0.35109	0.50175	1
GO_RNA_STABILIZATION	-0.3843	0.68618	0.85118	0.3843	0.32599	1
GO_ACTIN_MYOSIN_FILAMENT_SLIDING	1.8893	0.19461	0.43347	-1.8893	0.83985	1
GO_REGULATION_OF_CELL_MORPHOGENESIS_INVOLVED_IN_DIFFERENTIATION	5.7416	0.0044385	0.022947	-4.5468	0.98854	1
GO_REGULATION_OF_PROTEIN_HOMODIMERIZATION_ACTIVITY	1.5287	0.2753	0.54186	-1.5287	0.77019	1
GO_REGULATION_OF_HETEROTYPIC_CELL_CELL_ADHESION	9.4142	2.1209e-08	4.8855e-07	-8.3594	1	1
GO_CARBOXYLIC_ACID_CATABOLIC_PROCESS	-2.5064	0.98712	0.99719	2.5064	0.013481	0.72951
GO_POSITIVE_REGULATION_OF_REACTIVE_OXYGEN_SPECIES_BIOSYNTHETIC_PROCESS	8.0618	6.4705e-06	8.3632e-05	-7.4072	1	1
GO_ALPHA_AMINO_ACID_METABOLIC_PROCESS	1.3558	0.49611	0.74001	-1.2062	0.54394	1
GO_MITOCHONDRIAL_DNA_METABOLIC_PROCESS	-1.2378	0.81826	0.91041	1.2378	0.18086	1
GO_CGMP_METABOLIC_PROCESS	1.9054	0.19803	0.43962	-1.9054	0.84321	1
GO_ADULT_BEHAVIOR	1.3791	0.38592	0.65262	-0.87745	0.55222	1
GO_RETINAL_GANGLION_CELL_AXON_GUIDANCE	0.51568	0.45387	0.71131	-0.51568	0.56397	1
GO_POSITIVE_REGULATION_OF_MEMBRANE_INVAGINATION	0.5014	0.46833	0.72109	-0.5014	0.5522	1
GO_SPINDLE_LOCALIZATION	1.7086	0.26084	0.52654	-1.7086	0.78575	1
GO_HYDROGEN_PEROXIDE_CATABOLIC_PROCESS	0.0038261	0.57669	0.78977	-0.0038261	0.43664	1
GO_ICOSANOID_TRANSPORT	-0.5094	0.68324	0.8507	0.5094	0.32498	1
GO_CELLULAR_RESPONSE_TO_ORGANIC_CYCLIC_COMPOUND	12.486	5.8318e-10	1.7998e-08	-10.754	1	1
GO_POSITIVE_REGULATION_OF_CYTOKINE_PRODUCTION_INVOLVED_IN_IMMUNE_RESPONSE	8.7421	5.7202e-07	9.6087e-06	-5.4361	0.99924	1
GO_REGULATION_OF_PROTEIN_SUMOYLATION	2.4862	0.10627	0.28063	-2.4862	0.92361	1
GO_RESPONSE_TO_ENDOPLASMIC_RETICULUM_STRESS	2.8224	0.19225	0.42965	-2.8227	0.87484	1
GO_CELLULAR_RESPONSE_TO_LIGHT_STIMULUS	1.0409	0.4649	0.71891	-0.95525	0.57215	1
GO_POSITIVE_REGULATION_BY_HOST_OF_VIRAL_TRANSCRIPTION	1.3696	0.28253	0.54959	-1.3696	0.74884	1
GO_NEGATIVE_REGULATION_OF_STEM_CELL_DIFFERENTIATION	0.19319	0.59247	0.79791	-0.19319	0.43341	1
GO_NEGATIVE_REGULATION_OF_PRODUCTION_OF_MOLECULAR_MEDIATOR_OF_IMMUNE_RESPONSE	2.009	0.16918	0.39438	-2.009	0.86728	1
GO_SPHINGOLIPID_MEDIATED_SIGNALING_PATHWAY	-0.51011	0.68954	0.85202	0.51011	0.31907	1
GO_SYNAPTIC_VESICLE_CYTOSKELETAL_TRANSPORT	-1.6812	0.88263	0.94346	1.6812	0.11031	1
GO_LUNG_CELL_DIFFERENTIATION	0.57637	0.47745	0.72677	-0.57637	0.55631	1
GO_PLATELET_ACTIVATION	4.5528	0.027442	0.099212	-4.4759	0.98595	1
GO_CYTOSKELETON_ORGANIZATION	6.8761	0.0057393	0.028198	-6.6548	0.99859	1
GO_NUCLEOTIDE_BINDING_DOMAIN_LEUCINE_RICH_REPEAT_CONTAINING_RECEPTOR_SIGNALING_PATHWAY	5.5463	0.0017633	0.010711	-5.5463	0.99939	1
GO_TRANSCRIPTION_COUPLED_NUCLEOTIDE_EXCISION_REPAIR	-0.63606	0.8195	0.91078	0.63606	0.20114	1
GO_MEMBRANE_DEPOLARIZATION_DURING_ACTION_POTENTIAL	-1.8742	0.90358	0.95278	1.8742	0.089006	1
GO_MATURATION_OF_SSU_RRNA	-1.0515	0.8382	0.91971	1.0515	0.16709	1
GO_BETA_AMYLOID_METABOLIC_PROCESS	0.14819	0.5477	0.77395	-0.14819	0.47184	1
GO_REGULATION_OF_SPHINGOLIPID_BIOSYNTHETIC_PROCESS	4.953	0.0044621	0.023018	-3.5346	0.97644	1
GO_RESPONSE_TO_WOUNDING	12.623	1.4523e-10	5.13e-09	-8.6793	1	1
GO_NON_CANONICAL_WNT_SIGNALING_PATHWAY	0.090931	0.73129	0.87408	-0.090931	0.30955	1
GO_RENAL_SYSTEM_PROCESS_INVOLVED_IN_REGULATION_OF_BLOOD_VOLUME	0.3943	0.49193	0.73831	-0.3943	0.53139	1
GO_NEGATIVE_REGULATION_OF_LEUKOCYTE_MEDIATED_IMMUNITY	3.7578	0.029915	0.10674	-3.6894	0.97994	1
GO_POSITIVE_REGULATION_OF_CREB_TRANSCRIPTION_FACTOR_ACTIVITY	5.1251	0.0018951	0.011379	-3.4941	0.98441	1
GO_NEGATIVE_REGULATION_OF_CELL_GROWTH	6.1803	0.0018877	0.011363	-4.8047	0.99296	1
GO_MODIFIED_AMINO_ACID_TRANSPORT	0.99037	0.38634	0.65262	-0.99037	0.65319	1
GO_CGMP_BIOSYNTHETIC_PROCESS	-0.44442	0.6201	0.81691	0.44442	0.39752	1
GO_PROTEIN_SECRETION	0.67923	0.5509	0.77513	-0.67923	0.50201	1
GO_ALTERNATIVE_MRNA_SPLICING_VIA_SPLICEOSOME	0.07408	0.56436	0.78317	-0.07408	0.45397	1
GO_ASSOCIATIVE_LEARNING	5.3283	0.0029265	0.016269	-5.0027	0.99788	1
GO_SNORNA_METABOLIC_PROCESS	-1.9231	0.90219	0.95233	1.9231	0.096492	1
GO_NEGATIVE_REGULATION_OF_CELLULAR_CATABOLIC_PROCESS	1.6265	0.40383	0.66862	-1.2529	0.58747	1
GO_REGULATION_OF_RESPONSE_TO_EXTRACELLULAR_STIMULUS	0.50642	0.66933	0.84492	-0.50642	0.39456	1
GO_COFACTOR_TRANSPORT	-2.3506	0.94621	0.97599	2.3506	0.046098	1
GO_POSITIVE_REGULATION_OF_FAT_CELL_DIFFERENTIATION	5.5753	0.0015842	0.0099075	-5.46	0.99922	1
GO_NEGATIVE_REGULATION_OF_PROTEIN_POLYMERIZATION	1.1607	0.39459	0.6576	-1.1607	0.65369	1
GO_EXOGENOUS_DRUG_CATABOLIC_PROCESS	0.12724	0.49216	0.73831	-0.12724	0.51374	1
GO_NEGATIVE_REGULATION_OF_REACTIVE_OXYGEN_SPECIES_METABOLIC_PROCESS	5.3973	0.0023267	0.013516	-5.4017	0.99916	1
GO_REGULATION_OF_PROTEIN_DEACETYLATION	3.9299	0.023956	0.089048	-2.9076	0.94721	1
GO_OTIC_VESICLE_DEVELOPMENT	-0.50703	0.68892	0.85202	0.50703	0.31974	1
GO_POSITIVE_REGULATION_OF_DNA_TEMPLATED_TRANSCRIPTION_INITIATION	6.4867	0.00027072	0.0021793	-3.5656	0.97898	1
GO_NEURON_PROJECTION_EXTENSION_INVOLVED_IN_NEURON_PROJECTION_GUIDANCE	0.31866	0.50969	0.74678	-0.31866	0.5074	1
GO_PHOSPHOLIPID_DEPHOSPHORYLATION	-1.1824	0.84448	0.92369	1.1824	0.15934	1
GO_NEGATIVE_REGULATION_OF_DNA_REPAIR	-0.26823	0.64058	0.83032	0.26823	0.37286	1
GO_METAL_ION_TRANSPORT	2.599	0.33174	0.60486	-2.4447	0.74523	1
GO_INSULIN_SECRETION	2.498	0.10464	0.27758	-2.498	0.91382	1
GO_POSITIVE_REGULATION_OF_FIBROBLAST_PROLIFERATION	4.5396	0.010557	0.045654	-4.424	0.99439	1
GO_PREASSEMBLY_OF_GPI_ANCHOR_IN_ER_MEMBRANE	1.1957	0.37393	0.64465	-0.84707	0.59697	1
GO_NECROTIC_CELL_DEATH	0.5691	0.47056	0.72248	2.0394	0.069315	1
GO_REGULATION_OF_MAST_CELL_ACTIVATION_INVOLVED_IN_IMMUNE_RESPONSE	1.407	0.29327	0.56201	-1.407	0.74634	1
GO_POSITIVE_REGULATION_OF_CELLULAR_AMINE_METABOLIC_PROCESS	-0.67872	0.72685	0.8721	0.67872	0.26794	1
GO_POSITIVE_REGULATION_OF_INTRACELLULAR_PROTEIN_TRANSPORT	4.7245	0.027136	0.098261	-4.1855	0.97559	1
GO_REGULATION_BY_VIRUS_OF_VIRAL_PROTEIN_LEVELS_IN_HOST_CELL	-1.1576	0.80595	0.90482	1.1576	0.19396	1
GO_CHROMOSOME_LOCALIZATION	2.9386	0.10698	0.28155	-1.3907	0.68905	1
GO_REGULATION_OF_RESPIRATORY_SYSTEM_PROCESS	0.59182	0.42004	0.68615	-0.59182	0.60503	1
GO_POSITIVE_REGULATION_OF_ADENYLATE_CYCLASE_ACTIVITY	0.016013	0.60362	0.80313	-0.016013	0.42084	1
GO_POSITIVE_REGULATION_OF_NEURON_DIFFERENTIATION	5.6903	0.0091728	0.040876	-4.0253	0.95974	1
GO_EMBRYONIC_SKELETAL_SYSTEM_MORPHOGENESIS	-3.0158	0.99129	0.99879	3.0158	0.0085806	0.66268
GO_ATP_SYNTHESIS_COUPLED_PROTON_TRANSPORT	0.81549	0.42537	0.6906	-0.81549	0.60995	1
GO_ACTIVATION_OF_GTPASE_ACTIVITY	0.82711	0.51769	0.75464	-0.82711	0.53909	1
GO_INOSITOL_PHOSPHATE_METABOLIC_PROCESS	0.89668	0.47845	0.72686	-0.89668	0.57234	1
GO_T_CELL_HOMEOSTASIS	-0.26482	0.66093	0.8421	2.8776	0.022618	0.9563
GO_REGULATION_OF_RECEPTOR_ACTIVITY	8.5618	1.4301e-06	2.2181e-05	-6.8553	0.99997	1
GO_HISTONE_METHYLATION	-1.943	0.9407	0.97354	1.9429	0.061449	1
GO_CELLULAR_RESPONSE_TO_FLUID_SHEAR_STRESS	5.787	0.00051369	0.0037522	-5.787	0.99974	1
GO_POSITIVE_REGULATION_OF_TRANSPORTER_ACTIVITY	2.3057	0.1785	0.40933	-2.3057	0.86502	1
GO_POSITIVE_REGULATION_OF_TRANSCRIPTION_FACTOR_IMPORT_INTO_NUCLEUS	4.6172	0.010049	0.044028	-4.042	0.98859	1
GO_CELLULAR_RESPONSE_TO_SUPEROXIDE	3.0338	0.058005	0.1791	-2.8617	0.94159	1
GO_ALPHA_BETA_T_CELL_DIFFERENTIATION	5.6388	0.0017532	0.010676	-5.5432	0.99917	1
GO_ESTABLISHMENT_OF_PROTEIN_LOCALIZATION_TO_CHROMOSOME	-0.20382	0.61795	0.81478	0.20382	0.39338	1
GO_PEPTIDE_CROSS_LINKING	12.73	9.6045e-13	4.7042e-11	-12.009	1	1
GO_PEPTIDYL_SERINE_MODIFICATION	2.305	0.26692	0.53351	-2.3051	0.80427	1
GO_CELLULAR_RESPONSE_TO_EXTRACELLULAR_STIMULUS	10.164	6.1923e-08	1.3217e-06	-8.096	1	1
GO_ROUNDABOUT_SIGNALING_PATHWAY	0.6648	0.38739	0.65305	-0.6648	0.63051	1
GO_ESTABLISHMENT_OF_PROTEIN_LOCALIZATION	4.5585	0.27767	0.54419	-4.0081	0.80732	1
GO_NEGATIVE_REGULATION_OF_RESPONSE_TO_DNA_DAMAGE_STIMULUS	1.9876	0.26001	0.52535	-1.9876	0.79155	1
GO_GLUTAMATE_METABOLIC_PROCESS	1.4805	0.27824	0.54435	-1.0598	0.66921	1
GO_SPHINGOMYELIN_METABOLIC_PROCESS	2.0377	0.15055	0.36296	-2.0377	0.88233	1
GO_TRNA_METABOLIC_PROCESS	-6.3813	1	1	6.3813	9.093e-07	0.00084619
GO_NEGATIVE_REGULATION_OF_ATPASE_ACTIVITY	3.5547	0.034144	0.11822	-3.5622	0.97968	1
GO_POSITIVE_REGULATION_OF_LOCOMOTION	14.33	8.4821e-14	5.0599e-12	-10.915	1	1
GO_REGULATION_OF_DENDRITE_MORPHOGENESIS	0.52047	0.56609	0.78369	-0.52047	0.47827	1
GO_CELLULAR_RESPONSE_TO_LITHIUM_ION	0.27399	0.51263	0.74962	-0.27399	0.5094	1
GO_MAMMARY_GLAND_EPITHELIUM_DEVELOPMENT	2.7395	0.10863	0.28493	-2.4481	0.8957	1
GO_CELLULAR_RESPONSE_TO_PROSTAGLANDIN_STIMULUS	2.9945	0.06957	0.20507	-2.995	0.95606	1
GO_REGULATION_OF_MYELOID_CELL_APOPTOTIC_PROCESS	0.76854	0.43757	0.69926	-0.76854	0.59819	1
GO_NEGATIVE_REGULATION_OF_VIRAL_PROCESS	1.4984	0.3572	0.63148	-0.44107	0.4403	1
GO_ERYTHROCYTE_HOMEOSTASIS	3.2282	0.073169	0.21239	-2.484	0.88242	1
GO_RESPONSE_TO_HEAT	6.7658	0.00020438	0.0017165	-5.7626	0.99946	1
GO_NOTCH_RECEPTOR_PROCESSING	-0.79664	0.74987	0.88254	0.79664	0.26305	1
GO_CELLULAR_RESPONSE_TO_CADMIUM_ION	1.6817	0.22573	0.47807	-1.6817	0.8052	1
GO_SUCKLING_BEHAVIOR	0.22485	0.5072	0.74661	-0.22485	0.51133	1
GO_POSITIVE_REGULATION_OF_KIDNEY_DEVELOPMENT	5.281	0.0027359	0.015449	-4.2023	0.9912	1
GO_REGULATION_OF_MITOTIC_SPINDLE_CHECKPOINT	6.0006	0.00050624	0.0037226	-2.419	0.90367	1
GO_I_KAPPAB_KINASE_NF_KAPPAB_SIGNALING	6.9081	0.00031521	0.0024733	-6.8942	0.99995	1
GO_REGULATION_OF_NON_CANONICAL_WNT_SIGNALING_PATHWAY	1.875	0.17418	0.40182	-1.875	0.85331	1
GO_REGULATION_OF_KINASE_ACTIVITY	11.891	6.0086e-09	1.5619e-07	-8.9236	1	1
GO_CHROMOSOME_LOCALIZATION_TO_NUCLEAR_ENVELOPE_INVOLVED_IN_HOMOLOGOUS_CHROMOSOME_SEGREGATION	0.82234	0.35267	0.62639	-0.82234	0.66689	1
GO_NEGATIVE_REGULATION_OF_DNA_RECOMBINATION	0.058439	0.57458	0.78819	-0.058439	0.44755	1
GO_POSITIVE_REGULATION_OF_LYMPHOCYTE_MIGRATION	3.4015	0.041514	0.13788	1.448	0.13486	1
GO_NEGATIVE_REGULATION_OF_CELLULAR_RESPONSE_TO_INSULIN_STIMULUS	3.3537	0.04398	0.14457	-2.654	0.925	1
GO_POSITIVE_REGULATION_OF_CELLULAR_EXTRAVASATION	2.9101	0.072832	0.21194	1.7079	0.10535	1
GO_MYELOID_LEUKOCYTE_DIFFERENTIATION	5.4375	0.0024067	0.013859	-4.7863	0.99643	1
GO_PEROXISOME_ORGANIZATION	-2.1811	0.95288	0.97961	2.1811	0.046286	1
GO_DNA_STRAND_ELONGATION_INVOLVED_IN_DNA_REPLICATION	-2.4416	0.95459	0.97961	2.4416	0.041713	1
GO_CELLULAR_MODIFIED_AMINO_ACID_CATABOLIC_PROCESS	-1.7005	0.88737	0.94507	1.7005	0.10293	1
GO_SINGLE_ORGANISM_CELL_ADHESION	11.263	5.552e-08	1.1905e-06	-9.9986	1	1
GO_POLYOL_METABOLIC_PROCESS	1.0097	0.4754	0.72573	-1.0097	0.58114	1
GO_POSITIVE_REGULATION_OF_TRANSCRIPTION_INITIATION_FROM_RNA_POLYMERASE_II_PROMOTER	1.5239	0.23418	0.48874	-1.5239	0.79545	1
GO_APICAL_JUNCTION_ASSEMBLY	2.2697	0.15728	0.37455	-2.0492	0.84001	1
GO_PYRIMIDINE_RIBONUCLEOSIDE_TRIPHOSPHATE_METABOLIC_PROCESS	-1.402	0.84695	0.92617	1.402	0.14724	1
GO_LYMPHOCYTE_HOMEOSTASIS	1.1491	0.37775	0.64835	1.0282	0.17158	1
GO_SERTOLI_CELL_DEVELOPMENT	3.7403	0.019681	0.075277	-3.7404	0.98979	1
GO_NEGATIVE_REGULATION_OF_RNA_SPLICING	1.4787	0.27413	0.54068	-1.4787	0.76416	1
GO_CELL_CYCLE_PHASE_TRANSITION	2.9661	0.21639	0.4657	-2.6968	0.82605	1
GO_TISSUE_MORPHOGENESIS	8.3201	0.00011987	0.0010809	-6.4552	0.99898	1
GO_ENDOSOME_TO_LYSOSOME_TRANSPORT	1.964	0.2079	0.45481	-1.9202	0.83041	1
GO_MRNA_PROCESSING	1.1259	0.69853	0.85509	-1.1259	0.40874	1
GO_RESPONSE_TO_ANGIOTENSIN	2.1284	0.15691	0.37421	-2.1284	0.87109	1
GO_DENDRITIC_SPINE_DEVELOPMENT	1.1157	0.33983	0.61312	-1.1157	0.68756	1
GO_REGULATION_OF_PROTEIN_OLIGOMERIZATION	1.7035	0.26342	0.53014	-1.7035	0.7793	1
GO_ADULT_WALKING_BEHAVIOR	0.49876	0.45842	0.71404	-0.49876	0.56662	1
GO_HEME_METABOLIC_PROCESS	-0.10635	0.62631	0.82161	0.10635	0.39049	1
GO_SERINE_FAMILY_AMINO_ACID_BIOSYNTHETIC_PROCESS	-2.3445	0.94294	0.97435	2.3445	0.05006	1
GO_CEREBELLAR_PURKINJE_CELL_LAYER_FORMATION	2.9473	0.069938	0.20526	-2.9473	0.95177	1
GO_CELLULAR_RESPONSE_TO_CARBOHYDRATE_STIMULUS	6.6766	0.00028495	0.0022665	-6.1921	0.99981	1
GO_INOSITOL_PHOSPHATE_CATABOLIC_PROCESS	-1.2556	0.81812	0.91041	1.2556	0.18368	1
GO_C21_STEROID_HORMONE_METABOLIC_PROCESS	1.1126	0.3398	0.61312	-1.1126	0.69345	1
GO_NEGATIVE_REGULATION_OF_GLIAL_CELL_DIFFERENTIATION	0.19465	0.54638	0.77297	-0.19465	0.47159	1
GO_POSITIVE_REGULATION_OF_SYNAPSE_ASSEMBLY	-2.0822	0.94118	0.97371	4.5963	0.00068442	0.18801
GO_TRANSMISSION_OF_NERVE_IMPULSE	-0.57087	0.70739	0.86184	0.57087	0.30805	1
GO_POSITIVE_REGULATION_OF_VASCULATURE_DEVELOPMENT	14.013	1.2323e-14	8.1916e-13	-10.518	1	1
GO_POSITIVE_REGULATION_OF_EPIDERMAL_CELL_DIFFERENTIATION	3.647	0.030399	0.10806	-3.0011	0.95473	1
GO_MEMBRANE_FUSION	1.6169	0.39309	0.65652	-1.6169	0.68238	1
GO_POSITIVE_REGULATION_OF_TOR_SIGNALING	0.14789	0.60119	0.80244	-0.14789	0.42127	1
GO_POSITIVE_REGULATION_OF_GLIAL_CELL_DIFFERENTIATION	5.6512	0.0013152	0.008441	-4.3969	0.99464	1
GO_MALE_SEX_DETERMINATION	0.31258	0.51103	0.74821	-0.31258	0.50589	1
GO_TYPE_B_PANCREATIC_CELL_DEVELOPMENT	-2.2437	0.9328	0.96882	2.2437	0.057926	1
GO_REGULATION_OF_SUPEROXIDE_ANION_GENERATION	1.2273	0.31054	0.5824	-1.2273	0.72054	1
GO_ANTIGEN_RECEPTOR_MEDIATED_SIGNALING_PATHWAY	3.3057	0.10687	0.28155	-3.2968	0.93075	1
GO_POSITIVE_REGULATION_OF_MITOTIC_CELL_CYCLE	4.7235	0.013717	0.056784	-4.047	0.97988	1
GO_LYMPHOCYTE_COSTIMULATION	3.0341	0.074966	0.21599	-3.0341	0.94716	1
GO_REGULATION_OF_SERINE_TYPE_PEPTIDASE_ACTIVITY	0.37697	0.4969	0.74001	-0.37697	0.5219	1
GO_NEGATIVE_REGULATION_OF_STEROID_METABOLIC_PROCESS	4.1222	0.018122	0.070729	-4.1222	0.9915	1
GO_COFACTOR_METABOLIC_PROCESS	-0.49797	0.90197	0.95233	0.5091	0.1316	1
GO_BARBED_END_ACTIN_FILAMENT_CAPPING	-0.11298	0.60345	0.80313	0.11298	0.40401	1
GO_CELL_MIGRATION_INVOLVED_IN_SPROUTING_ANGIOGENESIS	10.803	1.3273e-10	4.7507e-09	-6.958	1	1
GO_REGULATION_OF_TIMING_OF_CELL_DIFFERENTIATION	0.62796	0.4116	0.67602	-0.62796	0.61402	1
GO_NEGATIVE_REGULATION_OF_INTRACELLULAR_ESTROGEN_RECEPTOR_SIGNALING_PATHWAY	-1.4538	0.84021	0.92075	1.4538	0.15375	1
GO_REGULATION_OF_TYPE_2_IMMUNE_RESPONSE	4.6403	0.0064213	0.030618	-4.5348	0.99646	1
GO_3_UTR_MEDIATED_MRNA_STABILIZATION	-0.38688	0.66545	0.84352	0.38688	0.33539	1
GO_DRUG_CATABOLIC_PROCESS	-0.11824	0.56794	0.78461	0.11824	0.43856	1
GO_POSITIVE_REGULATION_OF_RHO_PROTEIN_SIGNAL_TRANSDUCTION	-0.15936	0.60811	0.8066	0.15936	0.40367	1
GO_PRIMITIVE_STREAK_FORMATION	-0.13431	0.58786	0.79369	0.13431	0.42251	1
GO_RESPONSE_TO_PHENYLPROPANOID	4.2312	0.0097346	0.042893	-2.803	0.94961	1
GO_REGULATION_OF_EPITHELIAL_CELL_MIGRATION	9.1285	1.3996e-06	2.178e-05	-7.9829	0.99999	1
GO_POSITIVE_REGULATION_OF_NOTCH_SIGNALING_PATHWAY	-0.23195	0.65385	0.83866	0.23195	0.36085	1
GO_CELL_DEATH	17.772	0	0	-14.95	1	1
GO_SOMATIC_RECOMBINATION_OF_IMMUNOGLOBULIN_GENES_INVOLVED_IN_IMMUNE_RESPONSE	-0.33928	0.66061	0.8421	0.33928	0.35741	1
GO_CELLULAR_IRON_ION_HOMEOSTASIS	-1.4329	0.88732	0.94507	1.4329	0.11083	1
GO_CONTRACTILE_ACTIN_FILAMENT_BUNDLE_ASSEMBLY	-0.14821	0.61307	0.81106	0.14821	0.40234	1
GO_MACROMOLECULE_DEACYLATION	2.0532	0.25518	0.51781	-2.0532	0.80473	1
GO_TRANSLATIONAL_INITIATION	4.1961	0.036503	0.12461	-4.1961	0.98383	1
GO_ACTIVATION_OF_NF_KAPPAB_INDUCING_KINASE_ACTIVITY	4.4959	0.019249	0.074319	-4.4959	0.992	1
GO_SYNAPTIC_TRANSMISSION_CHOLINERGIC	0.34296	0.477	0.72671	-0.34296	0.54099	1
GO_NEGATIVE_REGULATION_OF_CYTOKINE_PRODUCTION_INVOLVED_IN_IMMUNE_RESPONSE	1.92	0.16774	0.39261	-1.92	0.86617	1
GO_REGULATION_OF_TOLL_LIKE_RECEPTOR_4_SIGNALING_PATHWAY	1.5464	0.23001	0.48297	-1.5464	0.79952	1
GO_POSITIVE_REGULATION_OF_CELLULAR_PROTEIN_LOCALIZATION	6.2422	0.0042573	0.022149	-5.4505	0.99545	1
GO_PLASMA_MEMBRANE_ORGANIZATION	3.3644	0.1149	0.29702	-3.0866	0.90752	1
GO_REGULATION_OF_NEUROTRANSMITTER_SECRETION	2.1595	0.17121	0.39694	-2.1599	0.866	1
GO_POSITIVE_REGULATION_OF_PROTEIN_CATABOLIC_PROCESS	2.5917	0.27818	0.54435	-2.1363	0.71871	1
GO_ACTIVATION_OF_ADENYLATE_CYCLASE_ACTIVITY	0.095368	0.58021	0.79101	-0.095368	0.43863	1
GO_WHITE_FAT_CELL_DIFFERENTIATION	0.55285	0.45602	0.71299	-0.55285	0.56947	1
GO_OOGENESIS	0.69762	0.49293	0.73831	-0.69762	0.54977	1
GO_ANTERIOR_POSTERIOR_AXIS_SPECIFICATION_EMBRYO	-1.903	0.89591	0.94829	1.903	0.09657	1
GO_REGULATION_OF_SHORT_TERM_NEURONAL_SYNAPTIC_PLASTICITY	-1.1065	0.78576	0.89612	1.1065	0.21089	1
GO_ALDEHYDE_CATABOLIC_PROCESS	1.5866	0.24232	0.49846	-1.5866	0.7889	1
GO_RESPONSE_TO_TYPE_I_INTERFERON	2.2927	0.20083	0.4437	-2.0353	0.80829	1
GO_MITOCHONDRIAL_RESPIRATORY_CHAIN_COMPLEX_ASSEMBLY	-0.54136	0.79585	0.90121	0.54136	0.22159	1
GO_HYALURONAN_CATABOLIC_PROCESS	1.4198	0.2541	0.51629	-1.4198	0.78112	1
GO_NEUROTRANSMITTER_BIOSYNTHETIC_PROCESS	-0.21898	0.62555	0.8213	0.21898	0.37577	1
GO_PENTOSE_PHOSPHATE_SHUNT	-0.017887	0.5817	0.79132	0.017887	0.43123	1
GO_CYTOKINE_MEDIATED_SIGNALING_PATHWAY	11.191	4.0511e-09	1.0833e-07	-9.396	1	1
GO_ATP_GENERATION_FROM_ADP	6.5998	0.00019012	0.0015997	-6.6037	0.99995	1
GO_NEGATIVE_REGULATION_OF_LOCOMOTION	8.4915	2.1291e-05	0.00024221	-7.1576	0.99991	1
GO_IMP_METABOLIC_PROCESS	1.2813	0.28154	0.54838	-1.2813	0.74852	1
GO_NCRNA_3_END_PROCESSING	-1.4884	0.88526	0.94493	1.4884	0.11632	1
GO_LYMPH_NODE_DEVELOPMENT	-0.78328	0.7474	0.88087	4.7222	0.00047144	0.16874
GO_REGULATION_OF_CELLULAR_COMPONENT_SIZE	6.1386	0.0031731	0.01743	-4.9916	0.99311	1
GO_FERRIC_IRON_TRANSPORT	-0.75605	0.7848	0.89546	0.75605	0.22649	1
GO_MITOCHONDRIAL_TRANSPORT	2.2019	0.30582	0.57659	-2.2054	0.77138	1
GO_SULFUR_COMPOUND_BIOSYNTHETIC_PROCESS	-2.0737	0.97851	0.99323	2.0737	0.024801	1
GO_T_CELL_PROLIFERATION	2.1568	0.17349	0.40122	-2.1568	0.86263	1
GO_NEGATIVE_REGULATION_OF_GLYCOLYTIC_PROCESS	0.24998	0.5012	0.74178	-0.24998	0.51783	1
GO_REGULATION_OF_RESPIRATORY_GASEOUS_EXCHANGE_BY_NEUROLOGICAL_SYSTEM_PROCESS	0.57739	0.45302	0.71021	-0.57739	0.57137	1
GO_PROTEIN_TARGETING	3.1414	0.27035	0.53758	-2.9228	0.79851	1
GO_POSITIVE_REGULATION_OF_CHOLESTEROL_EFFLUX	1.2889	0.28593	0.55227	-1.2889	0.74313	1
GO_SINGLE_ORGANISM_BIOSYNTHETIC_PROCESS	2.0142	0.79243	0.8998	-1.4014	0.23278	1
GO_POSITIVE_REGULATION_OF_VIRAL_GENOME_REPLICATION	-0.66166	0.76317	0.88635	0.66166	0.24262	1
GO_NEGATIVE_REGULATION_OF_INNATE_IMMUNE_RESPONSE	3.2009	0.057082	0.17683	-3.1347	0.95769	1
GO_REGULATION_OF_ALPHA_AMINO_3_HYDROXY_5_METHYL_4_ISOXAZOLE_PROPIONATE_SELECTIVE_GLUTAMATE_RECEPTOR_ACTIVITY	2.239	0.13302	0.33224	-2.239	0.8839	1
GO_REGULATION_OF_ENDOTHELIAL_CELL_DIFFERENTIATION	4.0837	0.012774	0.053692	-2.9041	0.94795	1
GO_REGULATION_OF_NOREPINEPHRINE_SECRETION	-0.0023284	0.5412	0.7693	0.0023284	0.46716	1
GO_GLIAL_CELL_DEVELOPMENT	0.0032436	0.6696	0.84503	0.47644	0.25561	1
GO_MITOCHONDRIAL_TRANSLATION	-0.75505	0.86251	0.93207	0.75505	0.1675	1
GO_REGULATION_OF_RETINOIC_ACID_RECEPTOR_SIGNALING_PATHWAY	1.0148	0.33838	0.61192	-1.0148	0.69106	1
GO_STRIATED_MUSCLE_CELL_DIFFERENTIATION	4.5372	0.015524	0.062922	-3.988	0.9813	1
GO_REGULATION_OF_SYSTEMIC_ARTERIAL_BLOOD_PRESSURE	3.818	0.026199	0.095988	-3.7383	0.98242	1
GO_REGULATION_OF_SMOOTH_MUSCLE_CONTRACTION	5.5852	0.001591	0.0099235	-5.5856	0.99961	1
GO_POLYOL_CATABOLIC_PROCESS	-0.50177	0.69374	0.85337	0.50177	0.32247	1
GO_SECOND_MESSENGER_MEDIATED_SIGNALING	5.4994	0.0045985	0.023617	-5.3628	0.99815	1
GO_CELL_CELL_SIGNALING	10.279	2.4896e-07	4.6711e-06	-8.8523	1	1
GO_NEGATIVE_REGULATION_OF_B_CELL_ACTIVATION	8.0168	2.1259e-06	3.1503e-05	-7.1902	1	1
GO_POSITIVE_REGULATION_OF_COAGULATION	6.3176	0.0012048	0.0078293	-5.0208	0.99674	1
GO_NEGATIVE_REGULATION_OF_PROTEIN_TYROSINE_KINASE_ACTIVITY	5.883	0.00047425	0.003542	-3.4246	0.9799	1
GO_LUNG_MORPHOGENESIS	2.4622	0.15136	0.36415	-2.3947	0.88138	1
GO_VENTRICULAR_CARDIAC_MUSCLE_CELL_DIFFERENTIATION	1.9697	0.1845	0.41796	-1.9697	0.83901	1
GO_OXIDATIVE_DEMETHYLATION	0.4783	0.47358	0.72435	-0.4783	0.54648	1
GO_REGULATION_OF_MACROPHAGE_ACTIVATION	4.0398	0.018993	0.073522	-4.0398	0.98631	1
GO_VASCULAR_ENDOTHELIAL_GROWTH_FACTOR_RECEPTOR_SIGNALING_PATHWAY	3.8761	0.035739	0.12282	-3.1835	0.95043	1
GO_POSITIVE_REGULATION_OF_MAPK_CASCADE	11.992	1.0697e-09	3.1703e-08	-8.7374	1	1
GO_RESPONSE_TO_MORPHINE	7.4238	0.00014706	0.0012814	-6.5205	0.99985	1
GO_MULTICELLULAR_ORGANISMAL_MACROMOLECULE_METABOLIC_PROCESS	1.2912	0.40586	0.67038	-1.2912	0.6463	1
GO_CARBOHYDRATE_DERIVATIVE_CATABOLIC_PROCESS	2.8599	0.17059	0.39667	-1.9314	0.73548	1
GO_L_AMINO_ACID_TRANSPORT	-0.74586	0.79438	0.90079	0.74586	0.22079	1
GO_POSITIVE_REGULATION_OF_ACTION_POTENTIAL	1.1841	0.29094	0.55906	-1.1841	0.73528	1
GO_REGULATION_OF_MUSCLE_CONTRACTION	5.5416	0.0030754	0.016955	-5.5419	0.99893	1
GO_REGULATION_OF_CHOLESTEROL_EFFLUX	1.0032	0.36355	0.63642	-1.0032	0.66382	1
GO_REGULATION_OF_EXOCYTOSIS	2.0356	0.32063	0.59154	-1.9317	0.73555	1
GO_NEGATIVE_REGULATION_OF_TOLL_LIKE_RECEPTOR_SIGNALING_PATHWAY	1.1268	0.34078	0.61373	-1.1267	0.68605	1
GO_ANION_TRANSMEMBRANE_TRANSPORT	-0.24958	0.81015	0.90603	0.41019	0.19771	1
GO_POSITIVE_REGULATION_OF_PROTEIN_LOCALIZATION_TO_CELL_SURFACE	1.2009	0.30432	0.57637	-1.2009	0.71636	1
GO_PROTEIN_MODIFICATION_BY_SMALL_PROTEIN_CONJUGATION_OR_REMOVAL	-0.14001	0.96102	0.98262	0.3261	0.057217	1
GO_RENAL_VESICLE_DEVELOPMENT	-1.3087	0.83001	0.91594	1.3087	0.15822	1
GO_REGULATION_OF_BODY_FLUID_LEVELS	10.122	4.8818e-07	8.4443e-06	-8.3247	1	1
GO_REGULATION_OF_HORMONE_LEVELS	9.1619	1.4248e-05	0.00016955	-8.7758	1	1
GO_BONE_CELL_DEVELOPMENT	2.1369	0.1508	0.36338	-2.1369	0.87138	1
GO_REGULATION_OF_DEFENSE_RESPONSE	9.8631	1.1653e-05	0.00014344	-8.1387	0.99996	1
GO_NEGATIVE_REGULATION_OF_NEUROLOGICAL_SYSTEM_PROCESS	0.24533	0.50231	0.74199	-0.24533	0.51663	1
GO_PYRIMIDINE_NUCLEOSIDE_MONOPHOSPHATE_METABOLIC_PROCESS	-1.4843	0.86353	0.93207	1.4843	0.13469	1
GO_POSITIVE_REGULATION_OF_HEART_GROWTH	0.015341	0.59907	0.80215	-0.015341	0.41782	1
GO_NEGATIVE_REGULATION_OF_LIPID_BIOSYNTHETIC_PROCESS	4.5872	0.010533	0.04559	-4.5872	0.99571	1
GO_NEGATIVE_REGULATION_OF_PEPTIDE_SECRETION	4.7846	0.0079742	0.036592	-4.3958	0.99267	1
GO_VESICLE_TARGETING	0.98154	0.47902	0.72693	-0.98154	0.57875	1
GO_REGULATION_OF_PROTEIN_EXPORT_FROM_NUCLEUS	3.7124	0.025425	0.093667	-3.0939	0.95992	1
GO_HEXOSE_TRANSMEMBRANE_TRANSPORT	14.379	2.2204e-16	2.1524e-14	-7.556	0.99999	1
GO_LAYER_FORMATION_IN_CEREBRAL_CORTEX	-1.5733	0.86256	0.93207	1.5733	0.13742	1
GO_POSITIVE_REGULATION_OF_ACTIN_CYTOSKELETON_REORGANIZATION	3.4352	0.030295	0.10777	-3.4352	0.98282	1
GO_SEX_DETERMINATION	-0.38586	0.65739	0.84168	0.38586	0.35208	1
GO_NEGATIVE_REGULATION_OF_CHOLESTEROL_TRANSPORT	2.2566	0.11207	0.29131	-2.2566	0.90739	1
GO_OLIGOSACCHARIDE_CATABOLIC_PROCESS	-0.2229	0.62215	0.81846	0.2229	0.38898	1
GO_B_CELL_PROLIFERATION	0.83218	0.39421	0.65744	-0.83218	0.63242	1
GO_POSITIVE_REGULATION_OF_DNA_METABOLIC_PROCESS	2.718	0.19433	0.43326	-2.5042	0.83948	1
GO_PROTEASOME_ASSEMBLY	0.42102	0.47713	0.72671	-0.42102	0.54693	1
GO_ESTABLISHMENT_OF_PROTEIN_LOCALIZATION_TO_ENDOPLASMIC_RETICULUM	3.8911	0.045697	0.14921	-3.8911	0.97613	1
GO_PYRIMIDINE_NUCLEOSIDE_TRIPHOSPHATE_BIOSYNTHETIC_PROCESS	-1.3774	0.85119	0.92884	1.3774	0.14152	1
GO_GLUCOSE_HOMEOSTASIS	4.5552	0.020826	0.07917	-4.1745	0.98432	1
GO_NEGATIVE_REGULATION_OF_ENDOCYTOSIS	2.539	0.12265	0.31152	-2.539	0.91608	1
GO_RESPONSE_TO_POTASSIUM_ION	-1.0278	0.75506	0.88547	1.0278	0.24315	1
GO_REGULATION_OF_LYMPHOCYTE_APOPTOTIC_PROCESS	3.1287	0.068629	0.20288	-0.99349	0.64927	1
GO_SMALL_MOLECULE_METABOLIC_PROCESS	3.9294	0.47679	0.72667	-2.8669	0.49295	1
GO_THYMUS_DEVELOPMENT	-0.87482	0.79535	0.90108	2.9941	0.018765	0.87692
GO_NEGATIVE_REGULATION_OF_ADHERENS_JUNCTION_ORGANIZATION	1.632	0.22128	0.47295	-1.632	0.80783	1
GO_HOMEOSTATIC_PROCESS	8.9222	0.00025034	0.0020472	-7.3796	0.9994	1
GO_CEREBELLAR_CORTEX_MORPHOGENESIS	0.72022	0.44492	0.70578	-0.72022	0.59066	1
GO_POSITIVE_REGULATION_OF_CYTOPLASMIC_TRANSPORT	3.965	0.08552	0.23871	-3.6869	0.93814	1
GO_MORPHOGENESIS_OF_AN_EPITHELIUM	7.3529	0.00063881	0.0045519	-5.4875	0.99494	1
GO_OSTEOBLAST_DIFFERENTIATION	6.8927	0.00060015	0.0043028	-3.0934	0.90952	1
GO_REGULATION_OF_STRIATED_MUSCLE_CELL_DIFFERENTIATION	5.5081	0.0043459	0.022543	-4.8123	0.99442	1
GO_DEFENSE_RESPONSE_TO_VIRUS	2.0868	0.29484	0.5636	-0.016825	0.27529	1
GO_SENSORY_PERCEPTION_OF_CHEMICAL_STIMULUS	1.4711	0.30045	0.57131	-1.4719	0.74186	1
GO_REGULATION_OF_RUFFLE_ASSEMBLY	4.2398	0.013314	0.055561	-4.2398	0.99327	1
GO_CELLULAR_PIGMENTATION	-2.4534	0.96323	0.98439	2.4534	0.033514	1
GO_NEGATIVE_REGULATION_OF_CALCIUM_ION_DEPENDENT_EXOCYTOSIS	1.5178	0.22467	0.47656	-1.5178	0.80698	1
GO_VACUOLAR_TRANSPORT	1.3813	0.55327	0.77641	-1.3631	0.53489	1
GO_NEGATIVE_REGULATION_OF_CELL_CELL_ADHESION	4.7106	0.017746	0.069797	-4.7106	0.99196	1
GO_PROTEIN_ALPHA_1_2_DEMANNOSYLATION	-0.73774	0.73606	0.87702	0.73774	0.26488	1
GO_POSITIVE_REGULATION_OF_VIRAL_RELEASE_FROM_HOST_CELL	-0.50441	0.69427	0.85371	0.50441	0.32191	1
GO_LEUKOCYTE_MEDIATED_CYTOTOXICITY	1.9551	0.2097	0.45658	-1.9551	0.83037	1
GO_POSITIVE_REGULATION_OF_VACUOLAR_TRANSPORT	2.236	0.12377	0.3135	-2.236	0.90014	1
GO_POSITIVE_REGULATION_OF_LYASE_ACTIVITY	-0.005357	0.63478	0.82573	0.005357	0.38444	1
GO_POSITIVE_REGULATION_OF_IMMUNE_RESPONSE_TO_TUMOR_CELL	1.0151	0.35986	0.63401	-1.0151	0.67462	1
GO_ENTRAINMENT_OF_CIRCADIAN_CLOCK_BY_PHOTOPERIOD	3.5102	0.030932	0.10926	-3.5102	0.9825	1
GO_SUPEROXIDE_METABOLIC_PROCESS	5.1584	0.0035464	0.019033	-5.043	0.99852	1
GO_ORGANIC_HYDROXY_COMPOUND_METABOLIC_PROCESS	2.625	0.34751	0.62071	-2.6139	0.76847	1
GO_TELOMERE_MAINTENANCE_VIA_TELOMERE_LENGTHENING	-0.33518	0.67825	0.8493	0.33518	0.33955	1
GO_PHOTOTRANSDUCTION	0.047681	0.61282	0.81106	-0.047681	0.40964	1
GO_REGULATION_OF_LIGASE_ACTIVITY	2.8506	0.17198	0.39852	-1.8697	0.72241	1
GO_REGULATION_OF_OXIDOREDUCTASE_ACTIVITY	4.8197	0.012692	0.05354	-4.368	0.98836	1
GO_SULFATE_TRANSPORT	-0.57889	0.69781	0.85509	0.57889	0.29426	1
GO_RESPONSE_TO_FOOD	11.127	4.4135e-10	1.397e-08	-10.791	1	1
GO_REGULATION_OF_PROTEIN_INSERTION_INTO_MITOCHONDRIAL_MEMBRANE_INVOLVED_IN_APOPTOTIC_SIGNALING_PATHWAY	2.3756	0.14581	0.35637	-2.3756	0.88924	1
GO_TELOMERE_ORGANIZATION	-2.7722	0.98475	0.99631	2.7722	0.015865	0.81295
GO_ANTEROGRADE_SYNAPTIC_VESICLE_TRANSPORT	-1.6812	0.88263	0.94346	1.6812	0.11031	1
GO_IMMUNE_SYSTEM_DEVELOPMENT	7.7843	0.0004869	0.0036249	-6.5894	0.99922	1
GO_CAMP_BIOSYNTHETIC_PROCESS	1.4378	0.26954	0.5362	-1.4378	0.76342	1
GO_ALPHA_AMINO_ACID_CATABOLIC_PROCESS	-0.19082	0.74567	0.87985	0.19082	0.28371	1
GO_CELLULAR_COMPONENT_MAINTENANCE	1.7205	0.22252	0.47474	-1.7205	0.81267	1
GO_REGULATION_OF_CARDIAC_MUSCLE_CELL_CONTRACTION	1.8696	0.21369	0.46227	-1.8696	0.83046	1
GO_FC_GAMMA_RECEPTOR_SIGNALING_PATHWAY	1.5347	0.35041	0.62436	-1.5347	0.71357	1
GO_RRNA_METABOLIC_PROCESS	1.5767	0.49364	0.73831	-1.5767	0.61095	1
GO_RESPIRATORY_SYSTEM_PROCESS	1.9255	0.17594	0.40447	-1.9255	0.84296	1
GO_NEUROTRANSMITTER_TRANSPORT	1.4571	0.36541	0.63786	-1.4571	0.70032	1
GO_REGULATION_OF_T_HELPER_CELL_DIFFERENTIATION	4.3818	0.010757	0.046386	-4.2609	0.99351	1
GO_REGULATION_OF_VOLTAGE_GATED_CALCIUM_CHANNEL_ACTIVITY	0.50151	0.45695	0.71364	-0.50151	0.56573	1
GO_PH_REDUCTION	-6.3118e-07	0.62453	0.82065	6.3118e-07	0.3995	1
GO_POSITIVE_REGULATION_OF_TRIGLYCERIDE_LIPASE_ACTIVITY	-0.32947	0.6158	0.81332	0.32947	0.38736	1
GO_MONOSACCHARIDE_CATABOLIC_PROCESS	5.4637	0.0041926	0.021969	-5.4668	0.9984	1
GO_POSITIVE_REGULATION_OF_MRNA_METABOLIC_PROCESS	4.1035	0.02165	0.081813	-3.4223	0.96966	1
GO_RESPONSE_TO_FUNGICIDE	3.1636	0.04071	0.13588	-3.1637	0.97345	1
GO_NEGATIVE_REGULATION_BY_HOST_OF_VIRAL_TRANSCRIPTION	0.56755	0.4527	0.71008	-0.56755	0.57297	1
GO_REGULATION_OF_EPIDERMAL_GROWTH_FACTOR_ACTIVATED_RECEPTOR_ACTIVITY	10.364	2.3845e-09	6.5652e-08	-7.834	1	1
GO_PROTEIN_NEDDYLATION	1.2342	0.29701	0.56662	-1.2342	0.73186	1
GO_POTASSIUM_ION_HOMEOSTASIS	-1.7978	0.89062	0.94678	1.7978	0.099699	1
GO_HORMONE_TRANSPORT	7.3378	3.5563e-05	0.00037269	-7.2591	0.99999	1
GO_PROTEIN_CATABOLIC_PROCESS	1.1613	0.76326	0.88635	-1.1613	0.35042	1
GO_POSITIVE_REGULATION_OF_INTRACELLULAR_STEROID_HORMONE_RECEPTOR_SIGNALING_PATHWAY	0.79726	0.40146	0.66564	-0.79726	0.6268	1
GO_NEGATIVE_REGULATION_OF_MYOTUBE_DIFFERENTIATION	2.0043	0.15481	0.37054	-2.0043	0.87153	1
GO_INORGANIC_ANION_TRANSPORT	1.5135	0.36447	0.63707	-1.2811	0.64444	1
GO_CARBOHYDRATE_PHOSPHORYLATION	4.062	0.017304	0.068348	-4.0671	0.992	1
GO_PROTEIN_IMPORT	1.526	0.41435	0.67934	-1.1635	0.57	1
GO_NUCLEOSIDE_BISPHOSPHATE_METABOLIC_PROCESS	-2.716	0.9764	0.99218	2.716	0.019977	0.87692
GO_REGULATION_OF_INTRACELLULAR_STEROID_HORMONE_RECEPTOR_SIGNALING_PATHWAY	-0.80462	0.80999	0.90603	0.80462	0.2061	1
GO_MAMMARY_GLAND_EPITHELIAL_CELL_DIFFERENTIATION	2.6415	0.081051	0.22898	-2.0927	0.88938	1
GO_CELLULAR_RESPONSE_TO_GAMMA_RADIATION	1.5714	0.26307	0.52985	-1.5714	0.78066	1
GO_REGULATION_OF_HEAT_GENERATION	7.2884	4.0029e-05	0.00041575	-6.1821	0.99984	1
GO_REGULATION_OF_FIBROBLAST_MIGRATION	3.3212	0.052564	0.16593	-3.0787	0.95214	1
GO_INDUCTION_OF_POSITIVE_CHEMOTAXIS	7.1601	5.1798e-05	0.0005128	-5.2475	0.99904	1
GO_REGENERATION	5.8758	0.001748	0.010667	-4.1493	0.98544	1
GO_NEGATIVE_REGULATION_OF_CARDIAC_MUSCLE_TISSUE_GROWTH	0.67913	0.4282	0.69259	-0.67913	0.59579	1
GO_EXTRINSIC_APOPTOTIC_SIGNALING_PATHWAY	7.7971	4.0938e-05	0.00042201	-5.5913	0.99885	1
GO_KILLING_OF_CELLS_OF_OTHER_ORGANISM	2.8161	0.062475	0.18988	-2.8161	0.95625	1
GO_NUCLEOTIDE_EXCISION_REPAIR_DNA_INCISION_3_TO_LESION	-2.2529	0.95123	0.979	2.2529	0.043448	1
GO_REGULATION_OF_TRANSLATIONAL_ELONGATION	0.63554	0.45468	0.71225	-0.63554	0.57554	1
GO_CELL_MATRIX_ADHESION	3.3404	0.078936	0.22423	-3.3404	0.95155	1
GO_PITUITARY_GLAND_DEVELOPMENT	-0.31732	0.689	0.85202	3.2773	0.0087333	0.66268
GO_MATING	-1.0648	0.81608	0.90964	1.0648	0.182	1
GO_DEVELOPMENTAL_INDUCTION	-1.8656	0.92424	0.96476	1.8656	0.07556	1
GO_RESPONSE_TO_MITOCHONDRIAL_DEPOLARISATION	2.6448	0.17095	0.39686	-2.6469	0.88214	1
GO_REGULATION_OF_TRANSFERASE_ACTIVITY	10.593	6.0907e-07	1.0121e-05	-7.9484	0.99995	1
GO_NEGATIVE_REGULATION_OF_ALCOHOL_BIOSYNTHETIC_PROCESS	1.3793	0.33773	0.61146	-1.3793	0.71263	1
GO_CHROMOSOME_SEPARATION	-1.0005	0.78913	0.89798	1.0005	0.21357	1
GO_GANGLIOSIDE_METABOLIC_PROCESS	-0.66565	0.74655	0.88039	0.66565	0.25504	1
GO_TISSUE_HOMEOSTASIS	2.6931	0.17283	0.39989	-2.1652	0.80781	1
GO_ANTIGEN_PROCESSING_AND_PRESENTATION_VIA_MHC_CLASS_IB	0.038503	0.5516	0.77513	-0.038503	0.46317	1
GO_DNA_METHYLATION	0.72164	0.46159	0.71713	-0.34895	0.48379	1
GO_GAMMA_AMINOBUTYRIC_ACID_SIGNALING_PATHWAY	2.4446	0.094803	0.25902	-2.4446	0.92893	1
GO_POSITIVE_REGULATION_OF_STEROL_TRANSPORT	1.9361	0.18964	0.42545	-1.9361	0.83414	1
GO_ACETYLCHOLINE_RECEPTOR_SIGNALING_PATHWAY	0.046258	0.5618	0.78078	-0.046258	0.45203	1
GO_ADAPTIVE_IMMUNE_RESPONSE_BASED_ON_SOMATIC_RECOMBINATION_OF_IMMUNE_RECEPTORS_BUILT_FROM_IMMUNOGLOBULIN_SUPERFAMILY_DOMAINS	7.3044	0.00010731	0.00098098	-7.1483	0.99997	1
GO_CELL_CYCLE_ARREST	3.8204	0.075111	0.21627	-1.4722	0.62802	1
GO_THYROID_HORMONE_METABOLIC_PROCESS	1.9968	0.14836	0.36048	-1.9968	0.8805	1
GO_APOPTOTIC_CELL_CLEARANCE	1.6601	0.25014	0.5097	-1.6601	0.78867	1
GO_MODIFICATION_OF_MORPHOLOGY_OR_PHYSIOLOGY_OF_OTHER_ORGANISM	5.8226	0.0011789	0.0076719	-5.7779	0.99958	1
GO_RIBOSOME_ASSEMBLY	0.68752	0.50866	0.74678	-0.68752	0.53091	1
GO_NEGATIVE_REGULATION_OF_ACTIN_FILAMENT_DEPOLYMERIZATION	0.66549	0.44813	0.70784	-0.66549	0.58013	1
GO_DNA_LIGATION_INVOLVED_IN_DNA_REPAIR	-0.23976	0.63259	0.82414	0.23976	0.37173	1
GO_REGULATION_OF_CELL_JUNCTION_ASSEMBLY	5.5821	0.0030115	0.016661	-4.6993	0.99397	1
GO_HYPEROSMOTIC_RESPONSE	4.3042	0.012362	0.052244	-2.8592	0.9424	1
GO_REGULATION_OF_SMAD_PROTEIN_IMPORT_INTO_NUCLEUS	0.6504	0.441	0.70226	-0.6504	0.5854	1
GO_NEGATIVE_REGULATION_OF_NATURAL_KILLER_CELL_MEDIATED_IMMUNITY	3.8664	0.016323	0.065307	-3.7553	0.99006	1
GO_ARTERY_DEVELOPMENT	3.2509	0.077305	0.22048	-2.05	0.81615	1
GO_PROTEIN_DEALKYLATION	5.9038	0.00113	0.0074262	-5.9039	0.99963	1
GO_NEGATIVE_REGULATION_OF_DENDRITE_MORPHOGENESIS	0.6236	0.42791	0.69259	-0.6236	0.59742	1
GO_NEGATIVE_REGULATION_OF_TYPE_I_INTERFERON_PRODUCTION	2.8073	0.096304	0.26128	-2.8073	0.92994	1
GO_EXTRACELLULAR_MATRIX_ASSEMBLY	4.1353	0.015797	0.063693	-4.1353	0.99061	1
GO_POSTREPLICATION_REPAIR	-0.69789	0.82094	0.91165	0.69789	0.19175	1
GO_SKELETAL_SYSTEM_DEVELOPMENT	4.1001	0.076483	0.21887	-3.4321	0.91697	1
GO_ORGANOPHOSPHATE_METABOLIC_PROCESS	4.2037	0.1872	0.4214	-3.1881	0.76754	1
GO_CARDIAC_MYOFIBRIL_ASSEMBLY	1.1521	0.31425	0.58574	-1.1521	0.70637	1
GO_REGULATION_OF_HEART_CONTRACTION	5.2275	0.007648	0.035409	-4.5837	0.99151	1
GO_CELLULAR_AMINO_ACID_BIOSYNTHETIC_PROCESS	-0.014231	0.69864	0.85509	0.24804	0.27786	1
GO_CRANIAL_NERVE_MORPHOGENESIS	1.8564	0.19988	0.44245	-1.8567	0.8348	1
GO_ACTIVATION_OF_JUN_KINASE_ACTIVITY	1.2839	0.33976	0.61312	-1.2839	0.70188	1
GO_REGULATION_OF_BROWN_FAT_CELL_DIFFERENTIATION	5.2288	0.0027256	0.01541	-5.0093	0.99843	1
GO_FIBRIL_ORGANIZATION	-0.24729	0.67109	0.84508	0.24729	0.34333	1
GO_LONG_CHAIN_FATTY_ACID_METABOLIC_PROCESS	2.2533	0.20592	0.45152	-2.2275	0.84	1
GO_MONOVALENT_INORGANIC_CATION_TRANSPORT	0.8794	0.66398	0.84352	-0.75377	0.38653	1
GO_RELAXATION_OF_CARDIAC_MUSCLE	-2.1485	0.92284	0.96442	2.1485	0.075357	1
GO_POSITIVE_REGULATION_OF_BEHAVIOR	6.7096	0.00014463	0.0012674	-5.3235	0.99918	1
GO_CALCIUM_MEDIATED_SIGNALING_USING_INTRACELLULAR_CALCIUM_SOURCE	0.13518	0.55158	0.77513	-0.13518	0.46096	1
GO_NEURAL_TUBE_DEVELOPMENT	1.5714	0.38322	0.651	-1.4589	0.66053	1
GO_POLYSACCHARIDE_METABOLIC_PROCESS	5.802	0.0025846	0.014684	-5.5751	0.99902	1
GO_REGULATION_OF_INTRACELLULAR_SIGNAL_TRANSDUCTION	19.339	0	0	-15.159	1	1
GO_CYCLIC_NUCLEOTIDE_METABOLIC_PROCESS	5.3302	0.0018483	0.011169	-3.9801	0.99017	1
GO_POSITIVE_REGULATION_OF_T_CELL_PROLIFERATION	4.8709	0.0095671	0.042235	-2.4544	0.8742	1
GO_MULTICELLULAR_ORGANISMAL_MOVEMENT	1.8517	0.22408	0.47605	-1.8517	0.82463	1
GO_CLATHRIN_COAT_ASSEMBLY	1.2353	0.27851	0.54435	-1.2353	0.75291	1
GO_NEGATIVE_REGULATION_OF_MEIOTIC_NUCLEAR_DIVISION	0.71369	0.39174	0.65496	-0.56258	0.59771	1
GO_VASCULAR_SMOOTH_MUSCLE_CELL_DIFFERENTIATION	6.2928	0.00027417	0.0022033	-4.4896	0.99453	1
GO_POSITIVE_REGULATION_OF_BIOSYNTHETIC_PROCESS	14.528	4.7022e-12	2.1242e-10	-11.566	1	1
GO_NEGATIVE_REGULATION_OF_NITROGEN_COMPOUND_METABOLIC_PROCESS	9.4729	0.00012764	0.0011356	-7.6016	0.99951	1
GO_DNA_INTEGRATION	0.36245	0.47434	0.72482	-0.36245	0.54682	1
GO_CELL_ACTIVATION	10.83	3.9405e-08	8.8151e-07	-9.4509	1	1
GO_REGULATION_OF_MYELINATION	-0.043746	0.64305	0.83114	0.043746	0.37536	1
GO_NICOTINAMIDE_NUCLEOTIDE_BIOSYNTHETIC_PROCESS	1.6811	0.20635	0.45204	-1.6811	0.82886	1
GO_NEGATIVE_REGULATION_OF_JUN_KINASE_ACTIVITY	-0.93407	0.77554	0.89101	0.93407	0.21511	1
GO_REGULATION_OF_AXON_GUIDANCE	4.9089	0.0054934	0.027309	-1.4609	0.7396	1
GO_REGULATION_OF_DOPAMINE_SECRETION	0.58658	0.42056	0.68615	-0.58658	0.60074	1
GO_RESPONSE_TO_COPPER_ION	5.862	0.0006349	0.004531	-5.1648	0.99904	1
GO_REGULATION_OF_CIRCADIAN_SLEEP_WAKE_CYCLE	7.6176	3.2849e-05	0.00034816	-7.4022	1	1
GO_NEGATIVE_REGULATION_OF_CELLULAR_PROTEIN_CATABOLIC_PROCESS	0.64626	0.53634	0.76788	-0.64626	0.50999	1
GO_REGULATION_OF_DOUBLE_STRAND_BREAK_REPAIR_VIA_HOMOLOGOUS_RECOMBINATION	-1.4795	0.86337	0.93207	1.4795	0.12839	1
GO_RESPONSE_TO_AXON_INJURY	-0.72084	0.77376	0.89101	3.1897	0.0096801	0.66268
GO_REGULATION_OF_VACUOLE_ORGANIZATION	-0.92786	0.80393	0.90425	0.92786	0.21082	1
GO_CIRCADIAN_REGULATION_OF_GENE_EXPRESSION	4.6683	0.013804	0.057095	-4.6683	0.99365	1
GO_RETINOL_METABOLIC_PROCESS	0.77409	0.43598	0.69926	-0.77409	0.60264	1
GO_OXALOACETATE_METABOLIC_PROCESS	0.028808	0.57448	0.78819	-0.028808	0.44309	1
GO_NEGATIVE_REGULATION_OF_TUMOR_NECROSIS_FACTOR_MEDIATED_SIGNALING_PATHWAY	1.2266	0.31067	0.58242	-1.2266	0.7204	1
GO_NEGATIVE_REGULATION_OF_EXOCYTOSIS	2.1215	0.15255	0.36644	-2.1215	0.88261	1
GO_INTRACELLULAR_STEROID_HORMONE_RECEPTOR_SIGNALING_PATHWAY	2.121	0.23796	0.49372	-2.121	0.81787	1
GO_REGULATION_OF_WNT_SIGNALING_PATHWAY	2.6208	0.27106	0.53807	-1.7793	0.64957	1
GO_NEGATIVE_REGULATION_OF_CELL_JUNCTION_ASSEMBLY	1.8671	0.24919	0.50854	-1.8671	0.80243	1
GO_ANTIGEN_PROCESSING_AND_PRESENTATION_OF_PEPTIDE_ANTIGEN	1.852	0.39519	0.65814	-1.852	0.68889	1
GO_HIPPO_SIGNALING	3.3891	0.053966	0.16932	-3.3891	0.96524	1
GO_NEGATIVE_REGULATION_OF_EPITHELIAL_TO_MESENCHYMAL_TRANSITION	-0.83746	0.77503	0.89101	0.83746	0.22563	1
GO_REGULATION_OF_MEMBRANE_DEPOLARIZATION	-0.38646	0.70353	0.85852	0.38646	0.30825	1
GO_AMINO_SUGAR_BIOSYNTHETIC_PROCESS	1.1162	0.3161	0.58669	-1.1162	0.71706	1
GO_REGULATION_OF_NERVOUS_SYSTEM_DEVELOPMENT	2.5876	0.43733	0.69926	-0.089377	0.14273	1
GO_REGULATION_OF_ESTABLISHMENT_OF_PROTEIN_LOCALIZATION_TO_CHROMOSOME	-1.0722	0.79232	0.8998	1.0722	0.20852	1
GO_REGULATION_OF_CARDIAC_MUSCLE_CELL_DIFFERENTIATION	1.9652	0.18278	0.41547	-1.9652	0.85119	1
GO_POSITIVE_REGULATION_OF_DIGESTIVE_SYSTEM_PROCESS	-0.29935	0.64219	0.83095	0.29935	0.35692	1
GO_INTRINSIC_APOPTOTIC_SIGNALING_PATHWAY_IN_RESPONSE_TO_DNA_DAMAGE	7.1979	4.1475e-05	0.00042601	-7.0221	0.99999	1
GO_TETRAPYRROLE_BIOSYNTHETIC_PROCESS	-1.3131	0.84838	0.9273	1.3131	0.15175	1
GO_NUCLEOSIDE_PHOSPHATE_BIOSYNTHETIC_PROCESS	0.43979	0.68148	0.84984	-0.43979	0.38049	1
GO_PROTEIN_LIPID_COMPLEX_ASSEMBLY	0.48382	0.46415	0.71891	-0.48382	0.55724	1
GO_POSITIVE_REGULATION_OF_SODIUM_ION_TRANSPORT	1.9888	0.18547	0.41893	-1.9888	0.85082	1
GO_DETECTION_OF_OTHER_ORGANISM	0.21572	0.52669	0.76251	-0.21572	0.49449	1
GO_ESTABLISHMENT_OF_LOCALIZATION_IN_CELL	4.3293	0.39745	0.66075	-3.75	0.71065	1
GO_G_PROTEIN_COUPLED_GLUTAMATE_RECEPTOR_SIGNALING_PATHWAY	1.7203	0.18341	0.41671	-1.7203	0.83909	1
GO_NEURAL_RETINA_DEVELOPMENT	1.6059	0.27348	0.53989	-1.6059	0.76856	1
GO_CLEAVAGE_INVOLVED_IN_RRNA_PROCESSING	-1.3094	0.86244	0.93207	1.3094	0.14037	1
GO_REGULATION_OF_EXIT_FROM_MITOSIS	0.545	0.46473	0.71891	-0.545	0.56113	1
GO_FORELIMB_MORPHOGENESIS	-1.9791	0.9341	0.96952	1.9791	0.065652	1
GO_ASPARTATE_FAMILY_AMINO_ACID_BIOSYNTHETIC_PROCESS	-0.32117	0.68125	0.84984	0.32117	0.33162	1
GO_MANGANESE_ION_TRANSPORT	0.70697	0.39328	0.6566	-0.70697	0.63347	1
GO_POSITIVE_REGULATION_OF_HISTONE_H3_K4_METHYLATION	-1.4828	0.86334	0.93207	1.4828	0.1349	1
GO_NEURON_PROJECTION_DEVELOPMENT	6.9236	0.00097282	0.0065037	-4.973	0.99017	1
GO_MALE_GAMETE_GENERATION	2.9816	0.24647	0.50432	-2.5004	0.76512	1
GO_POSITIVE_REGULATION_OF_FIBROBLAST_MIGRATION	1.814	0.17516	0.40307	-1.814	0.85518	1
GO_NEGATIVE_REGULATION_OF_RESPONSE_TO_OXIDATIVE_STRESS	6.2822	0.00049504	0.0036679	-5.4117	0.99891	1
GO_CHAPERONE_MEDIATED_PROTEIN_COMPLEX_ASSEMBLY	-1.292	0.83109	0.91639	1.292	0.16384	1
GO_ORGANELLE_TRANSPORT_ALONG_MICROTUBULE	-0.62532	0.79475	0.90084	0.62532	0.2165	1
GO_CHONDROCYTE_DEVELOPMENT	2.0549	0.1694	0.39469	-2.0549	0.86387	1
GO_MEMBRANE_RAFT_ORGANIZATION	0.95733	0.3512	0.62466	-0.95733	0.67795	1
GO_MITOTIC_SISTER_CHROMATID_SEGREGATION	-1.2492	0.91171	0.95674	1.2492	0.097711	1
GO_MICROTUBULE_NUCLEATION	1.6954	0.22144	0.47302	-1.6954	0.81748	1
GO_ESTABLISHMENT_OF_PROTEIN_LOCALIZATION_TO_ORGANELLE	4.111	0.097406	0.26289	-3.8813	0.94071	1
GO_NEGATIVE_REGULATION_OF_ACUTE_INFLAMMATORY_RESPONSE	1.4172	0.28094	0.54787	-1.4172	0.75909	1
GO_REGULATION_OF_SEQUESTERING_OF_CALCIUM_ION	3.4792	0.06137	0.18725	-3.4792	0.96333	1
GO_REGULATION_OF_MEMBRANE_LIPID_METABOLIC_PROCESS	4.953	0.0044621	0.023018	-3.5346	0.97644	1
GO_XENOPHAGY	1.1669	0.44851	0.70791	-1.1669	0.61318	1
GO_DRUG_TRANSMEMBRANE_TRANSPORT	-0.96483	0.77038	0.88928	0.96483	0.23361	1
GO_POSITIVE_REGULATION_OF_MEMBRANE_DEPOLARIZATION	0.46863	0.43189	0.69556	-0.46863	0.58355	1
GO_MYD88_DEPENDENT_TOLL_LIKE_RECEPTOR_SIGNALING_PATHWAY	0.47337	0.49292	0.73831	-0.47337	0.53295	1
GO_REGULATION_OF_PROTEIN_POLYMERIZATION	3.2146	0.137	0.33979	-3.2146	0.91444	1
GO_REGULATION_OF_PROTEIN_TARGETING_TO_MEMBRANE	0.048338	0.60663	0.806	-0.048338	0.41179	1
GO_KIDNEY_EPITHELIUM_DEVELOPMENT	0.66924	0.57012	0.786	-0.54208	0.45507	1
GO_HISTONE_H2A_UBIQUITINATION	2.2485	0.1427	0.35077	-2.2485	0.88869	1
GO_TOOTH_MINERALIZATION	-0.70095	0.72158	0.86914	0.70095	0.28477	1
GO_REGULATION_OF_HAIR_CYCLE	5.0242	0.0036339	0.019423	-4.9125	0.99847	1
GO_NEGATIVE_REGULATION_OF_BONE_REMODELING	2.4736	0.095715	0.26038	-2.4735	0.92437	1
GO_POSITIVE_REGULATION_OF_RECEPTOR_MEDIATED_ENDOCYTOSIS	4.9199	0.0045209	0.02325	-3.0153	0.95178	1
GO_ESTABLISHMENT_OF_MITOTIC_SPINDLE_ORIENTATION	1.6523	0.22928	0.48164	-1.6523	0.80983	1
GO_POSITIVE_REGULATION_OF_PROTEIN_OLIGOMERIZATION	1.7081	0.22467	0.47656	-1.7081	0.81055	1
GO_SPINDLE_CHECKPOINT	-0.45662	0.70264	0.85811	0.45662	0.3129	1
GO_POSITIVE_REGULATION_OF_STAT_CASCADE	12.113	1.2789e-12	6.072e-11	-10.417	1	1
GO_LEUKOTRIENE_BIOSYNTHETIC_PROCESS	-0.041882	0.58722	0.79369	0.041882	0.42528	1
GO_POSITIVE_REGULATION_OF_SUBSTRATE_ADHESION_DEPENDENT_CELL_SPREADING	3.5998	0.031269	0.11022	-3.5998	0.98151	1
GO_POSITIVE_REGULATION_OF_THYMOCYTE_AGGREGATION	9.7046	1.4767e-08	3.5419e-07	-8.2763	1	1
GO_CATECHOLAMINE_METABOLIC_PROCESS	1.2623	0.32888	0.60224	-1.2633	0.71597	1
GO_POSITIVE_REGULATION_OF_PROTEIN_COMPLEX_DISASSEMBLY	1.0086	0.36204	0.63544	-1.0086	0.67014	1
GO_BLASTOCYST_FORMATION	1.2955	0.3205	0.59154	-1.2955	0.71894	1
GO_REGULATION_OF_WATER_LOSS_VIA_SKIN	6.3235	0.00031435	0.0024717	-6.3208	0.99992	1
GO_NEGATIVE_REGULATION_OF_REGULATED_SECRETORY_PATHWAY	2.3942	0.12723	0.32086	-2.3942	0.89244	1
GO_CELL_DIFFERENTIATION_INVOLVED_IN_METANEPHROS_DEVELOPMENT	-0.30288	0.64291	0.83114	0.30288	0.3561	1
GO_POSITIVE_REGULATION_OF_ALCOHOL_BIOSYNTHETIC_PROCESS	2.0446	0.15589	0.37235	-1.0347	0.68874	1
GO_REGULATION_OF_EPITHELIAL_CELL_DIFFERENTIATION_INVOLVED_IN_KIDNEY_DEVELOPMENT	3.4112	0.041157	0.13689	-3.2848	0.96664	1
GO_MAGNESIUM_ION_TRANSPORT	-2.6357	0.96355	0.9845	2.6357	0.032653	1
GO_PYRIMIDINE_RIBONUCLEOSIDE_METABOLIC_PROCESS	2.6882	0.094063	0.25715	-0.88147	0.6318	1
GO_PROTEIN_LOCALIZATION_TO_CENTROSOME	0.44446	0.53049	0.76482	-0.44446	0.50271	1
GO_POSITIVE_REGULATION_OF_B_CELL_PROLIFERATION	6.9995	4.677e-05	0.00047188	-6.3805	0.99995	1
GO_POSITIVE_REGULATION_OF_ORGANELLE_ORGANIZATION	7.2816	0.0011275	0.0074262	-6.1051	0.99835	1
GO_MUSCLE_CELL_PROLIFERATION	2.2986	0.11619	0.29986	-2.2986	0.907	1
GO_VENTRAL_SPINAL_CORD_INTERNEURON_SPECIFICATION	-0.67879	0.69092	0.85202	0.67879	0.30719	1
GO_AMINO_ACID_TRANSMEMBRANE_TRANSPORT	-0.30209	0.72036	0.86858	0.30209	0.29756	1
GO_CELLULAR_RESPONSE_TO_ACID_CHEMICAL	5.946	0.0020695	0.012267	-5.6241	0.9989	1
GO_PHAGOCYTOSIS_ENGULFMENT	-0.026298	0.58453	0.79319	0.026298	0.43287	1
GO_REGULATION_OF_TOLERANCE_INDUCTION	0.8672	0.38653	0.65262	-0.8672	0.64065	1
GO_REGULATION_OF_CORTICOSTEROID_HORMONE_SECRETION	-0.39493	0.63032	0.82314	0.39493	0.37184	1
GO_CELLULAR_SENESCENCE	0.51843	0.50956	0.74678	-0.38201	0.49178	1
GO_SULFATION	0.72322	0.40677	0.67124	-0.72322	0.61239	1
GO_REGULATION_OF_MEIOTIC_CELL_CYCLE	5.2438	0.0024443	0.014024	-3.0149	0.95196	1
GO_DNA_DEALKYLATION	5.2406	0.0024554	0.014053	-3.0497	0.95929	1
GO_REGULATION_OF_COENZYME_METABOLIC_PROCESS	-0.59541	0.76784	0.8878	0.59541	0.25	1
GO_ACTIN_FILAMENT_BASED_MOVEMENT	2.274	0.20351	0.44751	-2.274	0.85073	1
GO_POSITIVE_REGULATION_OF_EPITHELIAL_CELL_PROLIFERATION	8.9904	1.503e-06	2.3005e-05	-7.3238	0.99998	1
GO_SARCOMERE_ORGANIZATION	2.2631	0.14081	0.34704	-2.2631	0.89042	1
GO_POSITIVE_REGULATION_OF_B_CELL_MEDIATED_IMMUNITY	3.1503	0.048028	0.15497	-2.539	0.92555	1
GO_OVULATION_CYCLE	4.9906	0.0056492	0.027874	-4.2729	0.99087	1
GO_NEGATIVE_REGULATION_OF_NITRIC_OXIDE_METABOLIC_PROCESS	3.2369	0.039742	0.13332	-3.2369	0.97209	1
GO_VENTRICULAR_SYSTEM_DEVELOPMENT	-0.061085	0.63267	0.82414	0.061085	0.38604	1
GO_ADULT_LOCOMOTORY_BEHAVIOR	0.59928	0.50941	0.74678	-0.60001	0.52896	1
GO_REGULATION_OF_ACTIVATED_T_CELL_PROLIFERATION	-0.85689	0.79705	0.90125	3.3257	0.0076162	0.62172
GO_POSITIVE_REGULATION_OF_HOMEOSTATIC_PROCESS	5.5787	0.0074717	0.034766	-5.2048	0.99548	1
GO_RESPONSE_TO_GRAVITY	12.924	5.3957e-14	3.3927e-12	-6.7711	0.99998	1
GO_REGULATION_OF_IMMUNOGLOBULIN_SECRETION	3.2589	0.038345	0.12995	-3.1131	0.97139	1
GO_ACETYL_COA_METABOLIC_PROCESS	-1.1108	0.83401	0.91806	1.1108	0.16582	1
GO_CREATINE_METABOLIC_PROCESS	1.8805	0.18274	0.41547	-1.8805	0.83639	1
GO_REGULATION_OF_CELLULAR_COMPONENT_BIOGENESIS	6.7283	0.0052002	0.026102	-5.1814	0.98444	1
GO_POSITIVE_REGULATION_OF_MACROPHAGE_DERIVED_FOAM_CELL_DIFFERENTIATION	1.8995	0.19001	0.42594	-1.8995	0.84288	1
GO_IRON_ION_TRANSPORT	0.0022401	0.66369	0.84352	-0.0022401	0.37025	1
GO_TRIGLYCERIDE_HOMEOSTASIS	6.4337	0.00015737	0.001351	-2.6625	0.93593	1
GO_REGULATION_OF_RECEPTOR_BINDING	4.5269	0.0088354	0.039721	-4.5269	0.99517	1
GO_POSITIVE_REGULATION_OF_POTASSIUM_ION_TRANSPORT	-0.61743	0.73964	0.87727	0.61743	0.26645	1
GO_POSITIVE_REGULATION_OF_NERVOUS_SYSTEM_DEVELOPMENT	4.5056	0.063899	0.19255	-1.9692	0.64063	1
GO_REGULATION_OF_CARDIAC_MUSCLE_CELL_PROLIFERATION	0.10585	0.57773	0.79035	-0.10585	0.44137	1
GO_CELLULAR_RESPONSE_TO_OXYGEN_CONTAINING_COMPOUND	15.314	2.387e-14	1.5643e-12	-13.386	1	1
GO_REGULATION_OF_INTERLEUKIN_10_SECRETION	3.285	0.040593	0.13559	-3.2856	0.97228	1
GO_REGULATION_OF_LAMELLIPODIUM_ASSEMBLY	2.3927	0.12786	0.32211	-2.3927	0.90365	1
GO_CELLULAR_KETONE_METABOLIC_PROCESS	1.1944	0.40807	0.67283	-1.1944	0.64322	1
GO_CRANIAL_NERVE_DEVELOPMENT	0.78699	0.44685	0.70679	-0.7872	0.59574	1
GO_WNT_SIGNALING_PATHWAY_CALCIUM_MODULATING_PATHWAY	-1.0438	0.83011	0.91594	1.0438	0.1718	1
GO_EPIDERMAL_GROWTH_FACTOR_RECEPTOR_SIGNALING_PATHWAY	6.2453	0.00064869	0.0046012	-5.2683	0.99856	1
GO_CELL_PROLIFERATION_IN_FOREBRAIN	-0.75432	0.76345	0.88635	0.75432	0.23654	1
GO_RESPONSE_TO_MURAMYL_DIPEPTIDE	5.4535	0.0012466	0.0080673	-5.4535	0.99949	1
GO_REGULATION_OF_POSITIVE_CHEMOTAXIS	6.4571	0.00094055	0.0063426	-5.0604	0.99696	1
GO_REGULATION_OF_IMMUNE_RESPONSE	11.061	1.157e-07	2.3106e-06	-9.3915	1	1
GO_NEGATIVE_REGULATION_OF_NOTCH_SIGNALING_PATHWAY	-1.0643	0.82695	0.91462	1.0643	0.17343	1
GO_MEMBRANE_LIPID_CATABOLIC_PROCESS	0.38973	0.52704	0.76277	-0.38973	0.50024	1
GO_POSITIVE_REGULATION_OF_NEUROBLAST_PROLIFERATION	2.1402	0.20562	0.45136	-0.74345	0.57302	1
GO_CARTILAGE_MORPHOGENESIS	2.9081	0.072997	0.21229	-2.9081	0.94925	1
GO_PEPTIDE_SECRETION	5.3976	0.0022106	0.012938	-5.3078	0.99892	1
GO_THIOESTER_METABOLIC_PROCESS	-2.0853	0.96747	0.98721	2.0853	0.033397	1
GO_NEGATIVE_REGULATION_OF_INTRINSIC_APOPTOTIC_SIGNALING_PATHWAY_IN_RESPONSE_TO_DNA_DAMAGE	1.9841	0.1862	0.41976	-1.9841	0.85013	1
GO_REGULATION_OF_T_HELPER_2_CELL_DIFFERENTIATION	5.1032	0.0034622	0.018689	-4.9503	0.99778	1
GO_NEGATIVE_REGULATION_OF_CELLULAR_AMIDE_METABOLIC_PROCESS	3.7478	0.053877	0.16916	-3.3529	0.95061	1
GO_PURINE_RIBONUCLEOSIDE_BISPHOSPHATE_METABOLIC_PROCESS	-1.0828	0.80324	0.90408	1.0828	0.19852	1
GO_PEPTIDYL_CYSTEINE_MODIFICATION	-1.0704	0.82508	0.91364	1.0704	0.16964	1
GO_LEUKOCYTE_DIFFERENTIATION	9.0279	4.597e-06	6.1999e-05	-7.2906	0.99995	1
GO_RESPONSE_TO_EXOGENOUS_DSRNA	1.3149	0.33917	0.61312	-1.3149	0.7007	1
GO_MORPHOGENESIS_OF_EMBRYONIC_EPITHELIUM	2.6281	0.19094	0.42734	-2.5079	0.85165	1
GO_SKELETAL_MUSCLE_CONTRACTION	1.3016	0.32071	0.59154	-1.3016	0.72415	1
GO_POSITIVE_REGULATION_OF_HORMONE_METABOLIC_PROCESS	-1.1333	0.79884	0.90217	1.1333	0.20382	1
GO_TONGUE_DEVELOPMENT	-4.1901	0.99688	0.99944	4.1901	0.0022527	0.33703
GO_BONE_GROWTH	3.0482	0.062912	0.1907	-3.0482	0.95448	1
GO_ACTIN_POLYMERIZATION_OR_DEPOLYMERIZATION	2.8287	0.090835	0.25054	-2.8287	0.93489	1
GO_UV_PROTECTION	-1.4027	0.85077	0.9286	1.4027	0.13559	1
GO_PROTEIN_MODIFICATION_BY_SMALL_PROTEIN_REMOVAL	2.8581	0.16323	0.38438	-2.8581	0.89494	1
GO_REGULATION_OF_NITRIC_OXIDE_BIOSYNTHETIC_PROCESS	9.7615	4.0255e-08	8.9193e-07	-9.1069	1	1
GO_PHOSPHATIDYLGLYCEROL_METABOLIC_PROCESS	-0.53454	0.71783	0.86733	0.53454	0.29628	1
GO_PYRIMIDINE_NUCLEOSIDE_BIOSYNTHETIC_PROCESS	-1.1569	0.84298	0.92226	1.1569	0.15642	1
GO_POSITIVE_REGULATION_OF_PROTEIN_INSERTION_INTO_MITOCHONDRIAL_MEMBRANE_INVOLVED_IN_APOPTOTIC_SIGNALING_PATHWAY	2.3756	0.14581	0.35637	-2.3756	0.88924	1
GO_TRANSLATIONAL_TERMINATION	-0.22669	0.77187	0.89009	0.22669	0.25989	1
GO_CYTOKINETIC_PROCESS	0.1161	0.5617	0.78078	-0.1161	0.46096	1
GO_ENDOCARDIAL_CUSHION_MORPHOGENESIS	0.37757	0.50265	0.74226	-0.37757	0.52214	1
GO_REGULATION_OF_INNATE_IMMUNE_RESPONSE	3.9963	0.093459	0.25611	-3.1681	0.87899	1
GO_VESICLE_MEDIATED_TRANSPORT	5.3244	0.091665	0.25244	-4.82	0.9481	1
GO_INTERLEUKIN_1_PRODUCTION	4.1919	0.0098343	0.043169	-3.1371	0.97242	1
GO_MODULATION_BY_HOST_OF_VIRAL_PROCESS	2.6879	0.095677	0.26038	-2.6879	0.92104	1
GO_REGULATION_OF_DNA_REPAIR	-1.9005	0.94653	0.97611	1.9005	0.055155	1
GO_REGULATION_OF_MEMBRANE_LIPID_DISTRIBUTION	-0.58091	0.7483	0.88133	0.58091	0.2593	1
GO_REFLEX	1.6988	0.20298	0.44697	-0.61086	0.59472	1
GO_LEUKOCYTE_MEDIATED_IMMUNITY	8.2653	1.2231e-05	0.0001486	-7.7115	0.99999	1
GO_ORGANOPHOSPHATE_BIOSYNTHETIC_PROCESS	0.83226	0.74571	0.87985	-0.14872	0.19895	1
GO_NEGATIVE_REGULATION_OF_SERINE_TYPE_PEPTIDASE_ACTIVITY	0.37697	0.4969	0.74001	-0.37697	0.5219	1
GO_PROTEIN_LOCALIZATION_TO_CELL_PERIPHERY	1.6527	0.37604	0.64685	-1.6527	0.69699	1
GO_REGULATION_OF_PROTEIN_GLYCOSYLATION	0.42527	0.4849	0.73278	-0.42527	0.53886	1
GO_NEGATIVE_REGULATION_OF_FIBROBLAST_PROLIFERATION	0.41774	0.52034	0.75643	-0.41774	0.5084	1
GO_REGULATION_OF_MUSCLE_TISSUE_DEVELOPMENT	0.64523	0.58084	0.79118	-0.64523	0.46977	1
GO_ORGANIC_ACID_BIOSYNTHETIC_PROCESS	2.0316	0.36328	0.63642	-1.8764	0.69128	1
GO_NEGATIVE_REGULATION_OF_DNA_DEPENDENT_DNA_REPLICATION	-0.93912	0.79085	0.89905	0.93912	0.20793	1
GO_REGULATION_OF_LEUKOCYTE_MIGRATION	11.018	2.9751e-09	8.0954e-08	-7.5308	0.99998	1
GO_ORGAN_MATURATION	0.029696	0.57429	0.78819	-0.029696	0.44331	1
GO_REGULATION_OF_CELLULAR_RESPONSE_TO_HEAT	0.90791	0.48626	0.73341	-0.90791	0.56675	1
GO_POSITIVE_REGULATION_OF_ACUTE_INFLAMMATORY_RESPONSE	8.8064	1.4123e-07	2.7846e-06	-7.702	1	1
GO_GASTRULATION_WITH_MOUTH_FORMING_SECOND	0.57597	0.4646	0.71891	-0.57597	0.56514	1
GO_ENDOCARDIUM_DEVELOPMENT	0.13781	0.54086	0.7693	-0.13781	0.47385	1
GO_ENDOTHELIAL_CELL_DIFFERENTIATION	5.3797	0.0032278	0.017607	-5.3798	0.99873	1
GO_NEGATIVE_REGULATION_OF_CELLULAR_PROTEIN_LOCALIZATION	2.7729	0.15328	0.36763	-2.7729	0.89757	1
GO_INSEMINATION	0.26089	0.52236	0.75836	-0.26089	0.49304	1
GO_REGULATION_OF_NUCLEOBASE_CONTAINING_COMPOUND_TRANSPORT	0.10847	0.55124	0.77513	-0.10847	0.46185	1
GO_GLUTATHIONE_DERIVATIVE_BIOSYNTHETIC_PROCESS	-0.042575	0.62724	0.82161	0.042575	0.38878	1
GO_PHOSPHATIDYLINOSITOL_3_PHOSPHATE_BIOSYNTHETIC_PROCESS	0.39879	0.54131	0.7693	-0.39919	0.4873	1
GO_CYCLIC_NUCLEOTIDE_CATABOLIC_PROCESS	-0.059981	0.59527	0.80019	0.059981	0.41287	1
GO_RESPONSE_TO_EPIDERMAL_GROWTH_FACTOR	3.5918	0.042343	0.14003	-2.659	0.91332	1
GO_POSITIVE_REGULATION_OF_TRANSMEMBRANE_TRANSPORT	2.3792	0.18498	0.41834	-2.3792	0.86223	1
GO_PROTEIN_METHYLATION	-0.93988	0.86206	0.93207	0.93983	0.1492	1
GO_REGULATION_OF_NUCLEOTIDE_CATABOLIC_PROCESS	1.6459	0.24296	0.49955	-1.6459	0.79522	1
GO_POSITIVE_REGULATION_OF_CARBOHYDRATE_METABOLIC_PROCESS	1.6634	0.32466	0.59733	-1.664	0.72874	1
GO_WNT_SIGNALING_PATHWAY	1.9502	0.47217	0.72349	-1.9505	0.64339	1
GO_REGULATION_OF_NEUROTRANSMITTER_LEVELS	2.0732	0.28441	0.55159	-2.0734	0.79091	1
GO_POSITIVE_REGULATION_OF_STRESS_ACTIVATED_PROTEIN_KINASE_SIGNALING_CASCADE	6.6609	0.00037419	0.002859	-5.4741	0.9984	1
GO_PEPTIDYL_ARGININE_MODIFICATION	-0.87806	0.76708	0.8878	0.87806	0.23714	1
GO_SPECIFICATION_OF_ORGAN_IDENTITY	-0.82841	0.74185	0.87776	0.82841	0.25636	1
GO_REGULATION_OF_CELLULAR_AMINE_METABOLIC_PROCESS	1.749	0.31422	0.58574	-1.7495	0.74581	1
GO_RRNA_TRANSCRIPTION	-2.2147	0.94678	0.97615	2.2147	0.044106	1
GO_POSITIVE_REGULATION_OF_LIPID_TRANSPORT	5.3351	0.0023758	0.013715	-4.7261	0.99609	1
GO_ANATOMICAL_STRUCTURE_ARRANGEMENT	2.8901	0.065439	0.19556	-2.8904	0.9521	1
GO_EPITHELIAL_TO_MESENCHYMAL_TRANSITION	0.56784	0.52375	0.75991	-0.56784	0.5164	1
GO_PATHWAY_RESTRICTED_SMAD_PROTEIN_PHOSPHORYLATION	0.9595	0.36652	0.63898	-0.9595	0.66202	1
GO_SINGLE_ORGANISM_MEMBRANE_BUDDING	0.72192	0.52842	0.7643	-0.72192	0.51738	1
GO_NEGATIVE_REGULATION_OF_MAPK_CASCADE	10.666	1.4004e-08	3.4295e-07	-7.804	0.99999	1
GO_SPONGIOTROPHOBLAST_LAYER_DEVELOPMENT	6.8787	3.8729e-05	0.00040315	-6.7582	0.99999	1
GO_NEGATIVE_REGULATION_OF_NERVOUS_SYSTEM_DEVELOPMENT	1.3438	0.49749	0.74001	1.2127	0.088831	1
GO_HISTONE_H2A_MONOUBIQUITINATION	2.4764	0.10268	0.2738	-2.4764	0.91981	1
GO_REGULATION_OF_EXTRACELLULAR_MATRIX_ORGANIZATION	4.5766	0.009752	0.042929	-4.4699	0.99402	1
GO_CELL_DIFFERENTIATION_IN_SPINAL_CORD	-0.93117	0.81285	0.90787	0.93117	0.19062	1
GO_MITOTIC_G2_M_TRANSITION_CHECKPOINT	0.1371	0.55951	0.77994	-0.1371	0.45722	1
GO_POSITIVE_REGULATION_OF_INTERLEUKIN_8_SECRETION	0.37801	0.47063	0.72248	-0.37801	0.55082	1
GO_PYRIMIDINE_NUCLEOBASE_METABOLIC_PROCESS	-1.0449	0.82115	0.91167	1.0449	0.1739	1
GO_RNA_METHYLATION	-2.7378	0.97282	0.99027	2.7378	0.023019	0.9563
GO_PURINE_CONTAINING_COMPOUND_SALVAGE	1.5955	0.24647	0.50432	-1.5955	0.77956	1
GO_INNER_EAR_RECEPTOR_STEREOCILIUM_ORGANIZATION	3.3038	0.035702	0.12278	-2.9883	0.96122	1
GO_NEGATIVE_REGULATION_OF_CATION_TRANSMEMBRANE_TRANSPORT	3.0716	0.067039	0.19932	-3.0716	0.95533	1
GO_REGULATION_OF_PHOSPHOLIPID_METABOLIC_PROCESS	0.47484	0.54515	0.77204	-0.47484	0.49077	1
GO_NEGATIVE_REGULATION_OF_CYTOPLASMIC_TRANSPORT	2.768	0.14041	0.34622	-2.768	0.90637	1
GO_POSITIVE_REGULATION_OF_CELLULAR_RESPONSE_TO_TRANSFORMING_GROWTH_FACTOR_BETA_STIMULUS	2.6438	0.10737	0.28194	-2.6438	0.92614	1
GO_AXON_REGENERATION	0.63799	0.44379	0.70573	-0.63799	0.58256	1
GO_MICROTUBULE_BASED_PROCESS	2.0936	0.53143	0.76482	-1.9242	0.56764	1
GO_CALCIUM_MEDIATED_SIGNALING	3.6262	0.036301	0.12402	-3.6262	0.97665	1
GO_LOW_DENSITY_LIPOPROTEIN_PARTICLE_CLEARANCE	2.9073	0.073056	0.21232	-2.9073	0.94921	1
GO_SPERM_MOTILITY	0.90437	0.40454	0.66891	-0.90437	0.63189	1
GO_NEGATIVE_REGULATION_OF_SEQUENCE_SPECIFIC_DNA_BINDING_TRANSCRIPTION_FACTOR_ACTIVITY	6.7062	0.00033885	0.0026147	-5.9305	0.99939	1
GO_NEGATIVE_REGULATION_OF_PROTEIN_CATABOLIC_PROCESS	1.9911	0.28895	0.55599	-1.9911	0.77429	1
GO_CELLULAR_AMINO_ACID_METABOLIC_PROCESS	-1.105	0.94947	0.97806	1.2257	0.059637	1
GO_POSITIVE_REGULATION_OF_DNA_BINDING	3.4348	0.03738	0.12714	-1.4254	0.74675	1
GO_NUCLEOTIDE_TRANSPORT	-2.1998	0.94792	0.97685	2.1998	0.046719	1
GO_REGULATION_OF_HAIR_FOLLICLE_DEVELOPMENT	3.3358	0.034643	0.11976	-3.1969	0.97484	1
GO_CRISTAE_FORMATION	-0.93746	0.76968	0.88888	0.93746	0.23277	1
GO_SYNAPTIC_VESICLE_RECYCLING	-0.080004	0.63004	0.82314	0.080004	0.38887	1
GO_POSITIVE_REGULATION_OF_NUCLEOSIDE_METABOLIC_PROCESS	-1.7274	0.89316	0.94717	1.7274	0.10376	1
GO_DORSAL_VENTRAL_PATTERN_FORMATION	0.57553	0.53783	0.76806	0.021632	0.36027	1
GO_REGULATION_OF_VITAMIN_METABOLIC_PROCESS	5.998	0.00050894	0.0037352	-4.8318	0.99702	1
GO_AEROBIC_RESPIRATION	0.17025	0.62669	0.82161	-0.17025	0.40118	1
GO_CELLULAR_RESPONSE_TO_INSULIN_STIMULUS	1.4731	0.42679	0.69217	-1.049	0.54285	1
GO_SEQUESTERING_OF_METAL_ION	1.1595	0.32427	0.59685	-1.1595	0.70655	1
GO_COPPER_ION_TRANSPORT	-0.95475	0.80859	0.90603	0.95475	0.19736	1
GO_MEMBRANE_ASSEMBLY	0.32676	0.51608	0.75276	-0.32676	0.50469	1
GO_REGULATION_OF_DNA_DAMAGE_RESPONSE_SIGNAL_TRANSDUCTION_BY_P53_CLASS_MEDIATOR	4.1959	0.016829	0.066985	-4.1959	0.99128	1
GO_LIPID_DIGESTION	6.2169	0.00041381	0.0031257	-6.2196	0.9999	1
GO_POSITIVE_REGULATION_OF_CELLULAR_COMPONENT_ORGANIZATION	9.9019	1.01e-05	0.00012566	-7.3671	0.99966	1
GO_POSITIVE_REGULATION_OF_G1_S_TRANSITION_OF_MITOTIC_CELL_CYCLE	1.5418	0.27204	0.53967	-1.498	0.75899	1
GO_POSITIVE_REGULATION_OF_GENE_EXPRESSION	14.722	3.8649e-11	1.5638e-09	-11.874	1	1
GO_NEUROMUSCULAR_PROCESS_CONTROLLING_BALANCE	3.2355	0.054771	0.17127	-2.531	0.91042	1
GO_AXON_EXTENSION_INVOLVED_IN_AXON_GUIDANCE	0.31866	0.50969	0.74678	-0.31866	0.5074	1
GO_ORGAN_OR_TISSUE_SPECIFIC_IMMUNE_RESPONSE	2.656	0.13677	0.3395	-2.5311	0.89326	1
GO_REGULATION_OF_CARDIAC_MUSCLE_CONTRACTION_BY_REGULATION_OF_THE_RELEASE_OF_SEQUESTERED_CALCIUM_ION	0.50327	0.45653	0.71331	-0.50327	0.56619	1
GO_NEGATIVE_REGULATION_OF_ORGANELLE_ASSEMBLY	-0.97938	0.80267	0.90388	0.97938	0.1967	1
GO_RESPONSE_TO_INTERFERON_BETA	-0.53255	0.72349	0.87065	0.53255	0.28444	1
GO_REGULATION_OF_ORGAN_FORMATION	-0.57731	0.73207	0.87476	0.57731	0.27488	1
GO_FOREBRAIN_DEVELOPMENT	3.7236	0.11366	0.29463	-1.7148	0.61933	1
GO_RHODOPSIN_MEDIATED_SIGNALING_PATHWAY	0.36757	0.49896	0.74083	-0.36757	0.51956	1
GO_ACTIVATION_OF_CYSTEINE_TYPE_ENDOPEPTIDASE_ACTIVITY	3.6608	0.046528	0.1515	-2.2181	0.83879	1
GO_REGULATION_OF_MESONEPHROS_DEVELOPMENT	3.027	0.067026	0.19932	-1.715	0.80744	1
GO_CARBOHYDRATE_DERIVATIVE_METABOLIC_PROCESS	4.5962	0.16437	0.38646	-3.1	0.70862	1
GO_REGULATION_OF_CHROMATIN_BINDING	-0.85496	0.7778	0.89251	0.85496	0.22252	1
GO_STEM_CELL_PROLIFERATION	0.47144	0.55037	0.77513	-0.47144	0.48745	1
GO_NAD_METABOLIC_PROCESS	6.2987	0.0006409	0.0045598	-6.302	0.99983	1
GO_REGULATION_OF_EXTRACELLULAR_MATRIX_ASSEMBLY	3.4521	0.034869	0.12036	-3.4521	0.97272	1
GO_PROTEIN_LOCALIZATION_TO_LYSOSOME	-0.70334	0.76329	0.88635	0.70334	0.23724	1
GO_MRNA_MODIFICATION	0.25195	0.49827	0.74025	-0.25195	0.51836	1
GO_SOMATIC_DIVERSIFICATION_OF_IMMUNOGLOBULINS	-0.88061	0.80175	0.90356	0.88061	0.20112	1
GO_ERBB2_SIGNALING_PATHWAY	6.2417	0.00045973	0.0034391	-5.1053	0.99839	1
GO_AMEBOIDAL_TYPE_CELL_MIGRATION	5.1873	0.010068	0.044043	-2.7897	0.88537	1
GO_HEMATOPOIETIC_STEM_CELL_DIFFERENTIATION	1.696	0.19749	0.43863	-1.696	0.82866	1
GO_SPINAL_CORD_MOTOR_NEURON_DIFFERENTIATION	-0.73831	0.76178	0.88635	0.73831	0.24185	1
GO_MONOCARBOXYLIC_ACID_METABOLIC_PROCESS	2.9128	0.31496	0.58574	-2.6963	0.75703	1
GO_CELLULAR_RESPONSE_TO_TOPOLOGICALLY_INCORRECT_PROTEIN	4.0299	0.036899	0.12587	-4.0302	0.97936	1
GO_AMINOGLYCAN_BIOSYNTHETIC_PROCESS	4.5132	0.019687	0.075277	-3.9468	0.97774	1
GO_DICARBOXYLIC_ACID_METABOLIC_PROCESS	-0.22054	0.75716	0.88554	0.43345	0.2308	1
GO_NEGATIVE_REGULATION_OF_ASTROCYTE_DIFFERENTIATION	0.23209	0.50291	0.7424	-0.23209	0.51341	1
GO_POSITIVE_REGULATION_OF_PROTEASOMAL_PROTEIN_CATABOLIC_PROCESS	0.85929	0.54351	0.77103	-0.49805	0.42485	1
GO_REGULATION_OF_ENERGY_HOMEOSTASIS	4.5721	0.0061444	0.029649	-3.2606	0.97126	1
GO_REGULATION_OF_MEMBRANE_POTENTIAL	1.1866	0.56088	0.78078	-1.1866	0.5257	1
GO_POSITIVE_REGULATION_OF_RELEASE_OF_CYTOCHROME_C_FROM_MITOCHONDRIA	8.5339	2.0948e-06	3.124e-05	-6.3089	0.99985	1
GO_PEPTIDYL_PROLINE_HYDROXYLATION	3.2547	0.04929	0.15795	-3.2547	0.96818	1
GO_MULTICELLULAR_ORGANISMAL_RESPONSE_TO_STRESS	1.2503	0.33591	0.60959	-1.2512	0.70378	1
GO_NEGATIVE_REGULATION_OF_SMALL_GTPASE_MEDIATED_SIGNAL_TRANSDUCTION	-0.08083	0.66077	0.8421	0.08083	0.36566	1
GO_ESTABLISHMENT_OF_LOCALIZATION_BY_MOVEMENT_ALONG_MICROTUBULE	-1.7088	0.93141	0.96867	1.7088	0.079339	1
GO_AMINO_ACID_BETAINE_TRANSPORT	-2.1988	0.93239	0.96882	2.1988	0.060317	1
GO_AMMONIUM_TRANSMEMBRANE_TRANSPORT	-2.7066	0.95956	0.98192	2.7066	0.031324	1
GO_REGULATION_OF_GROWTH	8.745	3.3389e-05	0.00035309	-6.7496	0.99947	1
GO_CATION_TRANSPORT	1.7135	0.62437	0.82065	-1.5867	0.46687	1
GO_GABAERGIC_NEURON_DIFFERENTIATION	1.6995	0.19342	0.43185	-1.6964	0.83711	1
GO_MACROAUTOPHAGY	3.0201	0.19937	0.44174	-3.0215	0.87764	1
GO_FATTY_ACID_BETA_OXIDATION_USING_ACYL_COA_DEHYDROGENASE	-0.72563	0.74131	0.87776	0.72563	0.25795	1
GO_MEMBRANE_DOCKING	1.743	0.3035	0.57547	-1.743	0.76136	1
GO_EXCITATORY_POSTSYNAPTIC_POTENTIAL	-0.7314	0.73253	0.87509	0.7314	0.27271	1
GO_GLUTAMINE_FAMILY_AMINO_ACID_METABOLIC_PROCESS	0.29128	0.5997	0.8023	-0.0070154	0.36177	1
GO_SIGNAL_TRANSDUCTION_INVOLVED_IN_CELLULAR_RESPONSE_TO_AMMONIUM_ION	0.046258	0.5618	0.78078	-0.046258	0.45203	1
GO_REGULATION_OF_NUCLEASE_ACTIVITY	0.16002	0.57169	0.78677	-0.16002	0.4554	1
GO_RESPONSE_TO_INORGANIC_SUBSTANCE	17.217	0	0	-14.73	1	1
GO_NEGATIVE_REGULATION_OF_HISTONE_ACETYLATION	0.10079	0.55431	0.77688	-0.10079	0.46512	1
GO_PHAGOLYSOSOME_ASSEMBLY	1.6317	0.2233	0.4753	-1.6317	0.79686	1
GO_MODULATION_BY_SYMBIONT_OF_HOST_CELLULAR_PROCESS	5.0143	0.0055076	0.027321	-4.9391	0.99727	1
GO_REGULATION_OF_VESICLE_MEDIATED_TRANSPORT	5.0362	0.038716	0.13073	-4.2055	0.95304	1
GO_ORGANONITROGEN_COMPOUND_CATABOLIC_PROCESS	2.3679	0.32271	0.59445	-1.7016	0.62932	1
GO_REGULATION_OF_ASTROCYTE_DIFFERENTIATION	7.634	6.3086e-06	8.1994e-05	-6.216	0.99995	1
GO_REGULATION_OF_HYDROGEN_PEROXIDE_INDUCED_CELL_DEATH	3.3011	0.048952	0.15719	-2.2528	0.87628	1
GO_ADP_METABOLIC_PROCESS	6.3934	0.00028325	0.0022568	-6.3969	0.99991	1
GO_POSITIVE_REGULATION_OF_CELL_PROLIFERATION	14.797	9.2026e-13	4.6043e-11	-11.811	1	1
GO_REGULATION_OF_SODIUM_ION_TRANSPORT	3.0999	0.097091	0.2625	-3.0999	0.9375	1
GO_POSITIVE_REGULATION_OF_TUMOR_NECROSIS_FACTOR_SUPERFAMILY_CYTOKINE_PRODUCTION	-0.75113	0.80218	0.90356	2.8988	0.013561	0.72951
GO_NEGATIVE_REGULATION_OF_G_PROTEIN_COUPLED_RECEPTOR_PROTEIN_SIGNALING_PATHWAY	2.017	0.18116	0.41361	-2.017	0.85489	1
GO_HISTONE_DEUBIQUITINATION	1.2294	0.33577	0.60957	-1.2294	0.70862	1
GO_GLUCOSAMINE_CONTAINING_COMPOUND_METABOLIC_PROCESS	-0.50565	0.72438	0.87071	0.50565	0.28676	1
GO_ORGANIC_ACID_TRANSPORT	-0.57384	0.86701	0.93386	0.57384	0.1597	1
GO_FOREBRAIN_REGIONALIZATION	-0.30271	0.65296	0.8379	0.30271	0.36545	1
GO_FOREBRAIN_GENERATION_OF_NEURONS	2.6014	0.11905	0.30504	-2.6	0.91059	1
GO_CALCIUM_DEPENDENT_CELL_CELL_ADHESION_VIA_PLASMA_MEMBRANE_CELL_ADHESION_MOLECULES	-0.10031	0.59494	0.80007	0.10031	0.41744	1
GO_PANCREAS_DEVELOPMENT	0.1815	0.63768	0.82811	-0.10941	0.38321	1
GO_LEUKOCYTE_CHEMOTAXIS	11.091	8.1736e-10	2.5021e-08	-9.0771	1	1
GO_GLUCOSE_6_PHOSPHATE_METABOLIC_PROCESS	2.5018	0.11773	0.30244	-2.5068	0.91728	1
GO_MITOCHONDRIAL_TRANSMEMBRANE_TRANSPORT	-1.6437	0.91428	0.95835	1.6437	0.087881	1
GO_SYNAPTIC_VESICLE_TRANSPORT_ALONG_MICROTUBULE	-1.6812	0.88263	0.94346	1.6812	0.11031	1
GO_NUCLEAR_PORE_ORGANIZATION	0.25636	0.53011	0.76482	-0.25636	0.49376	1
GO_CELLULAR_RESPONSE_TO_NITRIC_OXIDE	-0.52357	0.68615	0.85118	0.52357	0.32192	1
GO_INTRA_S_DNA_DAMAGE_CHECKPOINT	-0.21485	0.62038	0.81705	0.21485	0.39083	1
GO_REGULATION_OF_SYNAPSE_STRUCTURE_OR_ACTIVITY	2.3144	0.25279	0.51449	-1.1643	0.56823	1
GO_HISTONE_H3_K9_MODIFICATION	1.62	0.2421	0.49822	-1.6201	0.78381	1
GO_RESPONSE_TO_INTERFERON_ALPHA	-0.29482	0.67937	0.8493	0.29482	0.33448	1
GO_NEGATIVE_REGULATION_OF_TRANSLATIONAL_INITIATION	0.040346	0.60352	0.80313	-0.040346	0.41846	1
GO_REGULATION_OF_TOLL_LIKE_RECEPTOR_SIGNALING_PATHWAY	0.46503	0.5389	0.76823	-0.465	0.4982	1
GO_CARDIAC_CONDUCTION_SYSTEM_DEVELOPMENT	0.93062	0.37275	0.64356	-0.93062	0.65539	1
GO_REGULATION_OF_GLOMERULAR_FILTRATION	0.39595	0.46635	0.72067	-0.39595	0.55542	1
GO_REGULATION_OF_FATTY_ACID_METABOLIC_PROCESS	2.4829	0.17955	0.41094	-1.9768	0.79386	1
GO_CYTOCHROME_COMPLEX_ASSEMBLY	-0.74899	0.76073	0.88587	0.74899	0.24169	1
GO_RESPONSE_TO_METAL_ION	10.02	5.2899e-07	9.016e-06	-8.6329	1	1
GO_CELL_SUBSTRATE_ADHESION	4.2442	0.03752	0.12743	-4.2441	0.98285	1
GO_NEGATIVE_REGULATION_OF_DEVELOPMENTAL_GROWTH	1.3331	0.38824	0.65305	0.30868	0.28578	1
GO_NEGATIVE_REGULATION_OF_INTRACELLULAR_SIGNAL_TRANSDUCTION	11.923	8.6135e-10	2.6195e-08	-8.8334	1	1
GO_PEPTIDYL_GLUTAMIC_ACID_CARBOXYLATION	-1.2749	0.81622	0.90964	1.2749	0.16481	1
GO_ENDOCARDIAL_CUSHION_FORMATION	-1.6987	0.87787	0.94075	1.6987	0.12156	1
GO_REGULATION_OF_NUCLEAR_CELL_CYCLE_DNA_REPLICATION	-0.36634	0.66009	0.8421	0.36634	0.35085	1
GO_ORGANIC_HYDROXY_COMPOUND_TRANSPORT	2.0602	0.28572	0.55221	-2.0602	0.78227	1
GO_MITOCHONDRIAL_CALCIUM_ION_HOMEOSTASIS	0.58157	0.44954	0.7084	-0.58157	0.5763	1
GO_REPLACEMENT_OSSIFICATION	2.3752	0.13324	0.33242	-2.3752	0.90333	1
GO_REGULATION_OF_ACTIN_FILAMENT_BASED_PROCESS	7.0263	0.00071309	0.0049895	-6.9506	0.99982	1
GO_WOUND_HEALING	13.025	5.7779e-11	2.2036e-09	-9.4752	1	1
GO_MITOTIC_CELL_CYCLE_ARREST	12.032	8.4044e-13	4.2658e-11	-8.5751	1	1
GO_HEXOSE_CATABOLIC_PROCESS	5.7283	0.0015449	0.0097011	-5.7318	0.99955	1
GO_GLUTAMINE_METABOLIC_PROCESS	-1.6619	0.89348	0.94717	1.6619	0.099054	1
GO_RESPONSE_TO_NERVE_GROWTH_FACTOR	2.6356	0.11084	0.28958	-2.6356	0.91807	1
GO_NEGATIVE_REGULATION_OF_TELOMERASE_ACTIVITY	0.060111	0.56403	0.78294	-0.060111	0.45476	1
GO_RNA_PROCESSING	0.32405	0.93107	0.96854	-0.32405	0.13073	1
GO_REGULATION_OF_IRE1_MEDIATED_UNFOLDED_PROTEIN_RESPONSE	2.3886	0.10588	0.27977	-2.3886	0.91624	1
GO_POSITIVE_REGULATION_OF_FATTY_ACID_BIOSYNTHETIC_PROCESS	1.5983	0.24013	0.49637	-1.5983	0.79328	1
GO_SYNAPTIC_VESICLE_CYCLE	0.62409	0.54824	0.77395	-0.62409	0.50217	1
GO_NUCLEOBASE_CONTAINING_SMALL_MOLECULE_METABOLIC_PROCESS	3.6242	0.18894	0.42438	-2.6633	0.74506	1
GO_POSITIVE_REGULATION_OF_INTERLEUKIN_1_SECRETION	2.8312	0.11746	0.3023	-2.8312	0.92249	1
GO_REGULATION_OF_CYTOKINE_PRODUCTION_INVOLVED_IN_IMMUNE_RESPONSE	8.1533	5.7525e-06	7.5611e-05	-5.4718	0.99918	1
GO_POSITIVE_REGULATION_OF_LEUKOCYTE_PROLIFERATION	7.0553	8.8032e-05	0.0008275	-4.7488	0.99635	1
GO_PSEUDOURIDINE_SYNTHESIS	-2.8571	0.97703	0.99241	2.8571	0.016769	0.83099
GO_CELLULAR_PROTEIN_COMPLEX_ASSEMBLY	-0.96733	0.94283	0.97435	0.96733	0.077034	1
GO_DEFENSE_RESPONSE	17.333	0	0	-14.653	1	1
GO_POLY_A_MRNA_EXPORT_FROM_NUCLEUS	1.1307	0.3302	0.60395	-1.1307	0.70049	1
GO_PHOSPHOLIPID_BIOSYNTHETIC_PROCESS	1.0204	0.59709	0.80136	-0.090567	0.26273	1
GO_NEGATIVE_REGULATION_OF_LEUKOCYTE_APOPTOTIC_PROCESS	-0.07244	0.6407	0.83032	2.4364	0.036492	1
GO_POSITIVE_REGULATION_OF_HYDROLASE_ACTIVITY	9.1317	6.1072e-05	0.00059325	-7.5717	0.99981	1
GO_CELLULAR_RESPONSE_TO_INTERLEUKIN_4	2.747	0.088566	0.24555	-2.747	0.93731	1
GO_PORPHYRIN_CONTAINING_COMPOUND_METABOLIC_PROCESS	1.1962	0.35581	0.63021	-1.1587	0.67667	1
GO_SPERM_CAPACITATION	0.70763	0.42182	0.68699	-0.70763	0.60269	1
GO_POSITIVE_REGULATION_OF_TELOMERASE_ACTIVITY	-0.51952	0.73899	0.87717	0.51952	0.26984	1
GO_NEGATIVE_REGULATION_OF_INTERLEUKIN_6_PRODUCTION	2.6959	0.096512	0.2617	-2.6959	0.93458	1
GO_CELLULAR_MONOVALENT_INORGANIC_CATION_HOMEOSTASIS	0.9889	0.47045	0.72248	-0.9889	0.58759	1
GO_RESPONSE_TO_METHYLMERCURY	-1.1432	0.80369	0.90425	1.1432	0.19637	1
GO_REGULATION_OF_CENTRIOLE_REPLICATION	-2.0649	0.92618	0.96496	2.0649	0.06984	1
GO_POSITIVE_REGULATION_OF_MULTICELLULAR_ORGANISMAL_METABOLIC_PROCESS	-0.64011	0.72077	0.86862	0.64011	0.29389	1
GO_REGULATION_OF_ACUTE_INFLAMMATORY_RESPONSE	7.7835	1.128e-05	0.00013947	-7.0057	0.99999	1
GO_CYTOKINE_PRODUCTION	4.3393	0.023419	0.087454	-3.8294	0.97745	1
GO_TOLL_LIKE_RECEPTOR_SIGNALING_PATHWAY	2.1201	0.25484	0.51757	-0.54666	0.44472	1
GO_POSITIVE_REGULATION_OF_INTRACELLULAR_TRANSPORT	4.7214	0.045303	0.14845	-4.2708	0.96537	1
GO_FOREBRAIN_CELL_MIGRATION	1.0593	0.38669	0.65262	-1.0593	0.64757	1
GO_DEMETHYLATION	9.3413	5.5087e-08	1.1867e-06	-7.9158	1	1
GO_CELL_MOTILITY	13.18	1.2088e-10	4.36e-09	-10.452	1	1
GO_POSITIVE_REGULATION_OF_ENDOTHELIAL_CELL_MIGRATION	7.1272	0.00016429	0.0014052	-6.2532	0.99976	1
GO_DECIDUALIZATION	8.3811	7.1979e-07	1.1806e-05	-8.2876	1	1
GO_REGULATION_OF_MONONUCLEAR_CELL_MIGRATION	0.70322	0.41126	0.67602	-0.70322	0.60778	1
GO_CERAMIDE_BIOSYNTHETIC_PROCESS	1.398	0.3046	0.57637	-1.398	0.73501	1
GO_NEGATIVE_REGULATION_OF_ORGAN_GROWTH	-0.059255	0.60372	0.80313	0.059255	0.40871	1
GO_NEGATIVE_REGULATION_OF_RESPONSE_TO_BIOTIC_STIMULUS	4.9975	0.0042603	0.022149	-4.268	0.99326	1
GO_ORGANOPHOSPHATE_ESTER_TRANSPORT	-0.73558	0.82963	0.91594	0.73558	0.18271	1
GO_MICROTUBULE_CYTOSKELETON_ORGANIZATION	2.4368	0.36785	0.63914	-2.2301	0.69485	1
GO_HISTONE_MONOUBIQUITINATION	1.2078	0.32851	0.60224	-1.2078	0.70874	1
GO_REGULATION_OF_CELL_CYCLE_G2_M_PHASE_TRANSITION	0.090245	0.66112	0.8421	-0.090245	0.36738	1
GO_EMBRYONIC_VISCEROCRANIUM_MORPHOGENESIS	0.18955	0.52897	0.76443	-0.18955	0.48621	1
GO_SOMATIC_CELL_DNA_RECOMBINATION	-0.51709	0.73621	0.87702	0.51709	0.27289	1
GO_PIGMENTATION	-3.728	0.99793	0.99944	3.728	0.0017203	0.29647
GO_POSITIVE_REGULATION_OF_PROTEIN_LOCALIZATION_TO_CELL_PERIPHERY	0.5991	0.49068	0.73768	-0.5991	0.54787	1
GO_POSITIVE_REGULATION_OF_TRANSLATIONAL_INITIATION	-0.73113	0.75909	0.88587	0.73113	0.2413	1
GO_NEGATIVE_REGULATION_OF_CELL_AGING	-0.46339	0.68604	0.85118	0.46339	0.33059	1
GO_B_CELL_MEDIATED_IMMUNITY	5.5682	0.0028092	0.015787	-5.4265	0.99862	1
GO_AORTA_DEVELOPMENT	1.0939	0.37887	0.64938	-0.48486	0.50855	1
GO_CELL_DIFFERENTIATION_INVOLVED_IN_EMBRYONIC_PLACENTA_DEVELOPMENT	6.9477	5.3183e-05	0.00052444	-6.097	0.99989	1
GO_ASYMMETRIC_CELL_DIVISION	1.2706	0.30189	0.57334	-1.2706	0.72931	1
GO_SPECIFICATION_OF_SYMMETRY	-3.3751	0.9946	0.99911	3.3751	0.0047675	0.50416
GO_PROTEIN_LOCALIZATION_TO_ENDOPLASMIC_RETICULUM	3.7217	0.063484	0.19219	-3.7217	0.96587	1
GO_BILE_ACID_BIOSYNTHETIC_PROCESS	0.69361	0.41142	0.67602	-0.69361	0.61532	1
GO_NEGATIVE_REGULATION_OF_COAGULATION	11.624	4.331e-11	1.7078e-09	-8.4696	1	1
GO_HISTONE_EXCHANGE	-0.60335	0.77551	0.89101	0.60335	0.23684	1
GO_LIPID_HOMEOSTASIS	2.6414	0.14583	0.35637	-1.1127	0.61014	1
GO_CELLULAR_RESPIRATION	1.4389	0.44405	0.70578	-1.0268	0.53217	1
GO_NUCLEOTIDE_EXCISION_REPAIR_DNA_DAMAGE_RECOGNITION	0.95337	0.38314	0.651	-0.95337	0.65173	1
GO_REGULATION_OF_ENDOTHELIAL_CELL_DEVELOPMENT	4.6218	0.006389	0.030553	-3.4557	0.97286	1
GO_B_CELL_DIFFERENTIATION	6.9412	0.00024538	0.0020172	-6.2262	0.99975	1
GO_NEURAL_PRECURSOR_CELL_PROLIFERATION	-0.0071932	0.69747	0.85509	0.0071932	0.3305	1
GO_NUCLEAR_TRANSPORT	3.1184	0.22709	0.47938	-2.8099	0.81565	1
GO_PEPTIDE_METABOLIC_PROCESS	1.5961	0.66549	0.84352	-1.5614	0.44631	1
GO_NEGATIVE_REGULATION_OF_CELL_SUBSTRATE_ADHESION	3.2611	0.061241	0.18698	-2.4568	0.89672	1
GO_REGULATION_OF_EPITHELIAL_CELL_DIFFERENTIATION	8.3913	5.58e-06	7.3971e-05	-6.0523	0.99963	1
GO_ENDOTHELIAL_CELL_MIGRATION	7.0796	0.00018088	0.0015358	-5.1785	0.99736	1
GO_ORGANIC_HYDROXY_COMPOUND_CATABOLIC_PROCESS	-0.14162	0.69315	0.85323	0.14162	0.3271	1
GO_GLYCEROLIPID_METABOLIC_PROCESS	3.0905	0.18485	0.41833	-1.8839	0.67624	1
GO_PEPTIDYL_AMINO_ACID_MODIFICATION	2.4503	0.55566	0.77714	-2.1776	0.53683	1
GO_SECRETION	5.8484	0.011149	0.047682	-5.0649	0.98951	1
GO_REGULATION_OF_SEQUESTERING_OF_TRIGLYCERIDE	-1.8378	0.89503	0.94779	1.8378	0.095241	1
GO_NEGATIVE_REGULATION_OF_FIBROBLAST_GROWTH_FACTOR_RECEPTOR_SIGNALING_PATHWAY	0.98199	0.3617	0.63535	-0.98199	0.66715	1
GO_NEGATIVE_REGULATION_OF_PROTEIN_OLIGOMERIZATION	0.47539	0.46312	0.71891	-0.47539	0.55444	1
GO_CELL_ACTIVATION_INVOLVED_IN_IMMUNE_RESPONSE	7.1191	9.553e-05	0.00088901	-6.623	0.99995	1
GO_POSITIVE_REGULATION_OF_VASODILATION	3.2014	0.05497	0.17155	-3.2014	0.9567	1
GO_HOMOCYSTEINE_METABOLIC_PROCESS	-1.3586	0.83712	0.91947	1.3586	0.1508	1
GO_NEGATIVE_REGULATION_OF_HISTONE_MODIFICATION	1.6141	0.26131	0.52682	-1.6142	0.77773	1
GO_COFACTOR_CATABOLIC_PROCESS	0.19214	0.57345	0.78819	-0.19214	0.44876	1
GO_PYRIMIDINE_CONTAINING_COMPOUND_CATABOLIC_PROCESS	4.4711	0.0091046	0.040617	-2.6644	0.92592	1
GO_NEGATIVE_REGULATION_OF_DNA_BINDING	0.7779	0.46438	0.71891	-0.7779	0.57659	1
GO_VENTRAL_SPINAL_CORD_DEVELOPMENT	-0.63715	0.76049	0.88587	0.63715	0.24624	1
GO_CELLULAR_MONOVALENT_INORGANIC_ANION_HOMEOSTASIS	2.0119	0.15015	0.36238	-2.0119	0.87419	1
GO_REGULATION_OF_CIRCADIAN_RHYTHM	6.2018	0.0010631	0.0070568	-6.1425	0.99951	1
GO_ANION_TRANSPORT	2.6012	0.33171	0.60486	-1.754	0.58594	1
GO_CELL_CELL_ADHESION	10.627	1.0792e-07	2.1645e-06	-8.7307	1	1
GO_MORPHOGENESIS_OF_AN_ENDOTHELIUM	1.8422	0.1862	0.41976	-1.7643	0.82984	1
GO_GUANOSINE_CONTAINING_COMPOUND_METABOLIC_PROCESS	-0.58474	0.74462	0.87914	0.58474	0.27706	1
GO_INORGANIC_CATION_IMPORT_INTO_CELL	0.027247	0.57126	0.7866	-0.027247	0.44247	1
GO_POSITIVE_REGULATION_OF_RELEASE_OF_SEQUESTERED_CALCIUM_ION_INTO_CYTOSOL	0.57027	0.50539	0.74441	-0.57027	0.52543	1
GO_REGULATION_OF_CYCLIC_NUCLEOTIDE_METABOLIC_PROCESS	7.6967	1.9227e-05	0.00022035	-6.2121	0.99986	1
GO_CHONDROITIN_SULFATE_PROTEOGLYCAN_BIOSYNTHETIC_PROCESS	-0.11258	0.62872	0.82222	0.11258	0.38505	1
GO_GLANDULAR_EPITHELIAL_CELL_DEVELOPMENT	-1.3442	0.8338	0.91805	1.3442	0.16436	1
GO_RESPONSE_TO_MAGNESIUM_ION	0.26108	0.51469	0.75165	-0.26108	0.50226	1
GO_CELLULAR_RESPONSE_TO_ATP	4.1116	0.014085	0.057946	-4.1116	0.98978	1
GO_CHOLESTEROL_EFFLUX	0.96193	0.42168	0.68699	-0.96193	0.6231	1
GO_PROTEIN_OLIGOMERIZATION	4.2954	0.081367	0.22904	-2.4843	0.74581	1
GO_BETA_CATENIN_DESTRUCTION_COMPLEX_DISASSEMBLY	-2.3138	0.95181	0.97916	2.3138	0.039986	1
GO_POSITIVE_REGULATION_OF_NUCLEAR_TRANSCRIBED_MRNA_POLY_A_TAIL_SHORTENING	7.2784	4.0994e-05	0.00042201	-5.9682	0.99973	1
GO_INNER_DYNEIN_ARM_ASSEMBLY	-0.66293	0.71374	0.8656	0.66293	0.27647	1
GO_REGULATION_OF_EPITHELIAL_CELL_PROLIFERATION	9.1632	2.6069e-06	3.7095e-05	-6.7566	0.99983	1
GO_CHROMATIN_ASSEMBLY_OR_DISASSEMBLY	-2.0401	0.9673	0.98721	2.0401	0.035794	1
GO_REGULATION_OF_NITRIC_OXIDE_SYNTHASE_ACTIVITY	2.6911	0.11121	0.29021	-2.0911	0.84951	1
GO_REGULATION_OF_ANDROGEN_RECEPTOR_SIGNALING_PATHWAY	-0.70545	0.76368	0.88635	0.70545	0.23682	1
GO_LEFT_RIGHT_PATTERN_FORMATION	-0.46655	0.71627	0.86695	0.46655	0.29536	1
GO_REGULATION_OF_LIPID_BIOSYNTHETIC_PROCESS	4.8498	0.011318	0.04827	-4.0082	0.98032	1
GO_RESPONSE_TO_XENOBIOTIC_STIMULUS	4.8661	0.0081511	0.037183	-3.6831	0.97603	1
GO_REGULATION_OF_MACROPHAGE_DERIVED_FOAM_CELL_DIFFERENTIATION	1.868	0.20896	0.45635	-1.868	0.83364	1
GO_EMBRYONIC_DIGESTIVE_TRACT_MORPHOGENESIS	-2.5755	0.95329	0.97961	2.5755	0.036345	1
GO_PLACENTA_BLOOD_VESSEL_DEVELOPMENT	8.0626	3.9707e-06	5.4824e-05	-4.5527	0.99562	1
GO_POSITIVE_REGULATION_OF_GUANYLATE_CYCLASE_ACTIVITY	0.91191	0.29911	0.56945	-0.91191	0.69663	1
GO_MELANIN_METABOLIC_PROCESS	0.48628	0.4449	0.70578	-0.48628	0.57845	1
GO_POSITIVE_REGULATION_OF_RESPONSE_TO_EXTERNAL_STIMULUS	9.5683	7.2563e-07	1.1813e-05	-8.492	1	1
GO_POSITIVE_REGULATION_OF_CELL_CYCLE_G2_M_PHASE_TRANSITION	0.32446	0.5557	0.77714	-0.32446	0.47434	1
GO_REGULATION_OF_REMOVAL_OF_SUPEROXIDE_RADICALS	0.90143	0.37907	0.64938	-0.90143	0.64863	1
GO_NEGATIVE_REGULATION_OF_STEM_CELL_PROLIFERATION	4.7154	0.0048218	0.02444	-3.2607	0.97126	1
GO_AGING	11.718	5.1223e-10	1.6104e-08	-10.804	1	1
GO_REGULATION_OF_VACUOLAR_TRANSPORT	1.8137	0.2344	0.48887	-1.8137	0.80675	1
GO_CELLULAR_RESPONSE_TO_ELECTRICAL_STIMULUS	-0.31077	0.63267	0.82414	0.31077	0.37489	1
GO_REGULATION_OF_OXIDATIVE_PHOSPHORYLATION	2.0899	0.16223	0.3826	-2.0966	0.86698	1
GO_NEGATIVE_REGULATION_OF_CHROMOSOME_SEGREGATION	-0.42136	0.69005	0.85202	0.42136	0.31813	1
GO_NEGATIVE_REGULATION_OF_EXTRINSIC_APOPTOTIC_SIGNALING_PATHWAY	10.015	3.1609e-08	7.1396e-07	-7.0539	0.99997	1
GO_REGULATION_OF_BONE_DEVELOPMENT	-0.0068928	0.57388	0.78819	0.0068928	0.43943	1
GO_POSITIVE_REGULATION_OF_T_CELL_MEDIATED_CYTOTOXICITY	-0.47609	0.6848	0.85084	4.415	0.0009584	0.23471
GO_REGULATION_OF_LEUKOCYTE_MEDIATED_CYTOTOXICITY	3.3549	0.041568	0.13796	-0.98035	0.64608	1
GO_REGULATION_OF_CHOLESTEROL_BIOSYNTHETIC_PROCESS	-0.74282	0.73704	0.87717	0.74282	0.26383	1
GO_POLYSACCHARIDE_CATABOLIC_PROCESS	1.5502	0.25288	0.51449	-1.5502	0.78252	1
GO_NEGATIVE_REGULATION_OF_AUTOPHAGY	-1.1802	0.8663	0.93351	1.1802	0.13984	1
GO_INNER_CELL_MASS_CELL_PROLIFERATION	-0.099609	0.60291	0.80313	0.099609	0.41251	1
GO_POSITIVE_REGULATION_OF_MRNA_SPLICING_VIA_SPLICEOSOME	-1.5189	0.85553	0.93024	1.5189	0.14472	1
GO_POSTTRANSCRIPTIONAL_REGULATION_OF_GENE_EXPRESSION	4.5262	0.071653	0.20929	-4.266	0.95867	1
GO_POSITIVE_REGULATION_OF_DNA_DEPENDENT_DNA_REPLICATION	-0.036157	0.58892	0.79451	0.036157	0.42757	1
GO_STARTLE_RESPONSE	-0.61819	0.69955	0.85591	0.61819	0.30213	1
GO_MOTOR_NEURON_AXON_GUIDANCE	2.0031	0.18667	0.42061	-2.0033	0.85481	1
GO_TRANSCRIPTION_FROM_RNA_POLYMERASE_II_PROMOTER	10.111	2.3521e-06	3.3884e-05	-7.9328	0.99996	1
GO_PYRIMIDINE_RIBONUCLEOSIDE_CATABOLIC_PROCESS	7.1174	4.1991e-05	0.00043037	-4.1062	0.98969	1
GO_RESPONSE_TO_ENDOGENOUS_STIMULUS	14.908	1.5887e-13	9.1264e-12	-12.711	1	1
GO_NEGATIVE_REGULATION_OF_NITRIC_OXIDE_BIOSYNTHETIC_PROCESS	3.2369	0.039742	0.13332	-3.2369	0.97209	1
GO_HYPOTHALAMUS_DEVELOPMENT	1.8166	0.20333	0.4475	-1.6584	0.80128	1
GO_PATTERN_RECOGNITION_RECEPTOR_SIGNALING_PATHWAY	3.8655	0.047301	0.15316	-2.47	0.85533	1
GO_POSITIVE_REGULATION_OF_MEIOTIC_CELL_CYCLE	1.8341	0.20052	0.44325	-1.8341	0.82967	1
GO_LATERAL_MESODERM_DEVELOPMENT	-0.94185	0.74282	0.87836	0.94185	0.25216	1
GO_POSITIVE_REGULATION_OF_CELL_MATRIX_ADHESION	5.3924	0.0021357	0.012563	-4.2527	0.99099	1
GO_EMBRYO_DEVELOPMENT	7.5008	0.0020788	0.012306	-4.204	0.91128	1
GO_REGULATION_OF_STRIATED_MUSCLE_CONTRACTION	2.2815	0.20025	0.44285	-2.2815	0.84745	1
GO_REGULATION_OF_LEUKOCYTE_DIFFERENTIATION	9.3227	4.1537e-07	7.321e-06	-7.216	0.99998	1
GO_REGULATION_OF_TRANSCRIPTION_ELONGATION_FROM_RNA_POLYMERASE_II_PROMOTER	2.9543	0.062166	0.1893	-2.9543	0.95129	1
GO_WATER_TRANSPORT	1.885	0.20116	0.44424	-1.885	0.84015	1
GO_ESTABLISHMENT_OF_CELL_POLARITY	2.1529	0.21132	0.45911	-2.1529	0.83574	1
GO_BIOTIN_METABOLIC_PROCESS	0.10788	0.56354	0.7825	-0.10788	0.45905	1
GO_STEM_CELL_DIVISION	1.1818	0.34402	0.61709	-1.1818	0.69512	1
GO_REACTIVE_OXYGEN_SPECIES_BIOSYNTHETIC_PROCESS	4.4642	0.0094779	0.041915	-4.4129	0.99506	1
GO_POSITIVE_REGULATION_OF_NITRIC_OXIDE_SYNTHASE_BIOSYNTHETIC_PROCESS	7.1881	4.849e-05	0.00048626	-4.9487	0.99822	1
GO_DIGESTIVE_SYSTEM_DEVELOPMENT	2.532	0.18898	0.42438	-2.0629	0.78864	1
GO_POSITIVE_REGULATION_OF_STEROID_BIOSYNTHETIC_PROCESS	3.724	0.02772	0.099985	-2.6177	0.92343	1
GO_CELLULAR_RESPONSE_TO_ACETYLCHOLINE	0.046258	0.5618	0.78078	-0.046258	0.45203	1
GO_DNA_CONFORMATION_CHANGE	-1.308	0.94615	0.97599	1.308	0.064033	1
GO_DETECTION_OF_MECHANICAL_STIMULUS	-0.042736	0.63102	0.82314	0.042736	0.38893	1
GO_SEXUAL_REPRODUCTION	4.6669	0.067381	0.19997	-3.2752	0.85144	1
GO_EPIDERMAL_CELL_DIFFERENTIATION	10.728	1.4591e-08	3.5359e-07	-10.137	1	1
GO_SYNAPTONEMAL_COMPLEX_ORGANIZATION	-0.047279	0.59139	0.79667	0.047279	0.42492	1
GO_BASE_EXCISION_REPAIR	-1.6656	0.9177	0.96064	1.6656	0.080212	1
GO_CELLULAR_CARBOHYDRATE_CATABOLIC_PROCESS	1.4781	0.27426	0.54068	-1.4781	0.76403	1
GO_NEGATIVE_REGULATION_OF_TYPE_2_IMMUNE_RESPONSE	0.73075	0.38784	0.65305	-0.73075	0.6351	1
GO_REGULATION_OF_NUCLEOSIDE_METABOLIC_PROCESS	1.1412	0.37974	0.64938	-1.1449	0.66791	1
GO_TAXIS	15.79	0	0	-10.506	1	1
GO_CELLULAR_RESPONSE_TO_NITROGEN_STARVATION	2.92	0.072059	0.21008	-2.92	0.95003	1
GO_CITRULLINE_METABOLIC_PROCESS	1.6059	0.20916	0.45649	-1.6059	0.82226	1
GO_NEGATIVE_REGULATION_OF_AXON_GUIDANCE	3.6603	0.033811	0.1174	-0.86373	0.62442	1
GO_ORGAN_FORMATION	-0.66855	0.73846	0.87717	0.66855	0.26497	1
GO_NEGATIVE_REGULATION_OF_CALCIUM_ION_TRANSPORT_INTO_CYTOSOL	0.67147	0.41842	0.68384	-0.67147	0.60045	1
GO_REGULATION_OF_CARDIAC_MUSCLE_CELL_MEMBRANE_REPOLARIZATION	0.75414	0.41097	0.67602	-0.75414	0.61685	1
GO_RESPONSE_TO_GLUCAGON	-0.21111	0.67095	0.84508	0.21111	0.34903	1
GO_NEGATIVE_REGULATION_OF_TISSUE_REMODELING	1.7122	0.20964	0.45658	-1.7121	0.81023	1
GO_MEMBRANE_TUBULATION	1.3447	0.27586	0.54244	-1.3447	0.74483	1
GO_EMBRYONIC_PLACENTA_DEVELOPMENT	8.1156	2.1072e-05	0.00024031	-7.0914	0.99995	1
GO_SMALL_MOLECULE_BIOSYNTHETIC_PROCESS	3.4523	0.17443	0.40219	-3.3342	0.88928	1
GO_ANATOMICAL_STRUCTURE_MATURATION	0.48934	0.52394	0.75995	-0.48934	0.50539	1
GO_REGULATION_OF_AMYLOID_PRECURSOR_PROTEIN_CATABOLIC_PROCESS	0.89585	0.36856	0.63965	-0.89585	0.6514	1
GO_CELLULAR_EXTRAVASATION	0.75937	0.41669	0.68206	-0.75937	0.61015	1
GO_REGULATION_OF_JAK_STAT_CASCADE	7.575	4.5842e-05	0.00046573	-4.7973	0.99506	1
GO_REGULATION_OF_TELOMERE_MAINTENANCE	-0.71035	0.82291	0.91253	0.71035	0.19097	1
GO_REGULATION_OF_EXTRINSIC_APOPTOTIC_SIGNALING_PATHWAY_VIA_DEATH_DOMAIN_RECEPTORS	8.8073	3.1245e-07	5.6569e-06	-6.0166	0.99983	1
GO_NEGATIVE_REGULATION_OF_WOUND_HEALING	10.67	9.6018e-10	2.8639e-08	-7.9387	1	1
GO_REGULATION_OF_IMMUNOGLOBULIN_PRODUCTION	4.5768	0.0090472	0.04043	-4.0938	0.98944	1
GO_FATTY_ACYL_COA_METABOLIC_PROCESS	-1.1894	0.8675	0.93416	1.1894	0.13852	1
GO_NEGATIVE_REGULATION_OF_MUSCLE_CELL_APOPTOTIC_PROCESS	3.4784	0.039698	0.13332	-3.4784	0.97587	1
GO_GPI_ANCHOR_METABOLIC_PROCESS	2.9288	0.081276	0.22904	-0.71509	0.56539	1
GO_POSITIVE_REGULATION_OF_HISTONE_DEACETYLATION	4.4799	0.0059507	0.028903	-2.9796	0.96074	1
GO_BLOOD_COAGULATION_FIBRIN_CLOT_FORMATION	2.7389	0.080569	0.22803	-2.7389	0.93249	1
GO_POSITIVE_REGULATION_OF_INSULIN_SECRETION	1.2373	0.38864	0.65305	-1.2376	0.66517	1
GO_NEGATIVE_REGULATION_OF_NEUROTRANSMITTER_TRANSPORT	1.4875	0.23015	0.48304	-1.4875	0.80155	1
GO_AMYLOID_PRECURSOR_PROTEIN_METABOLIC_PROCESS	-1.2595	0.8298	0.91594	1.2595	0.15741	1
GO_NUCLEIC_ACID_PHOSPHODIESTER_BOND_HYDROLYSIS	-4.0813	0.99959	1	4.0813	0.00043245	0.16768
GO_CHEMICAL_HOMEOSTASIS_WITHIN_A_TISSUE	4.9691	0.0042587	0.022149	-3.0566	0.95824	1
GO_REGULATION_OF_MYELOID_CELL_DIFFERENTIATION	4.3836	0.035444	0.12207	-2.7364	0.86221	1
GO_REGULATION_OF_RESPONSE_TO_EXTERNAL_STIMULUS	12.421	4.3241e-09	1.1432e-07	-10.578	1	1
GO_REGULATION_OF_RNA_POLYMERASE_II_TRANSCRIPTIONAL_PREINITIATION_COMPLEX_ASSEMBLY	0.48077	0.46487	0.71891	-0.48077	0.55648	1
GO_RETROGRADE_PROTEIN_TRANSPORT_ER_TO_CYTOSOL	-1.922	0.90554	0.95327	1.922	0.097703	1
GO_EPITHELIAL_CELL_CELL_ADHESION	2.0873	0.14994	0.36224	-2.0873	0.87653	1
GO_REGULATION_OF_MITOCHONDRION_ORGANIZATION	5.3957	0.0094133	0.041714	-4.5255	0.98598	1
GO_POLYAMINE_METABOLIC_PROCESS	3.45	0.040953	0.1363	-3.45	0.96853	1
GO_POSITIVE_REGULATION_OF_MUSCLE_CONTRACTION	4.3664	0.012732	0.053581	-4.3664	0.99484	1
GO_NEGATIVE_REGULATION_OF_T_CELL_RECEPTOR_SIGNALING_PATHWAY	3.3437	0.033845	0.11744	-3.3437	0.97687	1
GO_PTERIDINE_CONTAINING_COMPOUND_BIOSYNTHETIC_PROCESS	0.23074	0.53812	0.76806	-0.23074	0.48062	1
GO_BLOOD_VESSEL_ENDOTHELIAL_CELL_MIGRATION	8.8863	3.2164e-07	5.8008e-06	-5.7932	0.9998	1
GO_POSITIVE_REGULATION_OF_PROTEIN_LOCALIZATION_TO_NUCLEUS	4.5195	0.019493	0.075084	-4.0791	0.98093	1
GO_POSITIVE_REGULATION_OF_BMP_SIGNALING_PATHWAY	3.1613	0.06185	0.18847	-2.1583	0.87272	1
GO_REGULATION_OF_INTERFERON_GAMMA_BIOSYNTHETIC_PROCESS	3.1082	0.043697	0.14379	-3.1051	0.97103	1
GO_PROXIMAL_DISTAL_PATTERN_FORMATION	-1.8836	0.90983	0.95606	1.8836	0.082144	1
GO_STRIATED_MUSCLE_CONTRACTION	1.2539	0.39761	0.66075	-1.2539	0.65923	1
GO_NEGATIVE_REGULATION_OF_ANION_TRANSPORT	6.3043	0.00018489	0.0015641	-5.4803	0.99968	1
GO_NEGATIVE_REGULATION_OF_CD4_POSITIVE_ALPHA_BETA_T_CELL_DIFFERENTIATION	1.0537	0.34647	0.62004	-1.0537	0.6833	1
GO_ECTODERM_DEVELOPMENT	2.2591	0.18816	0.4232	-2.2591	0.86054	1
GO_HYALURONAN_METABOLIC_PROCESS	9.1477	2.932e-07	5.34e-06	-6.5966	0.99996	1
GO_LEUKOCYTE_MIGRATION	10.905	1.827e-08	4.2505e-07	-9.6338	1	1
GO_NEGATIVE_REGULATION_OF_INTRACELLULAR_PROTEIN_TRANSPORT	1.7041	0.31441	0.58574	-1.7041	0.74237	1
GO_MEIOSIS_I	-1.3526	0.89199	0.94717	1.3526	0.1081	1
GO_SENSORY_PERCEPTION_OF_PAIN	1.751	0.23563	0.49065	-1.751	0.80259	1
GO_NEGATIVE_REGULATION_OF_GENE_EXPRESSION_EPIGENETIC	-2.0945	0.95578	0.98043	2.0945	0.050598	1
GO_ALDITOL_METABOLIC_PROCESS	0.32628	0.50121	0.74178	-0.32628	0.51769	1
GO_MITOCHONDRIAL_ELECTRON_TRANSPORT_UBIQUINOL_TO_CYTOCHROME_C	0.77035	0.39776	0.66076	-0.77035	0.62746	1
GO_REGULATION_OF_ANATOMICAL_STRUCTURE_SIZE	7.2896	0.00066722	0.0047182	-6.2324	0.99872	1
GO_REGULATION_OF_CELL_PROLIFERATION_INVOLVED_IN_KIDNEY_DEVELOPMENT	1.1708	0.30449	0.57637	-1.1708	0.72921	1
GO_POSITIVE_REGULATION_OF_MITOCHONDRION_ORGANIZATION	5.0447	0.01064	0.04597	-4.0458	0.98128	1
GO_POSITIVE_REGULATION_OF_CATALYTIC_ACTIVITY	12.216	3.9909e-08	8.885e-07	-10.248	1	1
GO_POSITIVE_REGULATION_OF_SIGNAL_TRANSDUCTION_BY_P53_CLASS_MEDIATOR	4.6988	0.0065371	0.03088	-4.6988	0.99711	1
GO_PEPTIDYL_LYSINE_MODIFICATION	-0.90029	0.94398	0.97456	0.90019	0.080546	1
GO_METHYLATION_DEPENDENT_CHROMATIN_SILENCING	1.3165	0.26494	0.53109	-1.3165	0.76165	1
GO_REGULATION_OF_LIPOPROTEIN_LIPASE_ACTIVITY	7.6183	5.1385e-06	6.9103e-05	-2.6806	0.94748	1
GO_HORMONE_MEDIATED_SIGNALING_PATHWAY	5.0154	0.0078546	0.03615	-3.9268	0.97865	1
GO_KIDNEY_VASCULATURE_DEVELOPMENT	1.6536	0.23057	0.48338	-1.6536	0.80046	1
GO_ANDROGEN_BIOSYNTHETIC_PROCESS	-0.2765	0.64117	0.83032	0.2765	0.37127	1
GO_NEGATIVE_REGULATION_OF_PROTEIN_BINDING	2.611	0.14019	0.3462	-2.611	0.90141	1
GO_POSITIVE_REGULATION_OF_OLIGODENDROCYTE_DIFFERENTIATION	-4.7605	0.99867	0.99994	4.7605	0.0006765	0.18801
GO_AXONEMAL_DYNEIN_COMPLEX_ASSEMBLY	-1.218	0.81658	0.90964	1.218	0.17232	1
GO_LIPOPROTEIN_TRANSPORT	-2.8405	0.96816	0.98747	2.8405	0.025033	1
GO_REGULATION_OF_LIPID_METABOLIC_PROCESS	4.312	0.049874	0.1596	-3.4484	0.934	1
GO_HEMIDESMOSOME_ASSEMBLY	2.5675	0.093388	0.25609	-2.5675	0.92804	1
GO_MAST_CELL_ACTIVATION	7.1935	2.5453e-05	0.00027998	-5.0436	0.99876	1
GO_RESPONSE_TO_EXTERNAL_STIMULUS	19.463	0	0	-15.645	1	1
GO_PROTEIN_IMPORT_INTO_NUCLEUS_TRANSLOCATION	2.8884	0.075692	0.21727	-2.8872	0.94776	1
GO_REGULATION_OF_ADENYLATE_CYCLASE_ACTIVITY	0.97229	0.40424	0.6689	-0.97229	0.6415	1
GO_POSITIVE_REGULATION_OF_LEUKOCYTE_DIFFERENTIATION	9.6568	8.5979e-07	1.3843e-05	-6.98	0.99987	1
GO_MITOCHONDRIAL_MEMBRANE_ORGANIZATION	3.9912	0.041918	0.13882	-3.9958	0.97939	1
GO_POSITIVE_REGULATION_OF_NEUTROPHIL_MIGRATION	7.6904	4.1713e-06	5.7085e-05	-6.8883	0.99999	1
GO_INTRA_GOLGI_VESICLE_MEDIATED_TRANSPORT	-1.6394	0.90629	0.95385	1.6394	0.093731	1
GO_REGULATION_OF_SPINDLE_CHECKPOINT	8.982	8.9494e-08	1.8184e-06	-4.6795	0.99837	1
GO_POSITIVE_REGULATION_OF_STRIATED_MUSCLE_CONTRACTION	0.88918	0.36626	0.63875	-0.88918	0.66393	1
GO_ANATOMICAL_STRUCTURE_REGRESSION	-2.1913	0.92329	0.96446	2.1913	0.069225	1
GO_CEREBRAL_CORTEX_NEURON_DIFFERENTIATION	-1.5812	0.8706	0.93597	1.5812	0.12269	1
GO_OVARIAN_FOLLICLE_DEVELOPMENT	5.2538	0.0033344	0.018104	-4.375	0.99329	1
GO_REGULATION_OF_VENTRICULAR_CARDIAC_MUSCLE_CELL_ACTION_POTENTIAL	2.0509	0.15782	0.37543	-2.0509	0.86035	1
GO_REGULATION_OF_MYOBLAST_DIFFERENTIATION	2.1442	0.17358	0.40122	-1.8441	0.81671	1
GO_GLUCAN_METABOLIC_PROCESS	4.9538	0.0042354	0.022094	-4.6872	0.99675	1
GO_CARDIAC_ATRIUM_DEVELOPMENT	-0.33064	0.68991	0.85202	1.4185	0.1183	1
GO_NEGATIVE_REGULATION_OF_CELLULAR_RESPONSE_TO_GROWTH_FACTOR_STIMULUS	1.0573	0.45537	0.71228	-0.59689	0.48455	1
GO_FATTY_ACID_HOMEOSTASIS	-1.7297	0.88146	0.94286	1.7297	0.11785	1
GO_NUCLEOTIDE_SUGAR_METABOLIC_PROCESS	1.6367	0.26423	0.53056	-1.6367	0.76973	1
GO_ENERGY_DERIVATION_BY_OXIDATION_OF_ORGANIC_COMPOUNDS	3.7187	0.082989	0.23304	-3.2397	0.91965	1
GO_REGULATION_OF_PLATELET_AGGREGATION	-0.4288	0.67323	0.8464	0.4288	0.33249	1
GO_POSITIVE_REGULATION_OF_PROTEIN_IMPORT_INTO_NUCLEUS_TRANSLOCATION	2.3434	0.11154	0.29075	-2.1976	0.902	1
GO_POSITIVE_REGULATION_OF_CARDIAC_MUSCLE_CONTRACTION	0.98488	0.36108	0.63486	-0.98488	0.6678	1
GO_REGULATION_OF_SUBSTRATE_ADHESION_DEPENDENT_CELL_SPREADING	3.1529	0.06308	0.19109	-3.1529	0.95362	1
GO_NEPHRIC_DUCT_DEVELOPMENT	-3.4574	0.98542	0.99656	3.4574	0.0094679	0.66268
GO_POST_GOLGI_VESICLE_MEDIATED_TRANSPORT	-0.025511	0.71862	0.8676	0.025511	0.31901	1
GO_ERROR_FREE_TRANSLESION_SYNTHESIS	-1.3455	0.86396	0.93207	1.3455	0.12804	1
GO_EYE_PHOTORECEPTOR_CELL_DIFFERENTIATION	6.0203	0.00090195	0.0061089	-4.202	0.98983	1
GO_RESPONSE_TO_TESTOSTERONE	5.2839	0.0022711	0.013251	-3.135	0.95897	1
GO_CENTRIOLE_ASSEMBLY	0.94146	0.3975	0.66075	-0.94146	0.64129	1
GO_REGULATION_OF_HEMOPOIESIS	8.3465	4.5966e-05	0.00046597	-6.5662	0.99963	1
GO_ATRIAL_SEPTUM_DEVELOPMENT	2.02	0.15305	0.36727	-0.66761	0.6087	1
GO_DETECTION_OF_TEMPERATURE_STIMULUS	-0.32758	0.64797	0.83356	0.32758	0.35038	1
GO_ION_TRANSMEMBRANE_TRANSPORT	1.5221	0.65051	0.83621	-1.3951	0.43933	1
GO_ENAMEL_MINERALIZATION	-2.3429	0.9388	0.97245	2.3429	0.049559	1
GO_POSITIVE_REGULATION_OF_CALCIUM_MEDIATED_SIGNALING	0.91716	0.39114	0.65491	-0.91716	0.64329	1
GO_NEURAL_CREST_CELL_MIGRATION	1.5205	0.28725	0.55414	0.65664	0.24553	1
GO_SPINAL_CORD_MOTOR_NEURON_CELL_FATE_SPECIFICATION	-0.7032	0.72855	0.8728	0.7032	0.26671	1
GO_REGULATION_OF_GLYCOPROTEIN_METABOLIC_PROCESS	4.4033	0.010735	0.046336	-3.1933	0.96228	1
GO_INTRACELLULAR_SIGNAL_TRANSDUCTION	18.389	0	0	-16.634	1	1
GO_REGULATION_OF_BEHAVIOR	8.4551	2.1555e-06	3.1712e-05	-7.4703	1	1
GO_PYRIMIDINE_NUCLEOTIDE_METABOLIC_PROCESS	-1.4589	0.89736	0.94939	1.4589	0.10205	1
GO_GLYCOLIPID_CATABOLIC_PROCESS	0.15477	0.53696	0.76806	-0.15477	0.4779	1
GO_REGULATION_OF_T_CELL_DIFFERENTIATION_IN_THYMUS	7.5466	1.8579e-05	0.00021451	-6.672	0.99997	1
GO_SYNAPTIC_VESICLE_ENDOCYTOSIS	0.085268	0.5686	0.78461	-0.085268	0.45378	1
GO_POSITIVE_REGULATION_OF_PROTEIN_TYROSINE_KINASE_ACTIVITY	4.0532	0.02285	0.085674	-4.0532	0.98692	1
GO_POSITIVE_REGULATION_OF_HEART_RATE	6.133	0.00023034	0.0019037	-6.133	0.99995	1
GO_PALATE_DEVELOPMENT	0.64211	0.54111	0.7693	-0.51817	0.47156	1
GO_INNATE_IMMUNE_RESPONSE_ACTIVATING_CELL_SURFACE_RECEPTOR_SIGNALING_PATHWAY	3.7749	0.06732	0.19997	-3.7644	0.95876	1
GO_PATTERNING_OF_BLOOD_VESSELS	3.8472	0.02647	0.096602	-2.6375	0.92559	1
GO_REGULATION_OF_HOMEOSTATIC_PROCESS	6.0269	0.007584	0.035183	-4.7354	0.98323	1
GO_FATTY_ACID_BETA_OXIDATION_USING_ACYL_COA_OXIDASE	-3.3276	0.9861	0.99702	3.3276	0.0086581	0.66268
GO_POSITIVE_REGULATION_OF_VASOCONSTRICTION	4.6338	0.0072584	0.033841	-4.6338	0.99672	1
GO_GOLGI_TO_PLASMA_MEMBRANE_TRANSPORT	0.37239	0.5683	0.78461	-0.37239	0.46558	1
GO_PROTEIN_TARGETING_TO_MEMBRANE	3.6244	0.088905	0.24609	-3.6244	0.95168	1
GO_MITOTIC_CELL_CYCLE	3.1025	0.43054	0.69446	-2.5166	0.60151	1
GO_REGULATION_OF_FEEDING_BEHAVIOR	5.8155	0.00049419	0.0036679	-3.8542	0.98983	1
GO_REGULATION_OF_THYMOCYTE_AGGREGATION	7.5466	1.8579e-05	0.00021451	-6.672	0.99997	1
GO_PROTEIN_COMPLEX_BIOGENESIS	2.5415	0.65784	0.84168	-1.4099	0.2543	1
GO_REGULATION_OF_MULTICELLULAR_ORGANISM_GROWTH	0.3236	0.5805	0.79117	-0.32412	0.45316	1
GO_REGULATION_OF_KIDNEY_DEVELOPMENT	5.6575	0.0016433	0.010185	-4.7024	0.99657	1
GO_MACROMOLECULAR_COMPLEX_DISASSEMBLY	0.0019229	0.7805	0.89362	-0.0019229	0.25896	1
GO_POSITIVE_REGULATION_OF_CELLULAR_COMPONENT_BIOGENESIS	5.6242	0.010453	0.045327	-3.7153	0.93619	1
GO_POSITIVE_REGULATION_OF_MITOCHONDRIAL_MEMBRANE_PERMEABILITY	3.0896	0.060161	0.18429	-3.0896	0.95979	1
GO_COMPLEMENT_ACTIVATION	3.204	0.052139	0.16497	-3.013	0.95592	1
GO_REGULATION_OF_CATECHOLAMINE_SECRETION	0.45289	0.47864	0.72686	-0.45289	0.54551	1
GO_BONE_DEVELOPMENT	3.5734	0.07223	0.21045	-3.5736	0.96154	1
GO_NEGATIVE_REGULATION_OF_INTRACELLULAR_STEROID_HORMONE_RECEPTOR_SIGNALING_PATHWAY	-0.099311	0.63511	0.82593	0.099311	0.38129	1
GO_DERMATAN_SULFATE_PROTEOGLYCAN_METABOLIC_PROCESS	0.79798	0.38713	0.65305	-0.79798	0.64154	1
GO_REGULATION_OF_BIOMINERAL_TISSUE_DEVELOPMENT	-0.44169	0.71738	0.86723	0.44169	0.3074	1
GO_REGULATION_OF_AMINE_TRANSPORT	3.9788	0.015066	0.061332	-3.1762	0.96406	1
GO_SMOOTH_MUSCLE_TISSUE_DEVELOPMENT	-0.89832	0.76788	0.8878	0.89832	0.24395	1
GO_NEGATIVE_REGULATION_OF_HEMATOPOIETIC_PROGENITOR_CELL_DIFFERENTIATION	0.60738	0.45162	0.70991	-0.60738	0.57462	1
GO_NEGATIVE_REGULATION_OF_NUCLEOSIDE_METABOLIC_PROCESS	2.2586	0.121	0.30849	-2.2645	0.9033	1
GO_POSITIVE_REGULATION_OF_MAST_CELL_DEGRANULATION	-0.19208	0.60098	0.8024	0.19208	0.40843	1
GO_NEGATIVE_REGULATION_OF_CATION_CHANNEL_ACTIVITY	1.5001	0.25818	0.52277	-1.5001	0.78124	1
GO_NCRNA_PROCESSING	-2.2042	0.99295	0.99879	2.2042	0.0097233	0.66268
GO_NEGATIVE_REGULATION_OF_TRANSPORT	11.674	6.8132e-09	1.7515e-07	-11.295	1	1
GO_THYMOCYTE_AGGREGATION	1.153	0.3656	0.63786	1.1211	0.16415	1
GO_LEYDIG_CELL_DIFFERENTIATION	0.1439	0.54961	0.77472	-0.1439	0.46313	1
GO_AMINE_METABOLIC_PROCESS	4.0892	0.025495	0.093852	-4.0663	0.9873	1
GO_DNA_MODIFICATION	2.4268	0.15743	0.3747	-0.98938	0.6099	1
GO_PROTEIN_LOCALIZATION_TO_MEMBRANE	3.1733	0.22481	0.47656	-3.1733	0.8646	1
GO_RNA_SURVEILLANCE	-0.033829	0.58631	0.79369	0.033829	0.43097	1
GO_MITOTIC_SPINDLE_ASSEMBLY	1.4691	0.30871	0.58037	-1.4691	0.73885	1
GO_GLYCOGEN_BIOSYNTHETIC_PROCESS	3.8304	0.027068	0.098091	-3.8304	0.98614	1
GO_REGULATION_OF_GRANULOCYTE_DIFFERENTIATION	3.9944	0.01903	0.073603	-3.9944	0.98977	1
GO_RESPONSE_TO_ALKALOID	8.6031	2.759e-06	3.8902e-05	-8.1523	1	1
GO_REGULATION_OF_MESENCHYMAL_CELL_PROLIFERATION	2.0093	0.18233	0.41506	-0.88184	0.63499	1
GO_MORPHOGENESIS_OF_AN_EPITHELIAL_FOLD	-0.25156	0.63585	0.82639	0.25156	0.37701	1
GO_AUTOPHAGY	1.9023	0.51248	0.74962	-1.9035	0.60148	1
GO_REGULATION_OF_CELL_PROJECTION_ORGANIZATION	5.1033	0.036137	0.12364	-4.1875	0.95519	1
GO_REGULATION_OF_ACTIN_FILAMENT_LENGTH	4.0131	0.047828	0.15465	-4.0132	0.97542	1
GO_REGULATION_OF_TRANSPORTER_ACTIVITY	4.9923	0.009831	0.043169	-4.9943	0.99656	1
GO_EATING_BEHAVIOR	-2.8165	0.96526	0.98581	2.8165	0.025853	1
GO_REGULATION_OF_PHAGOCYTOSIS_ENGULFMENT	0.5014	0.46833	0.72109	-0.5014	0.5522	1
GO_GLUTATHIONE_DERIVATIVE_METABOLIC_PROCESS	-0.042575	0.62724	0.82161	0.042575	0.38878	1
GO_CELL_JUNCTION_ORGANIZATION	6.4249	0.00077844	0.005366	-6.3178	0.99984	1
GO_FOLIC_ACID_CONTAINING_COMPOUND_BIOSYNTHETIC_PROCESS	0.47531	0.46322	0.71891	-0.47531	0.55886	1
GO_EMBRYONIC_HEART_TUBE_DEVELOPMENT	-0.64774	0.7899	0.89863	0.64774	0.22663	1
GO_SPHINGOID_METABOLIC_PROCESS	-0.42373	0.6735	0.84652	0.42373	0.32651	1
GO_PROTEIN_DESTABILIZATION	-1.5449	0.90007	0.95162	1.5449	0.10238	1
GO_NEGATIVE_REGULATION_OF_RESPONSE_TO_FOOD	-1.5345	0.85172	0.92898	1.5345	0.12783	1
GO_L_AMINO_ACID_IMPORT	1.2968	0.26873	0.53507	-1.2968	0.75782	1
GO_EAR_DEVELOPMENT	0.91758	0.56539	0.78369	0.75084	0.13882	1
GO_NEGATIVE_REGULATION_OF_CELL_MATRIX_ADHESION	2.7572	0.096945	0.26241	-1.6864	0.79328	1
GO_REGULATION_OF_MACROPHAGE_CHEMOTAXIS	0.33931	0.49814	0.74025	-0.33931	0.52098	1
GO_LAGGING_STRAND_ELONGATION	-1.4004	0.85044	0.92845	1.4004	0.13593	1
GO_POSITIVE_REGULATION_OF_SMOOTH_MUSCLE_CELL_PROLIFERATION	7.5832	5.874e-05	0.00057299	-6.0228	0.9996	1
GO_MEMBRANE_BUDDING	1.7791	0.34199	0.61488	-1.7791	0.72338	1
GO_REGULATION_OF_SYNAPTIC_PLASTICITY	4.0809	0.026655	0.097123	-4.0811	0.98847	1
GO_LONG_TERM_SYNAPTIC_DEPRESSION	-0.51749	0.69102	0.85202	0.51749	0.31747	1
GO_GLYCOSYLCERAMIDE_METABOLIC_PROCESS	1.9511	0.17213	0.39866	-1.9511	0.84663	1
GO_CELLULAR_RESPONSE_TO_RETINOIC_ACID	3.5981	0.040479	0.1354	-3.5981	0.97732	1
GO_NCRNA_TRANSCRIPTION	-1.1298	0.88556	0.94493	1.1298	0.12223	1
GO_REGULATION_OF_INTERLEUKIN_1_BETA_PRODUCTION	6.4539	0.00022591	0.0018737	-5.6332	0.99952	1
GO_NEGATIVE_REGULATION_OF_SMOOTH_MUSCLE_CELL_MIGRATION	5.2774	0.0017492	0.010667	-3.8275	0.98803	1
GO_NEGATIVE_REGULATION_OF_INTRINSIC_APOPTOTIC_SIGNALING_PATHWAY	8.2445	1.372e-05	0.00016411	-6.7653	0.99991	1
GO_LIPOXYGENASE_PATHWAY	2.4293	0.1193	0.30551	-2.4293	0.90561	1
GO_NEGATIVE_REGULATION_OF_EPITHELIAL_CELL_APOPTOTIC_PROCESS	14.638	1.1102e-16	1.23e-14	-10.594	1	1
GO_VESICLE_DOCKING_INVOLVED_IN_EXOCYTOSIS	-0.98647	0.81784	0.91041	0.98647	0.18175	1
GO_CD4_POSITIVE_ALPHA_BETA_T_CELL_ACTIVATION	8.0801	2.6e-06	3.7095e-05	-7.9738	1	1
GO_ARTERY_MORPHOGENESIS	3.7878	0.030955	0.10926	-2.2604	0.87322	1
GO_NEGATIVE_REGULATION_OF_DEFENSE_RESPONSE_TO_VIRUS	-0.7724	0.74996	0.88254	0.7724	0.24854	1
GO_POSITIVE_REGULATION_OF_MOLECULAR_FUNCTION	13.117	1.7151e-08	4.051e-07	-10.618	1	1
GO_POSITIVE_REGULATION_OF_REGULATED_SECRETORY_PATHWAY	-0.55385	0.75284	0.88419	0.55385	0.25716	1
GO_SPROUTING_ANGIOGENESIS	8.9025	2.7641e-07	5.0853e-06	-6.5741	0.99996	1
GO_LYMPHOCYTE_ACTIVATION	7.9496	9.507e-05	0.00088649	-6.6955	0.99977	1
GO_METALLO_SULFUR_CLUSTER_ASSEMBLY	-0.41748	0.69612	0.85486	0.41748	0.31055	1
GO_NEGATIVE_REGULATION_OF_RETINOIC_ACID_RECEPTOR_SIGNALING_PATHWAY	0.49619	0.44256	0.704	-0.49619	0.58096	1
GO_SPLICEOSOMAL_TRI_SNRNP_COMPLEX_ASSEMBLY	-1.2006	0.82067	0.91165	1.2006	0.16702	1
GO_REGULATION_OF_T_CELL_TOLERANCE_INDUCTION	1.0789	0.31242	0.58429	-1.0789	0.71332	1
GO_POSITIVE_REGULATION_OF_RESPONSE_TO_OXIDATIVE_STRESS	3.263	0.049163	0.15776	-3.0449	0.95429	1
GO_PROTEIN_TRIMERIZATION	1.5013	0.28351	0.55081	-1.5013	0.75593	1
GO_REGULATION_OF_PEPTIDYL_SERINE_PHOSPHORYLATION	7.734	2.479e-05	0.00027529	-7.0025	0.99997	1
GO_PROTEOGLYCAN_METABOLIC_PROCESS	-0.10236	0.7086	0.86244	0.10236	0.32392	1
GO_NITROGEN_COMPOUND_TRANSPORT	1.8021	0.5371	0.76806	-1.7763	0.57967	1
GO_DOPAMINE_METABOLIC_PROCESS	2.0689	0.15248	0.36644	-2.0703	0.87432	1
GO_DEFENSE_RESPONSE_TO_OTHER_ORGANISM	6.0427	0.0054057	0.02693	-4.0141	0.95579	1
GO_POSITIVE_REGULATION_OF_GLYCOGEN_METABOLIC_PROCESS	1.5834	0.22327	0.4753	-1.5841	0.80622	1
GO_LEUKOCYTE_PROLIFERATION	2.065	0.24562	0.50325	-2.065	0.8052	1
GO_POSITIVE_REGULATION_OF_MICROTUBULE_POLYMERIZATION_OR_DEPOLYMERIZATION	-0.87601	0.79508	0.901	0.87601	0.2117	1
GO_L_ASCORBIC_ACID_METABOLIC_PROCESS	8.0183	6.5135e-06	8.3953e-05	-4.0363	0.98898	1
GO_CEREBELLAR_GRANULAR_LAYER_DEVELOPMENT	-0.37654	0.64741	0.83356	0.37654	0.35883	1
GO_REGULATION_OF_GENE_EXPRESSION_BY_GENETIC_IMPRINTING	-1.1561	0.8101	0.90603	1.1561	0.18596	1
GO_ADHERENS_JUNCTION_ASSEMBLY	1.669	0.26129	0.52682	-1.669	0.78057	1
GO_SECRETORY_GRANULE_ORGANIZATION	0.33422	0.523	0.75905	-0.33422	0.50152	1
GO_NEGATIVE_REGULATION_OF_POTASSIUM_ION_TRANSPORT	3.0277	0.055704	0.17349	-3.0277	0.96014	1
GO_POSITIVE_REGULATION_OF_INTERLEUKIN_12_PRODUCTION	-0.62484	0.73495	0.87702	0.62484	0.27755	1
GO_REGULATION_OF_T_CELL_APOPTOTIC_PROCESS	-0.23941	0.6521	0.83726	2.9634	0.019291	0.87692
GO_VESICLE_FUSION_TO_PLASMA_MEMBRANE	0.34943	0.50212	0.74199	-0.34943	0.52054	1
GO_VENTRICULAR_CARDIAC_MUSCLE_TISSUE_DEVELOPMENT	0.57251	0.46976	0.72248	-0.57251	0.5574	1
GO_CELLULAR_RESPONSE_TO_INTERFERON_GAMMA	6.8234	0.0003559	0.0027372	-5.8403	0.99937	1
GO_NEGATIVE_REGULATION_OF_HISTONE_METHYLATION	1.7419	0.27069	0.5378	-1.742	0.78117	1
GO_ARACHIDONIC_ACID_SECRETION	0.85624	0.35935	0.63381	-0.85624	0.66925	1
GO_REGULATION_OF_GLIAL_CELL_PROLIFERATION	-0.52147	0.70181	0.85754	0.52147	0.30106	1
GO_IN_UTERO_EMBRYONIC_DEVELOPMENT	8.3813	7.2951e-05	0.00070133	-6.2301	0.99873	1
GO_NEGATIVE_REGULATION_OF_BLOOD_CIRCULATION	2.6692	0.099255	0.26588	-2.6692	0.93232	1
GO_ER_NUCLEUS_SIGNALING_PATHWAY	4.2594	0.013652	0.056615	-4.2594	0.99255	1
GO_ETHANOL_METABOLIC_PROCESS	-2.1725	0.92483	0.96485	2.1725	0.073337	1
GO_DICARBOXYLIC_ACID_BIOSYNTHETIC_PROCESS	-0.098957	0.60277	0.80313	0.098957	0.41266	1
GO_PROTEIN_HETEROTRIMERIZATION	2.9522	0.056444	0.1752	-2.9522	0.96365	1
GO_VESICLE_CYTOSKELETAL_TRAFFICKING	0.0092546	0.64111	0.83032	-0.0092546	0.38735	1
GO_REGULATION_OF_TRANSCRIPTION_FACTOR_IMPORT_INTO_NUCLEUS	6.3802	0.00073384	0.0051116	-5.9808	0.99963	1
GO_EPITHELIAL_CILIUM_MOVEMENT	0.18445	0.58481	0.79334	-0.18445	0.44141	1
GO_NEGATIVE_REGULATION_OF_MEIOTIC_CELL_CYCLE	7.8444	2.8909e-06	4.0639e-05	-4.4842	0.99755	1
GO_MESENCHYMAL_CELL_DIFFERENTIATION	2.5652	0.18506	0.41834	-1.232	0.60668	1
GO_NEGATIVE_REGULATION_OF_DNA_BIOSYNTHETIC_PROCESS	4.6527	0.0097915	0.043062	-2.4594	0.89205	1
GO_SHORT_CHAIN_FATTY_ACID_METABOLIC_PROCESS	-1.1953	0.82156	0.91169	1.1953	0.17903	1
GO_ATRIAL_SEPTUM_MORPHOGENESIS	1.8372	0.19982	0.44245	-0.25129	0.4899	1
GO_REGULATION_OF_SMALL_GTPASE_MEDIATED_SIGNAL_TRANSDUCTION	2.4621	0.32795	0.60195	-2.4442	0.76832	1
GO_CELLULAR_RESPONSE_TO_GROWTH_HORMONE_STIMULUS	-1.4476	0.85861	0.93105	1.4476	0.13987	1
GO_REGULATION_OF_INTERLEUKIN_2_BIOSYNTHETIC_PROCESS	7.4525	1.8419e-05	0.00021373	-5.2213	0.99858	1
GO_RNA_MODIFICATION	-3.9153	0.99776	0.99944	3.9153	0.0018811	0.3126
GO_CELLULAR_COMPONENT_ASSEMBLY_INVOLVED_IN_MORPHOGENESIS	-0.75623	0.90383	0.95278	0.75623	0.12302	1
GO_ORGANELLE_FISSION	0.63055	0.819	0.91078	-0.067462	0.15446	1
GO_EMBRYONIC_FORELIMB_MORPHOGENESIS	-2.1516	0.93246	0.96882	2.1516	0.059493	1
GO_REGULATION_OF_FIBROBLAST_APOPTOTIC_PROCESS	3.1752	0.046574	0.15154	-2.7009	0.93892	1
GO_NOSE_DEVELOPMENT	0.10011	0.55432	0.77688	-0.10011	0.46072	1
GO_CELL_DIFFERENTIATION_INVOLVED_IN_KIDNEY_DEVELOPMENT	-0.63493	0.75035	0.88277	0.63493	0.25919	1
GO_REGULATION_OF_TRANSCRIPTION_FROM_RNA_POLYMERASE_III_PROMOTER	1.775	0.209	0.45635	-1.775	0.81612	1
GO_MUSCLE_STRUCTURE_DEVELOPMENT	9.6743	2.1646e-06	3.1712e-05	-8.3251	0.99999	1
GO_NEGATIVE_REGULATION_OF_CELL_CYCLE_PROCESS	2.9754	0.17533	0.40328	-2.6387	0.84267	1
GO_RESPONSE_TO_INCREASED_OXYGEN_LEVELS	5.9775	0.00033649	0.0026008	-5.7648	0.99973	1
GO_REGULATION_OF_CHROMATIN_SILENCING	0.35612	0.52579	0.7619	-0.35612	0.49607	1
GO_MACROMOLECULAR_COMPLEX_REMODELING	1.0589	0.33363	0.60663	-1.0589	0.68683	1
GO_RIBOSOMAL_LARGE_SUBUNIT_ASSEMBLY	0.26697	0.55633	0.77758	-0.26697	0.4694	1
GO_MAINTENANCE_OF_LOCATION_IN_CELL	3.3981	0.062724	0.19048	-3.3998	0.96394	1
GO_CEREBELLAR_CORTEX_DEVELOPMENT	0.019814	0.62871	0.82222	-0.019814	0.39441	1
GO_CENTRAL_NERVOUS_SYSTEM_MYELINATION	-0.50272	0.66929	0.84492	0.50272	0.33512	1
GO_REGULATION_OF_MICROTUBULE_POLYMERIZATION	-0.011063	0.636	0.82639	0.011063	0.38521	1
GO_REGULATION_OF_MESODERM_DEVELOPMENT	-0.058877	0.57458	0.78819	0.058877	0.43818	1
GO_T_HELPER_1_TYPE_IMMUNE_RESPONSE	2.983	0.067852	0.20084	-2.9816	0.95356	1
GO_POSITIVE_REGULATION_OF_TYPE_2_IMMUNE_RESPONSE	4.9817	0.0045221	0.02325	-4.8524	0.99635	1
GO_PLASMA_LIPOPROTEIN_PARTICLE_CLEARANCE	1.807	0.21017	0.4574	-1.807	0.81457	1
GO_CELLULAR_RESPONSE_TO_OXYGEN_LEVELS	12.443	1.2138e-11	5.1813e-10	-11.256	1	1
GO_DNA_CATABOLIC_PROCESS	-0.52799	0.71141	0.86443	0.52799	0.29464	1
GO_REGULATION_OF_INTRACELLULAR_ESTROGEN_RECEPTOR_SIGNALING_PATHWAY	-0.77781	0.77746	0.89251	0.77781	0.2304	1
GO_CELLULAR_RESPONSE_TO_HORMONE_STIMULUS	9.9274	3.7032e-06	5.159e-05	-8.4072	0.99999	1
GO_RESPONSE_TO_PROSTAGLANDIN	4.5325	0.0064436	0.030656	-4.533	0.99733	1
GO_CELL_FATE_COMMITMENT_INVOLVED_IN_FORMATION_OF_PRIMARY_GERM_LAYER	-1.3411	0.86339	0.93207	4.5096	0.00066891	0.18801
GO_DNA_REPAIR	-2.4858	0.99587	0.99938	2.4858	0.0059133	0.5461
GO_T_CELL_DIFFERENTIATION_INVOLVED_IN_IMMUNE_RESPONSE	7.5984	1.631e-05	0.00019261	-7.4765	1	1
GO_INSULIN_LIKE_GROWTH_FACTOR_RECEPTOR_SIGNALING_PATHWAY	-1.3884	0.85043	0.92845	1.3884	0.14848	1
GO_PROTEIN_HETEROTETRAMERIZATION	-1.8904	0.92723	0.96584	1.8904	0.072958	1
GO_NEGATIVE_REGULATION_OF_HEART_CONTRACTION	2.4132	0.12075	0.30838	-2.4132	0.90789	1
GO_SUBSTRATE_INDEPENDENT_TELENCEPHALIC_TANGENTIAL_MIGRATION	0.9735	0.32047	0.59154	-0.9735	0.70039	1
GO_SULFUR_COMPOUND_CATABOLIC_PROCESS	-1.5156	0.891	0.94696	1.5156	0.1063	1
GO_CHLORIDE_TRANSPORT	0.021203	0.66104	0.8421	-0.021203	0.37493	1
GO_MICROTUBULE_DEPOLYMERIZATION	0.53391	0.4497	0.7084	-0.53391	0.56828	1
GO_PROTEIN_POLYMERIZATION	0.76901	0.51428	0.75132	-0.76901	0.53889	1
GO_PURINE_NUCLEOSIDE_BISPHOSPHATE_METABOLIC_PROCESS	-2.716	0.9764	0.99218	2.716	0.019977	0.87692
GO_CELLULAR_RESPONSE_TO_CORTICOSTEROID_STIMULUS	7.1098	5.3199e-05	0.00052444	-6.2676	0.99987	1
GO_SIGNAL_TRANSDUCTION_IN_RESPONSE_TO_DNA_DAMAGE	6.6824	0.00042959	0.0032292	-5.8658	0.99935	1
GO_COBALAMIN_METABOLIC_PROCESS	-0.36765	0.69381	0.85337	0.36765	0.31748	1
GO_NEGATIVE_REGULATION_OF_SYSTEMIC_ARTERIAL_BLOOD_PRESSURE	3.3652	0.033706	0.11713	-3.1544	0.96861	1
GO_MUSCLE_CONTRACTION	4.0332	0.049741	0.15929	-4.0332	0.97533	1
GO_TELOMERE_LOCALIZATION	1.2286	0.31692	0.58727	-1.2286	0.72101	1
GO_TRANSITION_METAL_ION_HOMEOSTASIS	0.22137	0.66517	0.84352	-0.16303	0.36392	1
GO_REGULATION_OF_ADHERENS_JUNCTION_ORGANIZATION	5.756	0.0018105	0.010983	-4.7209	0.99533	1
GO_ENZYME_LINKED_RECEPTOR_PROTEIN_SIGNALING_PATHWAY	8.4191	0.00015276	0.0013211	-6.711	0.99917	1
GO_PYRIMIDINE_NUCLEOTIDE_CATABOLIC_PROCESS	-0.75931	0.74021	0.87728	0.75931	0.26043	1
GO_PROTEIN_KINASE_C_ACTIVATING_G_PROTEIN_COUPLED_RECEPTOR_SIGNALING_PATHWAY	2.2488	0.14266	0.35077	-2.2488	0.88873	1
GO_REGULATION_OF_DEFENSE_RESPONSE_TO_VIRUS_BY_VIRUS	0.082605	0.58129	0.79132	-0.082605	0.43778	1
GO_RIBONUCLEOSIDE_BISPHOSPHATE_BIOSYNTHETIC_PROCESS	-3.0897	0.98358	0.99556	3.0897	0.011367	0.68709
GO_REGULATION_OF_RECEPTOR_INTERNALIZATION	4.1716	0.019815	0.075697	-3.0674	0.94687	1
GO_REGULATION_OF_CALCIUM_ION_TRANSMEMBRANE_TRANSPORT	1.1363	0.44882	0.70792	-1.1363	0.60979	1
GO_PROTEIN_LOCALIZATION_TO_CHROMOSOME_CENTROMERIC_REGION	-1.9426	0.90488	0.95327	1.9426	0.090131	1
GO_RESPONSE_TO_BACTERIUM	18.601	0	0	-17.566	1	1
GO_REGULATION_OF_ANTIGEN_PROCESSING_AND_PRESENTATION	1.3425	0.29396	0.56312	-1.3425	0.73308	1
GO_VASOCONSTRICTION	1.3721	0.26947	0.5362	-1.3721	0.75978	1
GO_REGULATION_OF_MITOCHONDRIAL_TRANSLATION	-0.57329	0.68414	0.8507	0.57329	0.3192	1
GO_POSITIVE_REGULATION_OF_LEUKOCYTE_MIGRATION	11.61	2.5729e-10	8.4907e-09	-7.5687	0.99999	1
GO_CALCIUM_ION_IMPORT	2.1667	0.17882	0.40948	-2.1667	0.85784	1
GO_CELL_MATURATION	4.334	0.021289	0.080601	-3.6402	0.96916	1
GO_BEHAVIORAL_RESPONSE_TO_PAIN	0.62945	0.41125	0.67602	-0.62945	0.61439	1
GO_REGULATION_OF_SECRETION	8.7957	5.7727e-05	0.00056548	-8.2696	0.99998	1
GO_CELLULAR_RESPONSE_TO_TOXIC_SUBSTANCE	3.8841	0.018135	0.070729	-3.0595	0.96483	1
GO_MODULATION_OF_TRANSCRIPTION_IN_OTHER_ORGANISM_INVOLVED_IN_SYMBIOTIC_INTERACTION	1.3906	0.29926	0.5695	-1.3906	0.7441	1
GO_APOPTOTIC_SIGNALING_PATHWAY	10.523	6.8963e-08	1.4325e-06	-9.1253	1	1
GO_NEURAL_NUCLEUS_DEVELOPMENT	-0.45749	0.75238	0.88404	0.45749	0.27103	1
GO_LYMPHOCYTE_MEDIATED_IMMUNITY	5.0924	0.0094857	0.041915	-4.9853	0.99499	1
GO_REGULATION_OF_HEART_MORPHOGENESIS	2.9953	0.075673	0.21727	-2.9953	0.94686	1
GO_S_ADENOSYLMETHIONINE_METABOLIC_PROCESS	-0.21254	0.63386	0.82499	0.21254	0.38553	1
GO_FC_EPSILON_RECEPTOR_SIGNALING_PATHWAY	5.7654	0.0032493	0.017704	-5.1956	0.99729	1
GO_HIPPOCAMPUS_DEVELOPMENT	2.1812	0.21511	0.46445	-1.6319	0.73643	1
GO_REGULATION_OF_PROTEIN_LOCALIZATION_TO_CELL_SURFACE	1.8312	0.21215	0.45978	-1.8312	0.82596	1
GO_RIBONUCLEOSIDE_TRIPHOSPHATE_BIOSYNTHETIC_PROCESS	0.41343	0.53244	0.76482	-0.41343	0.50998	1
GO_PRIMARY_AMINO_COMPOUND_METABOLIC_PROCESS	0.11734	0.53286	0.76501	-0.11734	0.48352	1
GO_POSITIVE_REGULATION_OF_TELOMERE_CAPPING	-0.27761	0.64768	0.83356	0.27761	0.37101	1
GO_NEGATIVE_REGULATION_OF_AMINE_TRANSPORT	3.5789	0.023225	0.086941	-2.2566	0.91084	1
GO_REGULATION_OF_CHROMOSOME_SEGREGATION	0.52124	0.58601	0.79369	0.74504	0.18994	1
GO_POSITIVE_REGULATION_OF_INSULIN_RECEPTOR_SIGNALING_PATHWAY	0.35959	0.5006	0.74178	-0.35959	0.51694	1
GO_PONS_DEVELOPMENT	-0.43179	0.66901	0.84492	0.43179	0.32662	1
GO_PROTEIN_K11_LINKED_UBIQUITINATION	0.6834	0.48402	0.73193	-0.6834	0.5551	1
GO_DETECTION_OF_CHEMICAL_STIMULUS_INVOLVED_IN_SENSORY_PERCEPTION_OF_TASTE	-0.8675	0.72397	0.87065	0.8675	0.27525	1
GO_REGULATION_OF_MESENCHYMAL_CELL_APOPTOTIC_PROCESS	0.95873	0.33666	0.61	-0.95873	0.69298	1
GO_RESPONSE_TO_INACTIVITY	-2.8025	0.9592	0.98192	2.8025	0.026978	1
GO_NEGATIVE_REGULATION_OF_STRESS_ACTIVATED_MAPK_CASCADE	-0.35571	0.7366	0.87702	0.35571	0.28132	1
GO_SPHINGOLIPID_METABOLIC_PROCESS	-0.022959	0.7625	0.88635	0.022959	0.28417	1
GO_RESPONSE_TO_PAIN	0.54952	0.44877	0.70792	-0.54952	0.57359	1
GO_PROTEIN_ACETYLATION	-1.5029	0.93211	0.96882	1.5029	0.080737	1
GO_POSITIVE_REGULATION_OF_TRANSCRIPTION_ELONGATION_FROM_RNA_POLYMERASE_II_PROMOTER	2.4423	0.10633	0.28063	-2.4423	0.91655	1
GO_REGULATION_OF_NUCLEOCYTOPLASMIC_TRANSPORT	5.9562	0.0041039	0.021528	-5.6031	0.99746	1
GO_NEGATIVE_REGULATION_OF_CALCIUM_ION_IMPORT	0.17854	0.53596	0.76781	-0.17854	0.48044	1
GO_CELLULAR_HORMONE_METABOLIC_PROCESS	3.7256	0.039077	0.13166	-3.2765	0.95638	1
GO_PTERIDINE_CONTAINING_COMPOUND_METABOLIC_PROCESS	-1.2533	0.85548	0.93024	1.2533	0.14779	1
GO_BONE_REMODELING	2.3663	0.14706	0.35863	-2.2733	0.87647	1
GO_REGULATION_OF_MAST_CELL_DEGRANULATION	1.407	0.29327	0.56201	-1.407	0.74634	1
GO_EMBRYONIC_CAMERA_TYPE_EYE_MORPHOGENESIS	-0.15991	0.63951	0.82957	0.15991	0.37312	1
GO_REGULATION_OF_TRANSFORMING_GROWTH_FACTOR_BETA_RECEPTOR_SIGNALING_PATHWAY	0.65169	0.55584	0.77714	-0.65169	0.49526	1
GO_FORMATION_OF_TRANSLATION_PREINITIATION_COMPLEX	1.3014	0.32075	0.59154	-1.3014	0.7241	1
GO_CHEMOKINE_MEDIATED_SIGNALING_PATHWAY	6.8955	3.6512e-05	0.00038177	-5.3592	0.99931	1
GO_POSITIVE_REGULATION_OF_INTERFERON_BETA_PRODUCTION	-1.0862	0.83848	0.91971	1.0862	0.16941	1
GO_NEGATIVE_REGULATION_OF_LEUKOCYTE_MIGRATION	3.0726	0.063581	0.19235	-3.0731	0.96061	1
GO_REGULATION_OF_PROTEIN_SECRETION	7.0481	0.0005246	0.0038158	-6.4669	0.99969	1
GO_REGULATION_OF_PEPTIDYL_TYROSINE_PHOSPHORYLATION	14.357	5.7732e-15	4.2639e-13	-12.584	1	1
GO_REGULATION_OF_NATURAL_KILLER_CELL_ACTIVATION	2.6808	0.098058	0.26389	-2.6808	0.93331	1
GO_RESPONSE_TO_INSULIN	4.3983	0.040917	0.13628	-3.9914	0.96784	1
GO_POSITIVE_REGULATION_OF_FILOPODIUM_ASSEMBLY	0.099444	0.5882	0.79376	-0.099444	0.43071	1
GO_REGULATION_OF_MUSCLE_CELL_APOPTOTIC_PROCESS	4.0576	0.019419	0.074862	-4.0576	0.98758	1
GO_POSITIVE_REGULATION_OF_NIK_NF_KAPPAB_SIGNALING	4.3268	0.011401	0.048537	-4.3268	0.99344	1
GO_REGULATION_OF_CATABOLIC_PROCESS	5.9093	0.02737	0.099029	-4.9609	0.97262	1
GO_REGULATION_OF_CARBOHYDRATE_METABOLIC_PROCESS	6.0518	0.0016924	0.010403	-5.7286	0.99927	1
GO_NEGATIVE_REGULATION_OF_SYNAPTIC_TRANSMISSION	3.0124	0.074415	0.2148	-3.0124	0.94828	1
GO_NEGATIVE_REGULATION_OF_CYTOKINE_BIOSYNTHETIC_PROCESS	9.6259	8.058e-09	2.0377e-07	-8.4634	1	1
GO_ROSTROCAUDAL_NEURAL_TUBE_PATTERNING	-0.95754	0.77448	0.89101	0.95754	0.21711	1
GO_B_CELL_ACTIVATION	5.8852	0.00163	0.010126	-5.3127	0.99827	1
GO_CELL_DEATH_IN_RESPONSE_TO_OXIDATIVE_STRESS	1.0901	0.34457	0.61783	-1.0901	0.68848	1
GO_SEROTONIN_RECEPTOR_SIGNALING_PATHWAY	-0.047176	0.53379	0.76592	0.047176	0.46928	1
GO_REGULATION_OF_NEURON_DIFFERENTIATION	3.0753	0.26002	0.52535	-0.98895	0.36157	1
GO_NEGATIVE_REGULATION_OF_INTERFERON_GAMMA_PRODUCTION	4.5886	0.010466	0.045341	-4.5869	0.99468	1
GO_REGULATION_OF_FIBRINOLYSIS	6.0832	0.0005434	0.0039285	-4.3075	0.99403	1
GO_NEGATIVE_REGULATION_OF_NF_KAPPAB_TRANSCRIPTION_FACTOR_ACTIVITY	5.8053	0.00095556	0.0064159	-5.8052	0.9996	1
GO_PROTEIN_POLYUBIQUITINATION	0.89934	0.67867	0.8493	-0.89933	0.40421	1
GO_RIBONUCLEOPROTEIN_COMPLEX_LOCALIZATION	1.3909	0.4304	0.69446	-1.3909	0.64639	1
GO_REGULATION_OF_MRNA_3_END_PROCESSING	4.8988	0.006396	0.030555	-4.0862	0.98759	1
GO_REGULATION_OF_PEPTIDE_TRANSPORT	9.1431	4.2511e-06	5.8007e-05	-8.6826	1	1
GO_POSITIVE_REGULATION_OF_ION_TRANSPORT	3.335	0.10932	0.28654	-3.0281	0.90548	1
GO_ATP_BIOSYNTHETIC_PROCESS	1.3916	0.3169	0.58727	-1.3916	0.72512	1
GO_CANONICAL_WNT_SIGNALING_PATHWAY	0.31688	0.63081	0.82314	-0.31743	0.41199	1
GO_ACUTE_INFLAMMATORY_RESPONSE	7.6373	5.1773e-05	0.0005128	-6.6223	0.9999	1
GO_NUCLEOBASE_METABOLIC_PROCESS	1.85	0.25167	0.51249	-1.2587	0.67531	1
GO_HUMORAL_IMMUNE_RESPONSE	7.1831	7.5227e-05	0.00072023	-7.0233	0.99998	1
GO_NEGATIVE_REGULATION_OF_INTERLEUKIN_10_PRODUCTION	0.79678	0.40156	0.66564	-0.79678	0.62669	1
GO_PHAGOSOME_MATURATION	0.69169	0.47211	0.72349	-0.69169	0.55966	1
GO_REGULATION_OF_CELLULAR_RESPONSE_TO_HYPOXIA	-0.84543	0.75479	0.88547	0.84543	0.23829	1
GO_REGULATION_OF_FEMALE_GONAD_DEVELOPMENT	3.6438	0.03553	0.12228	-3.6447	0.98178	1
GO_REGULATION_OF_THYMOCYTE_APOPTOTIC_PROCESS	2.7276	0.081549	0.22941	-2.7276	0.9316	1
GO_CHROMATIN_MODIFICATION	1.3423	0.70755	0.86184	-1.3423	0.41173	1
GO_MYELOID_LEUKOCYTE_ACTIVATION	8.3343	1.2216e-05	0.0001486	-7.3564	0.99999	1
GO_REACTIVE_NITROGEN_SPECIES_METABOLIC_PROCESS	1.2466	0.29448	0.56347	-1.2466	0.73443	1
GO_ANTERIOR_POSTERIOR_PATTERN_SPECIFICATION	-1.8132	0.96254	0.98389	1.8132	0.039642	1
GO_POSITIVE_REGULATION_OF_CELL_DIVISION	5.8543	0.0021873	0.012834	-4.5713	0.99159	1
GO_EYELID_DEVELOPMENT_IN_CAMERA_TYPE_EYE	3.0959	0.051321	0.16299	-3.0935	0.96359	1
GO_PIGMENT_BIOSYNTHETIC_PROCESS	-0.066622	0.66911	0.84492	0.066622	0.35595	1
GO_ERBB_SIGNALING_PATHWAY	5.8169	0.0025806	0.014684	-5.0074	0.99598	1
GO_EMBRYONIC_ORGAN_MORPHOGENESIS	-1.5024	0.9585	0.98171	1.7862	0.034478	1
GO_REPRODUCTIVE_SYSTEM_DEVELOPMENT	8.3082	8.5088e-05	0.00080145	-6.7249	0.99959	1
GO_CYTOSOLIC_CALCIUM_ION_TRANSPORT	3.0822	0.065597	0.19591	-3.0822	0.95462	1
GO_REGULATION_OF_SPINDLE_ORGANIZATION	0.94619	0.38246	0.651	-0.94619	0.64387	1
GO_POSITIVE_REGULATION_OF_CATABOLIC_PROCESS	4.2302	0.091326	0.25174	-3.6266	0.91482	1
GO_PHOSPHOLIPID_SCRAMBLING	0.36352	0.48887	0.73591	-0.36352	0.52782	1
GO_GLIOGENESIS	1.0325	0.53045	0.76482	0.55851	0.17617	1
GO_PEPTIDYL_THREONINE_MODIFICATION	1.1614	0.38442	0.65233	-1.1615	0.66464	1
GO_MITOCHONDRIAL_FISSION	0.1512	0.54702	0.77363	-0.1512	0.47256	1
GO_MATURATION_OF_5_8S_RRNA_FROM_TRICISTRONIC_RRNA_TRANSCRIPT_SSU_RRNA_5_8S_RRNA_LSU_RRNA_	-1.551	0.89256	0.94717	1.551	0.10866	1
GO_NEGATIVE_REGULATION_OF_SPROUTING_ANGIOGENESIS	2.1591	0.15275	0.36674	-2.1591	0.87496	1
GO_PROSTAGLANDIN_METABOLIC_PROCESS	4.4314	0.012128	0.051348	-4.4314	0.99361	1
GO_POLYOL_TRANSPORT	0.87964	0.35487	0.6292	-0.87964	0.66949	1
GO_REGULATION_OF_CARDIAC_MUSCLE_CONTRACTION_BY_CALCIUM_ION_SIGNALING	0.47401	0.52426	0.76017	-0.47401	0.5097	1
GO_ANTIGEN_PROCESSING_AND_PRESENTATION	2.7321	0.22657	0.47919	-2.7321	0.84313	1
GO_CELLULAR_AMINO_ACID_CATABOLIC_PROCESS	-1.0197	0.87026	0.93588	1.0197	0.14163	1
GO_TELENCEPHALON_GLIAL_CELL_MIGRATION	-1.1091	0.80761	0.9055	1.1091	0.19387	1
GO_MAINTENANCE_OF_LOCATION	4.1143	0.044064	0.14469	-3.7836	0.96615	1
GO_NEPHRON_EPITHELIUM_DEVELOPMENT	-0.20074	0.72779	0.87234	0.20074	0.29872	1
GO_NEGATIVE_REGULATION_OF_RECEPTOR_ACTIVITY	4.8928	0.0059357	0.028868	-2.6691	0.92168	1
GO_KERATINOCYTE_DIFFERENTIATION	13.612	7.5162e-14	4.5419e-12	-12.904	1	1
GO_REGULATION_OF_NITRIC_OXIDE_SYNTHASE_BIOSYNTHETIC_PROCESS	10.087	4.2103e-09	1.1195e-07	-8.259	1	1
GO_POSITIVE_REGULATION_OF_CALCIUM_ION_TRANSMEMBRANE_TRANSPORT	-0.22755	0.6956	0.85486	0.22755	0.32922	1
GO_NEGATIVE_REGULATION_OF_EPITHELIAL_CELL_MIGRATION	3.8328	0.029718	0.1063	-3.8328	0.98435	1
GO_POSITIVE_REGULATION_OF_SYNAPSE_MATURATION	0.11146	0.555	0.77695	-0.11146	0.45596	1
GO_PERIPHERAL_NERVOUS_SYSTEM_NEURON_DIFFERENTIATION	3.0195	0.064573	0.19341	-3.0198	0.95615	1
GO_CELL_REDOX_HOMEOSTASIS	1.4731	0.35497	0.6292	-1.4047	0.6841	1
GO_POSITIVE_REGULATION_OF_SMOOTH_MUSCLE_CONTRACTION	4.8885	0.004611	0.023618	-4.8885	0.99839	1
GO_NEGATIVE_REGULATION_OF_GLIAL_CELL_PROLIFERATION	1.0986	0.30664	0.57789	-1.0986	0.72408	1
GO_POSITIVE_REGULATION_OF_PROTEIN_SECRETION	6.9918	0.00028775	0.0022848	-6.3812	0.9998	1
GO_POSITIVE_REGULATION_OF_CYTOSKELETON_ORGANIZATION	4.0615	0.040827	0.13618	-3.9621	0.97561	1
GO_REGULATION_OF_STEROID_HORMONE_SECRETION	2.7263	0.069369	0.20467	-2.7263	0.95058	1
GO_RESPONSE_TO_KETONE	15.412	9.992e-16	8.4532e-14	-11.983	1	1
GO_NEGATIVE_REGULATION_OF_PROTEIN_KINASE_B_SIGNALING	1.1174	0.38505	0.65262	-1.1174	0.65804	1
GO_LYMPHANGIOGENESIS	-0.546	0.68434	0.85072	0.546	0.31865	1
GO_REGULATION_OF_POSTSYNAPTIC_MEMBRANE_POTENTIAL	-1.6785	0.88513	0.94493	1.6785	0.10528	1
GO_POSITIVE_REGULATION_OF_TOLL_LIKE_RECEPTOR_SIGNALING_PATHWAY	-0.88745	0.76599	0.8878	0.88745	0.24595	1
GO_SENSORY_PERCEPTION_OF_TASTE	0.83182	0.39387	0.65734	-0.83182	0.63472	1
GO_FEAR_RESPONSE	-1.4764	0.8571	0.93024	1.4764	0.13667	1
GO_REGULATION_OF_CLATHRIN_MEDIATED_ENDOCYTOSIS	0.16504	0.53889	0.76823	-0.16504	0.48153	1
GO_REGULATION_OF_ENDOTHELIAL_CELL_MIGRATION	7.5772	2.191e-05	0.00024805	-6.8989	0.99998	1
GO_LABYRINTHINE_LAYER_BLOOD_VESSEL_DEVELOPMENT	3.7423	0.047423	0.15345	-2.5842	0.89894	1
GO_NEURON_NEURON_SYNAPTIC_TRANSMISSION	-0.72577	0.77482	0.89101	0.72577	0.23759	1
GO_INNER_MITOCHONDRIAL_MEMBRANE_ORGANIZATION	-1.4284	0.85378	0.92911	1.4284	0.13755	1
GO_CILIUM_MORPHOGENESIS	-2.6905	0.99065	0.99837	2.6905	0.010045	0.66401
GO_ENERGY_COUPLED_PROTON_TRANSPORT_DOWN_ELECTROCHEMICAL_GRADIENT	0.81549	0.42537	0.6906	-0.81549	0.60995	1
GO_POSITIVE_REGULATION_OF_PHOSPHOPROTEIN_PHOSPHATASE_ACTIVITY	1.5535	0.22898	0.48164	-1.5535	0.80643	1
GO_CELLULAR_MODIFIED_AMINO_ACID_BIOSYNTHETIC_PROCESS	-0.14959	0.68453	0.85073	0.14959	0.33975	1
GO_PROTEIN_LOCALIZATION_TO_VACUOLE	0.50739	0.53174	0.76482	-0.50736	0.50503	1
GO_METANEPHRIC_RENAL_VESICLE_MORPHOGENESIS	-1.5689	0.85606	0.93024	1.5689	0.13732	1
GO_NEGATIVE_REGULATION_OF_RHO_PROTEIN_SIGNAL_TRANSDUCTION	-1.5887	0.87154	0.93655	1.5887	0.12172	1
GO_CELLULAR_RESPONSE_TO_HYDROGEN_PEROXIDE	11.885	2.9042e-10	9.4497e-09	-11.318	1	1
GO_REGULATION_OF_ORGAN_GROWTH	2.3519	0.17806	0.40853	-1.7127	0.76355	1
GO_REGULATION_OF_SYNAPSE_ASSEMBLY	-2.0667	0.9436	0.97445	4.3071	0.0012464	0.24517
GO_NEGATIVE_REGULATION_OF_NEUROTRANSMITTER_SECRETION	1.664	0.20274	0.44666	-1.664	0.82353	1
GO_POSITIVE_REGULATION_OF_CELL_GROWTH	6.8773	0.00039757	0.0030227	-4.4822	0.98816	1
GO_NEGATIVE_REGULATION_OF_OXIDOREDUCTASE_ACTIVITY	2.8636	0.079799	0.2264	-2.8636	0.93515	1
GO_EMBRYONIC_DIGESTIVE_TRACT_DEVELOPMENT	-2.1125	0.92611	0.96496	2.1125	0.064083	1
GO_PROTEIN_O_LINKED_MANNOSYLATION	-0.56947	0.7026	0.85811	0.56947	0.30084	1
GO_GUANOSINE_CONTAINING_COMPOUND_BIOSYNTHETIC_PROCESS	0.49723	0.46101	0.71673	-0.49723	0.56059	1
GO_BONE_MINERALIZATION	2.4398	0.13075	0.32797	-2.4398	0.90626	1
GO_REGULATION_OF_TRANSMEMBRANE_RECEPTOR_PROTEIN_SERINE_THREONINE_KINASE_SIGNALING_PATHWAY	4.8045	0.023718	0.088358	-3.579	0.94391	1
GO_CELLULAR_RESPONSE_TO_ORGANIC_SUBSTANCE	18.039	0	0	-15.561	1	1
GO_OVULATION_CYCLE_PROCESS	4.1961	0.02364	0.088208	-3.4449	0.96408	1
GO_POSITIVE_REGULATION_OF_CELL_ADHESION	9.9521	1.2815e-06	2.0144e-05	-7.0434	0.99979	1
GO_PROTEIN_LOCALIZATION_TO_CHROMATIN	-0.21399	0.62779	0.82169	0.21399	0.3857	1
GO_PROTEIN_O_LINKED_FUCOSYLATION	0.61128	0.44564	0.70601	-0.61128	0.57965	1
GO_CEREBRAL_CORTEX_DEVELOPMENT	-1.4125	0.91295	0.95761	1.4125	0.093246	1
GO_ENDOCRINE_PANCREAS_DEVELOPMENT	-0.19712	0.64628	0.83303	0.29384	0.34653	1
GO_REGULATION_OF_INTERLEUKIN_8_PRODUCTION	7.6351	2.2101e-05	0.00024961	-3.969	0.98573	1
GO_RNA_PHOSPHODIESTER_BOND_HYDROLYSIS	-3.0073	0.98966	0.99826	3.0073	0.009827	0.66268
GO_ORGANIC_ACID_METABOLIC_PROCESS	2.0724	0.67743	0.8492	-1.3638	0.30415	1
GO_REGULATION_OF_EXCRETION	8.3552	1.0005e-06	1.5889e-05	-8.356	1	1
GO_AROMATIC_AMINO_ACID_FAMILY_METABOLIC_PROCESS	1.2526	0.36259	0.63617	-1.2526	0.6865	1
GO_CYCLIC_NUCLEOTIDE_MEDIATED_SIGNALING	1.8863	0.22152	0.47302	-1.8863	0.81912	1
GO_POSITIVE_REGULATION_OF_PHOSPHOLIPID_METABOLIC_PROCESS	0.62448	0.49767	0.74001	-0.62448	0.54066	1
GO_REGULATION_OF_ENDOCRINE_PROCESS	8.1452	4.3552e-06	5.9081e-05	-7.3306	0.99999	1
GO_RESPONSE_TO_INSECTICIDE	2.3885	0.1006	0.26902	-2.3108	0.91638	1
GO_REGULATION_OF_NUCLEAR_TRANSCRIBED_MRNA_POLY_A_TAIL_SHORTENING	7.2784	4.0994e-05	0.00042201	-5.9682	0.99973	1
GO_QUATERNARY_AMMONIUM_GROUP_TRANSPORT	-1.7993	0.89325	0.94717	1.7993	0.11072	1
GO_EXIT_FROM_MITOSIS	0.013184	0.57452	0.78819	-0.013184	0.43897	1
GO_REGULATION_OF_SYMBIOSIS_ENCOMPASSING_MUTUALISM_THROUGH_PARASITISM	1.9188	0.36945	0.64014	-1.2023	0.55404	1
GO_RESPONSE_TO_GROWTH_HORMONE	-1.0205	0.81024	0.90603	1.0205	0.1857	1
GO_PROTEIN_DEMANNOSYLATION	-0.73774	0.73606	0.87702	0.73774	0.26488	1
GO_G1_DNA_DAMAGE_CHECKPOINT	5.1586	0.0076561	0.035411	-4.6541	0.99259	1
GO_POSITIVE_REGULATION_OF_PRI_MIRNA_TRANSCRIPTION_FROM_RNA_POLYMERASE_II_PROMOTER	6.3024	0.00026857	0.0021658	-5.6334	0.99938	1
GO_RESPONSE_TO_OXYGEN_LEVELS	17.252	0	0	-15.248	1	1
GO_POSITIVE_REGULATION_OF_IMMUNE_SYSTEM_PROCESS	16.306	3.3307e-16	2.9241e-14	-13.688	1	1
GO_PHOTOTRANSDUCTION_VISIBLE_LIGHT	0.12129	0.54465	0.77169	-0.12129	0.4699	1
GO_CELL_COMMUNICATION_INVOLVED_IN_CARDIAC_CONDUCTION	1.0439	0.37565	0.64641	-1.0439	0.66696	1
GO_PROTEIN_LOCALIZATION_TO_CHROMOSOME_TELOMERIC_REGION	0.15395	0.54173	0.76943	-0.15395	0.47425	1
GO_POSITIVE_REGULATION_OF_CALCIUM_ION_TRANSMEMBRANE_TRANSPORTER_ACTIVITY	-0.60245	0.7468	0.88039	0.60245	0.26077	1
GO_REGULATION_OF_RECEPTOR_MEDIATED_ENDOCYTOSIS	5.6317	0.0019281	0.011532	-4.1987	0.98844	1
GO_POSITIVE_REGULATION_OF_LYMPHOCYTE_MEDIATED_IMMUNITY	4.3423	0.019902	0.075906	-1.425	0.71134	1
GO_POSITIVE_REGULATION_OF_BIOMINERAL_TISSUE_DEVELOPMENT	-0.89605	0.77931	0.89362	0.89605	0.22038	1
GO_VIRAL_ENTRY_INTO_HOST_CELL	4.8437	0.0084579	0.038171	-4.7317	0.99619	1
GO_RESPONSE_TO_TRANSFORMING_GROWTH_FACTOR_BETA	5.7329	0.0031969	0.017511	-5.0112	0.99614	1
GO_N_ACETYLGLUCOSAMINE_METABOLIC_PROCESS	-0.42178	0.67472	0.84736	0.42178	0.33622	1
GO_TRANSCRIPTION_ELONGATION_FROM_RNA_POLYMERASE_II_PROMOTER	1.2228	0.40736	0.6719	-1.2228	0.64444	1
GO_OXIDATIVE_PHOSPHORYLATION	0.6137	0.57554	0.78881	-0.6137	0.48108	1
GO_APOPTOTIC_NUCLEAR_CHANGES	0.18229	0.57636	0.78969	-0.18229	0.4476	1
GO_REGULATION_OF_RAC_PROTEIN_SIGNAL_TRANSDUCTION	-0.18851	0.62057	0.81707	0.18851	0.38931	1
GO_CELLULAR_AMIDE_METABOLIC_PROCESS	2.084	0.62956	0.82284	-1.9742	0.50209	1
GO_NEGATIVE_REGULATION_OF_EXTRINSIC_APOPTOTIC_SIGNALING_PATHWAY_IN_ABSENCE_OF_LIGAND	7.8982	1.177e-05	0.00014412	-6.3241	0.99987	1
GO_PARENTAL_BEHAVIOR	0.27863	0.51847	0.75507	-0.27863	0.49745	1
GO_REGULATION_OF_DNA_BINDING	4.9566	0.0079484	0.036509	-3.5881	0.96688	1
GO_IMMUNOGLOBULIN_PRODUCTION	0.72216	0.49137	0.73801	-0.72216	0.55195	1
GO_REGULATION_OF_TRANSFORMING_GROWTH_FACTOR_BETA_PRODUCTION	3.3547	0.043166	0.14235	-3.3547	0.97301	1
GO_TISSUE_MIGRATION	5.2907	0.0039151	0.020631	-3.6579	0.97508	1
GO_ONE_CARBON_COMPOUND_TRANSPORT	4.2992	0.006304	0.030208	-4.2992	0.99534	1
GO_LEFT_RIGHT_AXIS_SPECIFICATION	-0.90533	0.76737	0.8878	0.90533	0.23137	1
GO_RESPONSE_TO_ISCHEMIA	6.0779	0.00040034	0.0030339	-6.0871	0.99989	1
GO_ENSHEATHMENT_OF_NEURONS	2.1254	0.24197	0.49817	-1.6849	0.73425	1
GO_ENTRY_INTO_OTHER_ORGANISM_INVOLVED_IN_SYMBIOTIC_INTERACTION	4.8437	0.0084579	0.038171	-4.7317	0.99619	1
GO_POSITIVE_REGULATION_OF_MAST_CELL_ACTIVATION_INVOLVED_IN_IMMUNE_RESPONSE	-0.19208	0.60098	0.8024	0.19208	0.40843	1
GO_POSITIVE_REGULATION_OF_PHOSPHORUS_METABOLIC_PROCESS	17.184	0	0	-13.32	1	1
GO_CHROMATIN_DISASSEMBLY	0.20962	0.57961	0.79042	-0.20962	0.44731	1
GO_PLATELET_MORPHOGENESIS	1.5755	0.30062	0.57139	-1.5755	0.75094	1
GO_DENDRITE_MORPHOGENESIS	2.3199	0.14512	0.35565	-2.3199	0.88688	1
GO_RESPONSE_TO_AMPHETAMINE	4.9326	0.0049043	0.024804	-4.934	0.99684	1
GO_RESPONSE_TO_CAMP	15.411	0	0	-12.051	1	1
GO_MYOBLAST_DIFFERENTIATION	1.3913	0.32585	0.59904	-1.3913	0.7179	1
GO_POSITIVE_REGULATION_OF_ACTIN_NUCLEATION	-0.011829	0.62483	0.82082	0.011829	0.39598	1
GO_REGULATION_OF_MEGAKARYOCYTE_DIFFERENTIATION	-2.5368	0.95997	0.98192	2.5368	0.032692	1
GO_NEGATIVE_REGULATION_OF_HEMOPOIESIS	2.8754	0.13635	0.33873	-2.8745	0.90637	1
GO_REGULATION_OF_MUSCLE_CELL_DIFFERENTIATION	6.3208	0.0010501	0.00698	-5.644	0.999	1
GO_INNATE_IMMUNE_RESPONSE_IN_MUCOSA	0.11797	0.54541	0.77207	-0.11797	0.46911	1
GO_REGULATION_OF_CHEMOKINE_SECRETION	0.91898	0.3454	0.61908	-0.91898	0.68386	1
GO_RESPONSE_TO_STEROL	2.0116	0.16961	0.39496	-2.0097	0.85344	1
GO_REGULATION_OF_ENDOPLASMIC_RETICULUM_STRESS_INDUCED_INTRINSIC_APOPTOTIC_SIGNALING_PATHWAY	2.6395	0.1197	0.30636	-2.6395	0.91139	1
GO_RIBOSOMAL_SMALL_SUBUNIT_BIOGENESIS	-0.42238	0.76736	0.8878	0.42238	0.2576	1
GO_TRABECULA_MORPHOGENESIS	1.4295	0.30478	0.57648	-1.4295	0.74511	1
GO_PHOTORECEPTOR_CELL_MAINTENANCE	-0.34144	0.67721	0.8492	0.34144	0.33566	1
GO_REGULATION_OF_CALCIUM_ION_IMPORT	2.8078	0.1066	0.28119	-2.8078	0.92914	1
GO_HEPARAN_SULFATE_PROTEOGLYCAN_METABOLIC_PROCESS	-1.6887	0.90038	0.95162	1.6887	0.090674	1
GO_INTESTINAL_EPITHELIAL_CELL_DEVELOPMENT	8.4007	1.4721e-06	2.2668e-05	-6.9939	0.99997	1
GO_CELLULAR_RESPONSE_TO_GLUCAGON_STIMULUS	-0.45022	0.72587	0.87168	0.45022	0.28426	1
GO_REGULATION_OF_METAL_ION_TRANSPORT	5.146	0.017266	0.068316	-5.1462	0.99458	1
GO_POSITIVE_REGULATION_OF_T_HELPER_1_TYPE_IMMUNE_RESPONSE	0.91147	0.37689	0.6476	-0.91147	0.65096	1
GO_MODIFICATION_BY_SYMBIONT_OF_HOST_MORPHOLOGY_OR_PHYSIOLOGY	4.249	0.017566	0.069207	-4.1884	0.99113	1
GO_SISTER_CHROMATID_SEGREGATION	-0.7404	0.89217	0.94717	0.7404	0.13072	1
GO_REGULATION_OF_CELL_MIGRATION_INVOLVED_IN_SPROUTING_ANGIOGENESIS	8.2639	2.3971e-05	0.00026877	-6.8672	0.99993	1
GO_PHASIC_SMOOTH_MUSCLE_CONTRACTION	3.7075	0.019562	0.075224	-3.7075	0.98709	1
GO_AXON_ENSHEATHMENT_IN_CENTRAL_NERVOUS_SYSTEM	-0.50272	0.66929	0.84492	0.50272	0.33512	1
GO_MONOSACCHARIDE_BIOSYNTHETIC_PROCESS	3.9503	0.021662	0.081813	-3.9503	0.98758	1
GO_ORGANELLE_MEMBRANE_FUSION	1.6127	0.34234	0.61523	-1.6127	0.718	1
GO_REGULATION_OF_ERK1_AND_ERK2_CASCADE	15.314	0	0	-10.863	1	1
GO_REGULATION_OF_T_CELL_MEDIATED_CYTOTOXICITY	0.33962	0.53887	0.76823	2.8288	0.017555	0.85086
GO_CARBOHYDRATE_DERIVATIVE_BIOSYNTHETIC_PROCESS	2.3396	0.48095	0.72871	-1.499	0.44474	1
GO_NEGATIVE_REGULATION_OF_ACTIN_FILAMENT_BUNDLE_ASSEMBLY	2.0201	0.15938	0.37785	-2.0201	0.86764	1
GO_POSITIVE_REGULATION_OF_CELL_JUNCTION_ASSEMBLY	5.9937	0.00032439	0.0025368	-4.4918	0.99591	1
GO_NONRIBOSOMAL_PEPTIDE_BIOSYNTHETIC_PROCESS	-0.21439	0.66476	0.84352	0.21439	0.35053	1
GO_HEART_MORPHOGENESIS	1.2593	0.52084	0.75682	-0.43754	0.35122	1
GO_RAS_PROTEIN_SIGNAL_TRANSDUCTION	5.6037	0.0039832	0.020966	-5.5136	0.99845	1
GO_NEGATIVE_REGULATION_OF_DENDRITE_DEVELOPMENT	-1.2406	0.84183	0.92165	1.2406	0.15402	1
GO_REGULATION_OF_HORMONE_SECRETION	9.4374	4.3087e-07	7.537e-06	-8.9219	1	1
GO_REGULATION_OF_CALCIUM_ION_TRANSPORT	3.8543	0.046266	0.15086	-3.8546	0.97323	1
GO_SENSORY_PERCEPTION_OF_LIGHT_STIMULUS	2.3571	0.21885	0.4697	-2.3571	0.83551	1
GO_TERPENOID_METABOLIC_PROCESS	3.974	0.029721	0.1063	-3.327	0.95666	1
GO_LEUKOCYTE_TETHERING_OR_ROLLING	-0.79974	0.73627	0.87702	0.79974	0.26238	1
GO_CELL_PROLIFERATION	9.2428	1.2775e-05	0.0001536	-7.8804	0.99997	1
GO_REGULATION_OF_LIPID_KINASE_ACTIVITY	-0.88416	0.80933	0.90603	0.88416	0.20095	1
GO_POSITIVE_REGULATION_OF_OSTEOCLAST_DIFFERENTIATION	6.6602	0.00015124	0.0013154	-5.5126	0.99946	1
GO_CEREBELLAR_PURKINJE_CELL_DIFFERENTIATION	2.9473	0.069938	0.20526	-2.9473	0.95177	1
GO_LYSOSOME_LOCALIZATION	2.763	0.12474	0.31561	-1.7502	0.78261	1
GO_VITAMIN_D_METABOLIC_PROCESS	3.3855	0.032826	0.1145	-3.3016	0.97458	1
[truncated: 2,654 more rows]

## Sheet: Ece1.null_4hPBS_4h
Name	Stat (dist.dir.up)	p (dist.dir.up)	p adj (dist.dir.up)	Stat (dist.dir.dn)	p (dist.dir.dn)	p adj (dist.dir.dn)
GO_REGULATION_OF_DOPAMINE_METABOLIC_PROCESS	-0.21728	0.74776	0.88679	0.21728	0.24908	0.93339
GO_LACTATE_TRANSPORT	1.2896	0.042468	0.18695	-1.2896	0.96392	1
GO_POSITIVE_REGULATION_OF_VIRAL_TRANSCRIPTION	0.076152	0.6701	0.87694	-0.076152	0.32933	0.93339
GO_DETECTION_OF_LIGHT_STIMULUS_INVOLVED_IN_VISUAL_PERCEPTION	0	0.57847	0.87694	0	0.42126	0.93339
GO_CARDIAC_CHAMBER_DEVELOPMENT	0.52914	0.52852	0.87694	-0.52914	0.47689	0.96856
GO_CALCIUM_ION_TRANSMEMBRANE_IMPORT_INTO_CYTOSOL	1.3916	0.05211	0.22022	-1.3916	0.95853	1
GO_DNA_DEPENDENT_DNA_REPLICATION_MAINTENANCE_OF_FIDELITY	0	0.67746	0.87694	0	0.32103	0.93339
GO_TRNA_AMINOACYLATION	-0.77608	0.96789	0.98439	0.77608	0.028567	0.93339
GO_CIRCADIAN_RHYTHM	3.0376	3.0874e-05	0.00046491	-3.0377	0.99998	1
GO_PHOSPHATIDYLSERINE_ACYL_CHAIN_REMODELING	0	0.62682	0.87694	0	0.37228	0.93339
GO_SPINAL_CORD_DEVELOPMENT	1.0298	0.19931	0.58549	-1.0298	0.81336	1
GO_REGULATION_OF_GENE_SILENCING_BY_RNA	0.65387	0.22699	0.63779	-0.65387	0.77389	1
GO_PLATELET_DERIVED_GROWTH_FACTOR_RECEPTOR_SIGNALING_PATHWAY	2.8177	3.1716e-05	0.00047605	-2.8177	0.99998	1
GO_GLUCURONATE_METABOLIC_PROCESS	0	0.62585	0.87694	0	0.37299	0.93339
GO_CELLULAR_RESPONSE_TO_LIPOPROTEIN_PARTICLE_STIMULUS	0	0.62682	0.87694	0	0.37228	0.93339
GO_REGULATION_OF_NLRP3_INFLAMMASOME_COMPLEX_ASSEMBLY	0	0.59148	0.87694	0	0.40736	0.93339
GO_POSITIVE_REGULATION_OF_EPITHELIAL_CELL_DIFFERENTIATION	1.6674	0.025793	0.12501	-1.6674	0.97746	1
GO_CEREBRAL_CORTEX_RADIAL_GLIA_GUIDED_MIGRATION	0	0.63374	0.87694	0	0.36538	0.93339
GO_POSITIVE_REGULATION_OF_KINASE_ACTIVITY	2.4537	0.015084	0.082569	-2.4537	0.98811	1
GO_NEGATIVE_REGULATION_OF_TRANSCRIPTION_FACTOR_IMPORT_INTO_NUCLEUS	1.722	0.013211	0.074509	-1.722	0.98916	1
GO_POTASSIUM_ION_TRANSPORT	0.38545	0.55371	0.87694	-0.38545	0.451	0.94998
GO_L_PHENYLALANINE_METABOLIC_PROCESS	0	0.59148	0.87694	0	0.40736	0.93339
GO_REGULATION_OF_T_CELL_RECEPTOR_SIGNALING_PATHWAY	0.515	0.39066	0.87694	-0.515	0.6177	1
GO_CARDIAC_MUSCLE_ADAPTATION	0	0.61128	0.87694	0	0.38444	0.93339
GO_NEGATIVE_REGULATION_OF_EPITHELIAL_CELL_PROLIFERATION	-0.2021	0.89616	0.94942	0.2021	0.099609	0.93339
GO_MOVEMENT_IN_ENVIRONMENT_OF_OTHER_ORGANISM_INVOLVED_IN_SYMBIOTIC_INTERACTION	0.09371	0.73806	0.88639	-0.09371	0.26034	0.93339
GO_REGULATION_OF_PROTEIN_TARGETING_TO_MITOCHONDRION	0.84475	0.31989	0.79325	-0.84475	0.69043	1
GO_APICAL_PROTEIN_LOCALIZATION	-0.30303	0.79867	0.90617	0.30303	0.19752	0.93339
GO_REGULATION_OF_ESTABLISHMENT_OF_PLANAR_POLARITY	0.0022256	0.83533	0.92306	-0.0022256	0.16279	0.93339
GO_FOREBRAIN_NEURON_DEVELOPMENT	0	0.64548	0.87694	0	0.35271	0.93339
GO_POSITIVE_REGULATION_OF_PROTEIN_MATURATION	0	0.60938	0.87694	0	0.39045	0.93339
GO_NEUROMUSCULAR_JUNCTION_DEVELOPMENT	0	0.68692	0.87694	0	0.31274	0.93339
GO_MITOTIC_CYTOKINESIS	0.3013	0.53447	0.87694	-0.3013	0.46953	0.96159
GO_NEGATIVE_REGULATION_OF_RESPONSE_TO_ENDOPLASMIC_RETICULUM_STRESS	-0.21744	0.80217	0.90792	0.21744	0.19475	0.93339
GO_SMAD_PROTEIN_SIGNAL_TRANSDUCTION	2.3977	0.00058564	0.006037	-2.3977	0.99961	1
GO_CYTOPLASMIC_TRANSLATION	0	0.746	0.88679	0	0.25049	0.93339
GO_MEIOTIC_CHROMOSOME_SEGREGATION	-0.092348	0.75092	0.88714	0.092348	0.24576	0.93339
GO_POSITIVE_REGULATION_OF_CALCIUM_ION_TRANSPORT	1.3556	0.096726	0.34694	-1.3556	0.91646	1
GO_REGULATION_OF_DOUBLE_STRAND_BREAK_REPAIR	-0.00090047	0.7031	0.87936	0.00090047	0.29489	0.93339
GO_RNA_DEPENDENT_DNA_BIOSYNTHETIC_PROCESS	0	0.67746	0.87694	0	0.32103	0.93339
GO_REGULATION_OF_B_CELL_RECEPTOR_SIGNALING_PATHWAY	0	0.59148	0.87694	0	0.40736	0.93339
GO_REGULATION_OF_G_PROTEIN_COUPLED_RECEPTOR_PROTEIN_SIGNALING_PATHWAY	1.1189	0.16065	0.49967	-1.1189	0.8513	1
GO_DENDRITE_DEVELOPMENT	0.74152	0.35729	0.84218	-0.74152	0.6569	1
GO_REGULATION_OF_RESPIRATORY_BURST	0	0.60938	0.87694	0	0.39045	0.93339
GO_G_PROTEIN_COUPLED_RECEPTOR_INTERNALIZATION	1.7182	0.010814	0.063569	-1.7182	0.99446	1
GO_MEMORY	1.6886	0.021201	0.10746	-1.6886	0.98127	1
GO_NEURON_DEVELOPMENT	2.4387	0.033094	0.15261	-2.4387	0.97335	1
GO_REGULATION_OF_GOLGI_ORGANIZATION	0	0.6289	0.87694	0	0.3693	0.93339
GO_ENDOTHELIAL_CELL_DEVELOPMENT	2.1375	0.0032967	0.024942	-2.1375	0.99764	1
GO_POSITIVE_REGULATION_OF_MYOTUBE_DIFFERENTIATION	2.0035	0.001055	0.00974	-2.0035	0.99898	1
GO_REGULATION_OF_CELL_ACTIVATION	2.7629	0.0049333	0.034622	-2.7629	0.99661	1
GO_MULTICELLULAR_ORGANISM_AGING	0	0.67932	0.87694	0	0.31839	0.93339
GO_ATP_DEPENDENT_CHROMATIN_REMODELING	0.011622	0.77593	0.89542	-0.011622	0.22246	0.93339
GO_ANATOMICAL_STRUCTURE_FORMATION_INVOLVED_IN_MORPHOGENESIS	2.9547	0.014782	0.081388	-2.9339	0.98828	1
GO_ION_TRANSPORT	1.8667	0.36521	0.85694	-1.6864	0.54051	1
GO_LIPID_MODIFICATION	0.72972	0.55536	0.87694	-0.72972	0.45024	0.94882
GO_NEGATIVE_REGULATION_OF_KIDNEY_DEVELOPMENT	0.026235	0.61099	0.87694	-0.026235	0.38845	0.93339
GO_REGULATION_OF_HEPATOCYTE_PROLIFERATION	2.3526	5.1345e-05	0.00072397	-2.3526	0.99995	1
GO_ACYLGLYCEROL_HOMEOSTASIS	4.2895	1.9365e-11	1.2448e-09	-4.1337	1	1
GO_NEGATIVE_REGULATION_OF_PHOSPHOPROTEIN_PHOSPHATASE_ACTIVITY	1.0573	0.087729	0.32041	-1.0573	0.92237	1
GO_NEGATIVE_REGULATION_OF_PROTEIN_COMPLEX_ASSEMBLY	-0.08452	0.8553	0.92936	0.08452	0.13996	0.93339
GO_HEMOGLOBIN_METABOLIC_PROCESS	-0.4269	0.80898	0.91068	0.4269	0.18906	0.93339
GO_SINGLE_FERTILIZATION	0.10128	0.71669	0.88639	-0.10128	0.28253	0.93339
GO_LEUKOCYTE_ACTIVATION	2.6954	0.006424	0.042174	-2.6954	0.99546	1
GO_CHROMOSOME_ORGANIZATION	0.32982	0.99224	0.99793	-0.32982	0.0075702	0.93339
GO_REGULATION_OF_MITOCHONDRIAL_DEPOLARIZATION	0.28781	0.44739	0.87694	-0.28781	0.55562	1
GO_NEGATIVE_REGULATION_OF_MAP_KINASE_ACTIVITY	2.8	0.00010468	0.0013493	-2.8	0.99994	1
GO_SYNAPTIC_VESICLE_LOCALIZATION	0.11042	0.72163	0.88639	-0.11042	0.27758	0.93339
GO_PHENOL_CONTAINING_COMPOUND_METABOLIC_PROCESS	0.38442	0.50063	0.87694	-0.38442	0.50452	0.9981
GO_REGULATION_OF_ANTIGEN_RECEPTOR_MEDIATED_SIGNALING_PATHWAY	0.46063	0.40809	0.87694	-0.46063	0.59693	1
GO_ESTABLISHMENT_OF_SPINDLE_ORIENTATION	0.78781	0.21455	0.61208	-0.78781	0.78896	1
GO_METANEPHRIC_NEPHRON_MORPHOGENESIS	0.13586	0.55518	0.87694	-0.13586	0.44675	0.94532
GO_CARBOXYLIC_ACID_BIOSYNTHETIC_PROCESS	1.2501	0.26476	0.70436	-1.2501	0.74855	1
GO_GLYCERALDEHYDE_3_PHOSPHATE_METABOLIC_PROCESS	0.017322	0.63611	0.87694	-0.017322	0.36333	0.93339
GO_RESPONSE_TO_UV_C	0.70731	0.21258	0.60809	-0.70731	0.79963	1
GO_CARBOHYDRATE_CATABOLIC_PROCESS	3.5757	7.8202e-07	1.8378e-05	-3.3922	1	1
GO_DENTATE_GYRUS_DEVELOPMENT	0	0.61128	0.87694	0	0.38444	0.93339
GO_ESTABLISHMENT_OR_MAINTENANCE_OF_TRANSMEMBRANE_ELECTROCHEMICAL_GRADIENT	0	0.61128	0.87694	0	0.38444	0.93339
GO_STRESS_FIBER_ASSEMBLY	-0.71962	0.92178	0.96361	0.71962	0.07246	0.93339
GO_LABYRINTHINE_LAYER_DEVELOPMENT	2.5234	0.00058645	0.006037	-2.5234	0.99957	1
GO_N_TERMINAL_PROTEIN_AMINO_ACID_ACETYLATION	0	0.62585	0.87694	0	0.37299	0.93339
GO_NEUROLOGICAL_SYSTEM_PROCESS	2.7814	0.0062551	0.041342	-2.5362	0.9859	1
GO_NEURONAL_STEM_CELL_DIVISION	0	0.62682	0.87694	0	0.37228	0.93339
GO_CERAMIDE_CATABOLIC_PROCESS	0	0.60938	0.87694	0	0.39045	0.93339
GO_EXCRETION	0.31387	0.43528	0.87694	-0.31387	0.56523	1
GO_DIGESTION	0.23967	0.60928	0.87694	-0.23967	0.39248	0.93339
GO_POSITIVE_REGULATION_OF_SYNAPTIC_TRANSMISSION_GLUTAMATERGIC	1.2908	0.04211	0.1861	-1.2908	0.96475	1
GO_POSITIVE_REGULATION_OF_MITOTIC_NUCLEAR_DIVISION	2.4325	0.00094677	0.0090366	-2.4325	0.99946	1
GO_HINDBRAIN_DEVELOPMENT	1.2462	0.17042	0.52199	-1.2462	0.84581	1
GO_OLIGOSACCHARIDE_METABOLIC_PROCESS	0.68158	0.33681	0.81541	-0.68158	0.67088	1
GO_NEGATIVE_REGULATION_OF_DENDRITIC_SPINE_DEVELOPMENT	0.50126	0.3191	0.79188	-0.50126	0.68626	1
GO_MODULATION_OF_GROWTH_OF_SYMBIONT_INVOLVED_IN_INTERACTION_WITH_HOST	0	0.57847	0.87694	0	0.42126	0.93339
GO_CHROMOSOME_SEGREGATION	-0.17778	0.95497	0.97882	0.17778	0.042201	0.93339
GO_NEGATIVE_REGULATION_OF_CYCLIN_DEPENDENT_PROTEIN_KINASE_ACTIVITY	0.37608	0.46245	0.87694	-0.37608	0.54067	1
GO_ETHER_METABOLIC_PROCESS	0	0.62682	0.87694	0	0.37228	0.93339
GO_HEMATOPOIETIC_PROGENITOR_CELL_DIFFERENTIATION	-0.2553	0.89552	0.94938	0.2553	0.10032	0.93339
GO_CYTOKINE_METABOLIC_PROCESS	1.8355	0.0024445	0.01951	-1.8355	0.99802	1
GO_ANTEROGRADE_AXONAL_TRANSPORT	0.40686	0.42584	0.87694	-0.40686	0.58148	1
GO_NEGATIVE_REGULATION_OF_ERK1_AND_ERK2_CASCADE	5.5026	3.3529e-14	3.6281e-12	-5.5026	1	1
GO_STEROID_BIOSYNTHETIC_PROCESS	1.6041	0.04337	0.18966	-1.6041	0.96365	1
GO_ALDITOL_PHOSPHATE_METABOLIC_PROCESS	0	0.67756	0.87694	0	0.31887	0.93339
GO_SODIUM_INDEPENDENT_ORGANIC_ANION_TRANSPORT	1.3887	0.033249	0.15302	-1.3887	0.96828	1
GO_REGULATION_OF_PROTEIN_TYROSINE_KINASE_ACTIVITY	2.804	5.5136e-05	0.00076126	-2.804	0.99996	1
GO_REGULATION_OF_INTERFERON_BETA_PRODUCTION	-0.32624	0.87847	0.94026	0.32624	0.11477	0.93339
GO_NUCLEOSOME_DISASSEMBLY	0	0.64662	0.87694	0	0.35262	0.93339
GO_DNA_TEMPLATED_TRANSCRIPTION_ELONGATION	-0.16201	0.87202	0.93772	0.16201	0.12568	0.93339
GO_N_GLYCAN_PROCESSING	-0.06479	0.70268	0.87931	0.06479	0.29618	0.93339
GO_INORGANIC_ION_IMPORT_INTO_CELL	0	0.62585	0.87694	0	0.37299	0.93339
GO_ENDOPLASMIC_RETICULUM_TO_CYTOSOL_TRANSPORT	1.0908	0.098439	0.35045	-1.0908	0.91149	1
GO_NEGATIVE_REGULATION_OF_REPRODUCTIVE_PROCESS	2.7978	0.00012942	0.0016144	-2.7978	0.99995	1
GO_G_PROTEIN_COUPLED_PURINERGIC_RECEPTOR_SIGNALING_PATHWAY	-0.21336	0.74381	0.88642	0.21336	0.25546	0.93339
GO_MEMBRANE_DEPOLARIZATION	0.55629	0.339	0.81855	-0.55629	0.66402	1
GO_OLFACTORY_BULB_INTERNEURON_DIFFERENTIATION	0	0.59372	0.87694	0	0.40606	0.93339
GO_POSITIVE_REGULATION_OF_G_PROTEIN_COUPLED_RECEPTOR_PROTEIN_SIGNALING_PATHWAY	1.5778	0.021903	0.1103	-1.5778	0.98202	1
GO_ATTACHMENT_OF_SPINDLE_MICROTUBULES_TO_KINETOCHORE	-0.21859	0.75575	0.88714	0.21859	0.24098	0.93339
GO_VIRAL_BUDDING	0	0.67756	0.87694	0	0.31887	0.93339
GO_REGULATION_OF_LYASE_ACTIVITY	-0.017464	0.72307	0.88639	0.017464	0.2752	0.93339
GO_RESPONSE_TO_NITROGEN_COMPOUND	5.0882	8.7259e-10	4.1012e-08	-4.8834	1	1
GO_NEGATIVE_REGULATION_OF_TRANSMEMBRANE_TRANSPORT	0.51571	0.43687	0.87694	-0.51571	0.56903	1
GO_REGULATION_OF_DNA_RECOMBINATION	0.87463	0.21806	0.61981	-0.87463	0.793	1
GO_REGULATION_OF_LEUKOCYTE_PROLIFERATION	0.9111	0.35848	0.84371	-0.9111	0.65261	1
GO_RESPONSE_TO_ETHANOL	0.92018	0.2678	0.70799	-0.92018	0.74573	1
GO_SULFUR_COMPOUND_METABOLIC_PROCESS	-0.35242	0.98279	0.99304	0.35242	0.015714	0.93339
GO_POSITIVE_REGULATION_OF_TYROSINE_PHOSPHORYLATION_OF_STAT1_PROTEIN	2.7744	5.1691e-05	0.00072446	-2.7744	0.99999	1
GO_REGULATION_OF_CELL_CYCLE_CHECKPOINT	1.8347	0.0070695	0.045434	-1.8347	0.99407	1
GO_NEGATIVE_REGULATION_OF_TRANSCRIPTION_REGULATORY_REGION_DNA_BINDING	0	0.62585	0.87694	0	0.37299	0.93339
GO_POSITIVE_REGULATION_OF_DNA_REPLICATION	1.2932	0.11309	0.39006	-1.2932	0.89577	1
GO_MYELINATION_IN_PERIPHERAL_NERVOUS_SYSTEM	1.0944	0.065795	0.25966	-1.0944	0.93484	1
GO_NEGATIVE_REGULATION_OF_NEURON_APOPTOTIC_PROCESS	1.374	0.096491	0.3467	-1.374	0.91282	1
GO_POSITIVE_REGULATION_OF_REPRODUCTIVE_PROCESS	0.3869	0.47162	0.87694	-0.3869	0.53249	1
GO_POSITIVE_REGULATION_OF_METANEPHROS_DEVELOPMENT	4.837	1.1102e-16	1.9869e-14	-4.837	1	1
GO_POSITIVE_REGULATION_OF_LYMPHOCYTE_APOPTOTIC_PROCESS	0.12786	0.5599	0.87694	-0.12786	0.44187	0.94279
GO_NUCLEOTIDE_PHOSPHORYLATION	4.1871	2.9378e-09	1.2541e-07	-3.9424	1	1
GO_POSITIVE_REGULATION_OF_GENE_EXPRESSION_EPIGENETIC	-0.14287	0.84928	0.92809	0.14287	0.14751	0.93339
GO_GLUTAMATE_SECRETION	0.54974	0.32606	0.80313	-0.54974	0.6835	1
GO_REGULATION_OF_MRNA_METABOLIC_PROCESS	0.24344	0.72285	0.88639	-0.24344	0.27687	0.93339
GO_POSITIVE_REGULATION_OF_PROTEIN_BINDING	0.29254	0.63453	0.87694	-0.29254	0.36696	0.93339
GO_REGULATION_OF_NFAT_PROTEIN_IMPORT_INTO_NUCLEUS	1.0026	0.097006	0.34694	-1.0026	0.90929	1
GO_REGULATION_OF_VASCULOGENESIS	1.7182	0.010814	0.063569	-1.7182	0.99446	1
GO_POSITIVE_REGULATION_OF_PURINE_NUCLEOTIDE_METABOLIC_PROCESS	0.81498	0.28005	0.73124	-0.81498	0.7336	1
GO_LENS_FIBER_CELL_DIFFERENTIATION	0.15201	0.5661	0.87694	-0.15201	0.43492	0.94279
GO_SENSORY_PERCEPTION	1.4615	0.2028	0.59123	-1.4615	0.81077	1
GO_HEPATICOBILIARY_SYSTEM_DEVELOPMENT	0.49874	0.5752	0.87694	-0.49874	0.43058	0.94105
GO_FATTY_ACID_CATABOLIC_PROCESS	-0.25062	0.88568	0.94438	0.25062	0.11068	0.93339
GO_REGULATION_OF_VESICLE_FUSION	0.21065	0.64305	0.87694	-0.21065	0.35706	0.93339
GO_MITOCHONDRIAL_RESPIRATORY_CHAIN_COMPLEX_I_BIOGENESIS	0	0.75939	0.88914	0	0.23776	0.93339
GO_NEGATIVE_REGULATION_OF_CELLULAR_RESPONSE_TO_TRANSFORMING_GROWTH_FACTOR_BETA_STIMULUS	0.1583	0.66059	0.87694	-0.1583	0.33964	0.93339
GO_REGULATION_OF_LIPID_STORAGE	0.10453	0.63212	0.87694	-0.10453	0.36757	0.93339
GO_CARBOHYDRATE_TRANSPORT	3.4335	9.3674e-07	2.1471e-05	-2.8021	0.99995	1
GO_REGULATION_OF_CELLULAR_RESPONSE_TO_GROWTH_FACTOR_STIMULUS	2.7788	0.00055839	0.0058518	-2.7788	0.99959	1
GO_EMBRYONIC_HEMOPOIESIS	1.1483	0.084703	0.3128	-1.1483	0.92404	1
GO_EMBRYO_DEVELOPMENT_ENDING_IN_BIRTH_OR_EGG_HATCHING	3.3701	0.00057034	0.0059369	-3.0924	0.99838	1
GO_ANTIGEN_PROCESSING_AND_PRESENTATION_OF_PEPTIDE_OR_POLYSACCHARIDE_ANTIGEN_VIA_MHC_CLASS_II	0.33369	0.61998	0.87694	-0.33369	0.38316	0.93339
GO_RESPONSE_TO_IONIZING_RADIATION	0.98225	0.31693	0.78858	-0.98225	0.69478	1
GO_PROTEIN_EXPORT_FROM_NUCLEUS	0.07723	0.6413	0.87694	-0.07723	0.35753	0.93339
GO_EPITHELIUM_DEVELOPMENT	2.8088	0.029431	0.1396	-2.8088	0.97708	1
GO_POSITIVE_REGULATION_OF_SEQUESTERING_OF_CALCIUM_ION	0.10247	0.55748	0.87694	-0.10247	0.44317	0.94279
GO_SECONDARY_METABOLITE_BIOSYNTHETIC_PROCESS	0	0.62533	0.87694	0	0.37383	0.93339
GO_CELL_MIGRATION_INVOLVED_IN_HEART_DEVELOPMENT	-2.3236	0.99997	0.99999	2.3236	2.1986e-05	0.025575
GO_PROTEIN_LOCALIZATION_TO_CYTOSKELETON	0.12584	0.6208	0.87694	-0.12584	0.37927	0.93339
GO_NUCLEAR_ENVELOPE_REASSEMBLY	0	0.64548	0.87694	0	0.35271	0.93339
GO_INTRINSIC_APOPTOTIC_SIGNALING_PATHWAY_IN_RESPONSE_TO_DNA_DAMAGE_BY_P53_CLASS_MEDIATOR	0.53015	0.3796	0.87449	-0.53015	0.63542	1
GO_REGULATION_OF_AUTOPHAGY	0.74249	0.60815	0.87694	-0.74249	0.39905	0.93339
GO_PHOSPHOLIPID_METABOLIC_PROCESS	1.0829	0.45443	0.87694	-1.0829	0.55877	1
GO_AMMONIUM_ION_METABOLIC_PROCESS	-0.41767	0.95491	0.97882	0.41767	0.041715	0.93339
GO_REGULATION_OF_INTERLEUKIN_4_PRODUCTION	0.33506	0.47139	0.87694	-0.33506	0.53429	1
GO_NCRNA_CATABOLIC_PROCESS	-0.0074544	0.66053	0.87694	0.0074544	0.33688	0.93339
GO_REGULATION_OF_FAT_CELL_DIFFERENTIATION	1.4134	0.088248	0.32205	-1.4134	0.92046	1
GO_GLUTAMINE_FAMILY_AMINO_ACID_BIOSYNTHETIC_PROCESS	1.2313	0.054433	0.22675	-1.2313	0.94839	1
GO_REGULATION_OF_PROTEIN_ACTIVATION_CASCADE	0	0.68602	0.87694	0	0.31179	0.93339
GO_REGULATION_OF_TELOMERASE_RNA_LOCALIZATION_TO_CAJAL_BODY	0	0.64662	0.87694	0	0.35262	0.93339
GO_REGULATION_OF_RNA_STABILITY	-0.15348	0.91888	0.96188	0.15348	0.079338	0.93339
GO_BUNDLE_OF_HIS_CELL_TO_PURKINJE_MYOCYTE_COMMUNICATION	0	0.59372	0.87694	0	0.40606	0.93339
GO_REGULATION_OF_CELL_MATURATION	0	0.6289	0.87694	0	0.3693	0.93339
GO_NEGATIVE_REGULATION_OF_CELL_DEVELOPMENT	0.59373	0.68324	0.87694	-0.59373	0.32138	0.93339
GO_MAMMARY_GLAND_MORPHOGENESIS	0.35439	0.48121	0.87694	-0.35439	0.52798	1
GO_CELLULAR_PROTEIN_COMPLEX_DISASSEMBLY	0.039193	0.85176	0.92838	-0.039193	0.14776	0.93339
GO_REGULATION_OF_CYTOKINE_PRODUCTION_INVOLVED_IN_INFLAMMATORY_RESPONSE	0.43738	0.35658	0.84137	-0.43738	0.65257	1
GO_URETER_DEVELOPMENT	0.29093	0.41703	0.87694	-0.29093	0.5887	1
GO_NEGATIVE_REGULATION_OF_PROTEIN_PROCESSING	2.7696	5.0746e-05	0.00071769	-2.7696	0.99998	1
GO_BODY_MORPHOGENESIS	1.9313	0.0073112	0.046794	-1.9313	0.99433	1
GO_SOMATIC_STEM_CELL_POPULATION_MAINTENANCE	0.27329	0.6046	0.87694	-0.27329	0.39706	0.93339
GO_CYTOPLASMIC_MICROTUBULE_ORGANIZATION	0.80393	0.26221	0.70217	-0.80393	0.74585	1
GO_POSITIVE_REGULATION_OF_DNA_DAMAGE_RESPONSE_SIGNAL_TRANSDUCTION_BY_P53_CLASS_MEDIATOR	0.88439	0.16359	0.5062	-0.88439	0.84719	1
GO_PROTEIN_ACTIVATION_CASCADE	1.1076	0.12328	0.41647	-1.1076	0.89491	1
GO_POSITIVE_REGULATION_OF_PHOSPHOLIPASE_ACTIVITY	0.4202	0.46168	0.87694	-0.4202	0.54498	1
GO_NEGATIVE_REGULATION_OF_PEPTIDYL_TYROSINE_PHOSPHORYLATION	1.8621	0.010385	0.061715	-1.8621	0.99203	1
GO_REGULATION_OF_COLLATERAL_SPROUTING	-0.14833	0.74849	0.88679	0.14833	0.24986	0.93339
GO_ESTABLISHMENT_OR_MAINTENANCE_OF_MONOPOLAR_CELL_POLARITY	0	0.62533	0.87694	0	0.37383	0.93339
GO_NEURON_RECOGNITION	-0.61382	0.92443	0.96494	0.61382	0.075129	0.93339
GO_NUCLEOSIDE_DIPHOSPHATE_METABOLIC_PROCESS	3.6962	2.3599e-07	6.239e-06	-3.4957	1	1
GO_MICROTUBULE_POLYMERIZATION_OR_DEPOLYMERIZATION	0	0.73892	0.88639	0	0.26002	0.93339
GO_RESPONSE_TO_AMMONIUM_ION	0.46185	0.42009	0.87694	-0.46185	0.58772	1
GO_REGULATION_OF_INTERLEUKIN_5_PRODUCTION	0.44324	0.34636	0.83082	-0.44324	0.65913	1
GO_REGULATION_OF_GLUCOSE_IMPORT	0.5296	0.40816	0.87694	-0.5296	0.59985	1
GO_NEGATIVE_REGULATION_OF_PROTEOLYSIS	2.4336	0.0099653	0.059753	-2.4336	0.99247	1
GO_PINOCYTOSIS	0.5501	0.292	0.74776	-0.5501	0.71372	1
GO_REGULATION_OF_EPITHELIAL_CELL_APOPTOTIC_PROCESS	4.7149	6.3629e-12	4.5549e-10	-4.6261	1	1
GO_PHOSPHATIDYLETHANOLAMINE_METABOLIC_PROCESS	0.50514	0.31024	0.77778	-0.50514	0.69588	1
GO_PHOSPHATIDYLCHOLINE_METABOLIC_PROCESS	0.27997	0.56156	0.87694	-0.27997	0.44088	0.94279
GO_LUNG_EPITHELIUM_DEVELOPMENT	0.71053	0.28341	0.73588	-0.71053	0.73549	1
GO_METENCEPHALON_DEVELOPMENT	0.82545	0.30137	0.76335	-0.82548	0.70796	1
GO_G_PROTEIN_COUPLED_PURINERGIC_NUCLEOTIDE_RECEPTOR_SIGNALING_PATHWAY	-0.24636	0.7273	0.88639	0.24636	0.26677	0.93339
GO_ACTIN_FILAMENT_BUNDLE_ORGANIZATION	-0.15335	0.79796	0.90559	0.15335	0.19784	0.93339
GO_CELLULAR_RESPONSE_TO_VIRUS	0	0.65629	0.87694	0	0.34128	0.93339
GO_CYTOPLASMIC_MRNA_PROCESSING_BODY_ASSEMBLY	0	0.62585	0.87694	0	0.37299	0.93339
GO_RESPIRATORY_GASEOUS_EXCHANGE	0.23797	0.5673	0.87694	-0.23797	0.43453	0.94279
GO_NEGATIVE_REGULATION_OF_PROTEIN_MODIFICATION_BY_SMALL_PROTEIN_CONJUGATION_OR_REMOVAL	-0.021075	0.88699	0.9448	0.021075	0.1109	0.93339
GO_AMINO_ACID_ACTIVATION	-0.77608	0.96789	0.98439	0.77608	0.028567	0.93339
GO_DENDRITIC_CELL_DIFFERENTIATION	0.49401	0.40263	0.87694	-0.49401	0.60536	1
GO_NATURAL_KILLER_CELL_DIFFERENTIATION	0.20174	0.5016	0.87694	-0.20174	0.50024	0.99344
GO_BONE_TRABECULA_MORPHOGENESIS	0.17808	0.51655	0.87694	-0.17808	0.48497	0.97943
GO_REGULATION_OF_INFLAMMATORY_RESPONSE_TO_ANTIGENIC_STIMULUS	0	0.59148	0.87694	0	0.40736	0.93339
GO_REGULATION_OF_PROTEASOMAL_UBIQUITIN_DEPENDENT_PROTEIN_CATABOLIC_PROCESS	0.67171	0.52255	0.87694	-0.67171	0.48519	0.97943
GO_NEGATIVE_REGULATION_OF_NEURON_DIFFERENTIATION	0.10644	0.83832	0.92346	-0.10644	0.1605	0.93339
GO_REGULATION_OF_SKELETAL_MUSCLE_TISSUE_DEVELOPMENT	0.00080199	0.7197	0.88639	-0.00080199	0.27859	0.93339
GO_MUSCLE_TISSUE_DEVELOPMENT	3.6383	2.6964e-06	5.6515e-05	-3.5647	1	1
GO_NEGATIVE_REGULATION_OF_PROTEIN_AUTOPHOSPHORYLATION	3.7434	4.429e-08	1.4513e-06	-3.7434	1	1
GO_ACID_SECRETION	-0.01026	0.72532	0.88639	0.01026	0.27285	0.93339
GO_POSITIVE_REGULATION_OF_ADAPTIVE_IMMUNE_RESPONSE	1.4384	0.061002	0.24427	-1.4384	0.94489	1
GO_REGULATION_OF_OSTEOCLAST_DIFFERENTIATION	1.3271	0.064764	0.25646	-1.3271	0.93898	1
GO_REGULATION_OF_PROTEIN_BINDING	1.3669	0.18236	0.54463	-1.3669	0.83227	1
GO_CARDIAC_SEPTUM_DEVELOPMENT	0.87242	0.27628	0.72407	-0.87242	0.73327	1
GO_REGULATION_OF_ICOSANOID_SECRETION	0.99073	0.12741	0.42437	-0.99073	0.88279	1
GO_L_ALPHA_AMINO_ACID_TRANSMEMBRANE_TRANSPORT	-0.11634	0.7414	0.88639	0.11634	0.25561	0.93339
GO_REGULATION_OF_HISTONE_METHYLATION	0.81471	0.26411	0.70384	-0.81471	0.74631	1
GO_POSITIVE_REGULATION_OF_MITOCHONDRIAL_FISSION	1.3164	0.020128	0.10326	-1.3164	0.98039	1
GO_POSITIVE_REGULATION_OF_NUCLEAR_TRANSCRIBED_MRNA_CATABOLIC_PROCESS_DEADENYLATION_DEPENDENT_DECAY	0.66713	0.25619	0.69061	-0.66713	0.75436	1
GO_ANTIMICROBIAL_HUMORAL_RESPONSE	2.2493	0.00083549	0.0081329	-2.2493	0.99947	1
GO_EPIDERMIS_MORPHOGENESIS	-0.54611	0.90966	0.95718	0.54611	0.085869	0.93339
GO_INTERMEDIATE_FILAMENT_BASED_PROCESS	1.0635	0.11758	0.40164	-1.0635	0.88821	1
GO_COGNITION	2.7048	0.00096936	0.009149	-2.3028	0.99464	1
GO_RESPONSE_TO_ZINC_ION	1.1597	0.11972	0.40722	-1.1597	0.88774	1
GO_PURINE_DEOXYRIBONUCLEOTIDE_METABOLIC_PROCESS	0.039964	0.61105	0.87694	-0.039964	0.38887	0.93339
GO_DISRUPTION_OF_CELLS_OF_OTHER_ORGANISM	1.4736	0.026828	0.12949	-1.4736	0.98368	1
GO_AXIS_SPECIFICATION	1.0843	0.17761	0.53421	-1.0843	0.83133	1
GO_PHOSPHATIDYLINOSITOL_METABOLIC_PROCESS	1.6028	0.081039	0.30214	-1.6028	0.92853	1
GO_CELL_PART_MORPHOGENESIS	1.4579	0.39179	0.87694	-1.4579	0.62483	1
GO_PIGMENT_GRANULE_LOCALIZATION	-0.22672	0.79298	0.90255	0.22672	0.19942	0.93339
GO_PROSTAGLANDIN_BIOSYNTHETIC_PROCESS	1.5709	0.014815	0.081388	-1.5709	0.98686	1
GO_VASCULAR_ENDOTHELIAL_GROWTH_FACTOR_SIGNALING_PATHWAY	2.3108	6.9432e-05	0.00094189	-2.3108	0.99994	1
GO_RESPONSE_TO_ORGANOPHOSPHORUS	5.3723	5.5511e-16	9.2248e-14	-4.846	1	1
GO_AXO_DENDRITIC_TRANSPORT	0.16612	0.61572	0.87694	-0.16612	0.38521	0.93339
GO_SINGLE_ORGANISM_MEMBRANE_FUSION	0.4966	0.55955	0.87694	-0.4966	0.44511	0.94372
GO_REGULATION_OF_PROTEIN_UBIQUITINATION_INVOLVED_IN_UBIQUITIN_DEPENDENT_PROTEIN_CATABOLIC_PROCESS	0.063335	0.81352	0.9128	-0.063335	0.18478	0.93339
GO_SUBSTRATE_INDEPENDENT_TELENCEPHALIC_TANGENTIAL_INTERNEURON_MIGRATION	0	0.57847	0.87694	0	0.42126	0.93339
GO_SKELETAL_MUSCLE_TISSUE_REGENERATION	0.37482	0.41963	0.87694	-0.37482	0.58739	1
GO_POLYSACCHARIDE_BIOSYNTHETIC_PROCESS	1.5892	0.026081	0.12628	-1.5892	0.97608	1
GO_REGULATION_OF_TYROSINE_PHOSPHORYLATION_OF_STAT_PROTEIN	4.4088	9.0572e-11	5.017e-09	-4.4088	1	1
GO_ORGAN_REGENERATION	2.4429	0.0011211	0.010289	-2.4429	0.99916	1
GO_GLAND_MORPHOGENESIS	-0.088981	0.84223	0.92514	0.088981	0.15452	0.93339
GO_NEGATIVE_REGULATION_OF_ADAPTIVE_IMMUNE_RESPONSE	0.016714	0.6772	0.87694	-0.016714	0.32092	0.93339
GO_REGULATION_OF_SYSTEMIC_ARTERIAL_BLOOD_PRESSURE_BY_CIRCULATORY_RENIN_ANGIOTENSIN	0	0.60938	0.87694	0	0.39045	0.93339
GO_RIBOSOME_BIOGENESIS	-0.21044	0.98253	0.99304	0.21044	0.016669	0.93339
GO_B_CELL_HOMEOSTASIS	1.2203	0.054176	0.22588	-1.2203	0.94969	1
GO_IRE1_MEDIATED_UNFOLDED_PROTEIN_RESPONSE	0.21659	0.63621	0.87694	-0.21659	0.36431	0.93339
GO_SINGLE_ORGANISM_BEHAVIOR	2.3106	0.015352	0.083353	-1.9753	0.95775	1
GO_POSITIVE_REGULATION_OF_CALCIUM_ION_DEPENDENT_EXOCYTOSIS	0	0.66472	0.87694	0	0.33462	0.93339
GO_POSITIVE_REGULATION_OF_ENDOCYTOSIS	1.9427	0.013267	0.074566	-1.9427	0.98987	1
GO_MRNA_SPLICE_SITE_SELECTION	1.0584	0.1153	0.39554	-1.0584	0.89125	1
GO_REGULATION_OF_TRANSLATION_IN_RESPONSE_TO_STRESS	0.88502	0.16794	0.51545	-0.88502	0.84053	1
GO_NEGATIVE_REGULATION_OF_GENE_EXPRESSION	3.2808	0.024049	0.11816	-3.2808	0.98233	1
GO_MULTI_ORGANISM_TRANSPORT	0.16922	0.70647	0.88069	-0.16922	0.29272	0.93339
GO_PHENOL_CONTAINING_COMPOUND_BIOSYNTHETIC_PROCESS	-0.1683	0.74201	0.88639	0.1683	0.25564	0.93339
GO_POSITIVE_REGULATION_OF_ERYTHROCYTE_DIFFERENTIATION	0.45426	0.42556	0.87694	-0.45426	0.5817	1
GO_DENDRITIC_CELL_MIGRATION	-0.060371	0.6624	0.87694	0.060371	0.33596	0.93339
GO_SENSORY_PERCEPTION_OF_TEMPERATURE_STIMULUS	0	0.61128	0.87694	0	0.38444	0.93339
GO_LYSOSOMAL_TRANSPORT	0.017297	0.78482	0.89915	-0.017297	0.21224	0.93339
GO_CELLULAR_CATABOLIC_PROCESS	1.2355	0.91988	0.96254	-1.2355	0.084132	0.93339
GO_POSITIVE_REGULATION_OF_DNA_BIOSYNTHETIC_PROCESS	0.66639	0.38978	0.87694	-0.66639	0.62065	1
GO_POSITIVE_REGULATION_OF_MACROPHAGE_ACTIVATION	0.030515	0.57343	0.87694	-0.030515	0.42613	0.93791
GO_EXTRACELLULAR_NEGATIVE_REGULATION_OF_SIGNAL_TRANSDUCTION	0	0.60938	0.87694	0	0.39045	0.93339
GO_REGULATION_OF_CALCIUM_MEDIATED_SIGNALING	0.28104	0.58812	0.87694	-0.28104	0.41441	0.93339
GO_REGULATION_OF_ALPHA_BETA_T_CELL_ACTIVATION	0.16653	0.65185	0.87694	-0.16653	0.34842	0.93339
GO_MUSCLE_ORGAN_DEVELOPMENT	3.0453	0.00018824	0.0022459	-2.9721	0.99982	1
GO_POSITIVE_REGULATION_OF_HEMOPOIESIS	2.2501	0.0092932	0.056538	-2.2501	0.99281	1
GO_OUTFLOW_TRACT_SEPTUM_MORPHOGENESIS	0.56537	0.28375	0.73637	-0.56537	0.72207	1
GO_REGULATION_OF_MAMMARY_GLAND_EPITHELIAL_CELL_PROLIFERATION	0.028091	0.6291	0.87694	-0.028091	0.37088	0.93339
GO_REGULATION_OF_PHOSPHATIDYLINOSITOL_3_KINASE_ACTIVITY	0.95506	0.1511	0.4773	-0.95506	0.85599	1
GO_CELLULAR_RESPONSE_TO_EPIDERMAL_GROWTH_FACTOR_STIMULUS	1.2751	0.080365	0.30011	-1.2751	0.92865	1
GO_LEUKOCYTE_DEGRANULATION	0.50514	0.36258	0.85207	-0.50514	0.64406	1
GO_MYELOID_CELL_HOMEOSTASIS	1.7854	0.020023	0.10283	-1.7854	0.98391	1
GO_CELLULAR_GLUCAN_METABOLIC_PROCESS	2.5279	0.00034009	0.0037767	-2.5279	0.99978	1
GO_REGULATION_OF_BLOOD_PRESSURE	1.8441	0.015341	0.083353	-1.8441	0.98766	1
GO_REGULATION_OF_MORPHOGENESIS_OF_A_BRANCHING_STRUCTURE	2.9153	1.6084e-05	0.00026539	-2.9153	0.99999	1
GO_RESPONSE_TO_ELECTRICAL_STIMULUS	0.065423	0.64841	0.87694	-0.065423	0.35164	0.93339
GO_NEGATIVE_REGULATION_OF_TELOMERE_MAINTENANCE_VIA_TELOMERASE	0	0.62585	0.87694	0	0.37299	0.93339
GO_REGULATION_OF_T_CELL_CHEMOTAXIS	0.67638	0.17909	0.5372	-0.67638	0.8223	1
GO_REGULATION_OF_ESTABLISHMENT_OF_PLANAR_POLARITY_INVOLVED_IN_NEURAL_TUBE_CLOSURE	0.21941	0.49183	0.87694	-0.21941	0.51216	1
GO_REGULATION_OF_CYTOKINE_PRODUCTION	2.5805	0.012003	0.06912	-2.5101	0.9875	1
GO_REGULATION_OF_ERBB_SIGNALING_PATHWAY	3.2446	7.4912e-06	0.00013563	-3.2446	1	1
GO_REGULATION_OF_CHOLESTEROL_HOMEOSTASIS	2.7015	8.8251e-06	0.00015673	-2.7016	0.99999	1
GO_VENTRICULAR_SEPTUM_MORPHOGENESIS	0.91508	0.19223	0.56826	-0.91508	0.81947	1
GO_POSITIVE_REGULATION_OF_ENDOTHELIAL_CELL_CHEMOTAXIS	2.4704	0.0003062	0.0034497	-2.4704	0.99992	1
GO_POSITIVE_REGULATION_OF_ENDOTHELIAL_CELL_DIFFERENTIATION	0.35419	0.40619	0.87694	-0.35419	0.59766	1
GO_NEGATIVE_REGULATION_OF_SMOOTH_MUSCLE_CELL_PROLIFERATION	2.3276	0.00070382	0.0070884	-2.3276	0.99961	1
GO_TOLERANCE_INDUCTION	2.4515	0.00024758	0.0028728	-2.4515	0.99986	1
GO_CHEMICAL_HOMEOSTASIS	3.2187	0.0022534	0.018267	-3.1952	0.99843	1
GO_SYNAPSE_ORGANIZATION	-0.59421	0.96684	0.98439	0.59421	0.0311	0.93339
GO_METANEPHROS_DEVELOPMENT	1.2353	0.11149	0.38627	-1.2353	0.89464	1
GO_REGULATION_OF_MICROTUBULE_BASED_PROCESS	-0.10131	0.94098	0.97243	0.10131	0.057252	0.93339
GO_NEGATIVE_REGULATION_OF_TRANSPORTER_ACTIVITY	0.26701	0.55855	0.87694	-0.26701	0.44394	0.94279
GO_ENDOSOME_ORGANIZATION	0.17828	0.67352	0.87694	-0.17828	0.32689	0.93339
GO_REGULATION_OF_WOUND_HEALING	4.6116	5.3877e-12	3.917e-10	-4.6116	1	1
GO_REGULATION_OF_MAPK_CASCADE	4.8962	3.4607e-09	1.4639e-07	-4.8298	1	1
GO_DEVELOPMENTAL_PROGRAMMED_CELL_DEATH	1.7431	0.0095897	0.058025	-1.7431	0.9921	1
GO_POSITIVE_REGULATION_OF_SKELETAL_MUSCLE_TISSUE_DEVELOPMENT	-0.075271	0.69818	0.87872	0.075271	0.29793	0.93339
GO_FOCAL_ADHESION_ASSEMBLY	0.86419	0.17391	0.52856	-0.86419	0.83758	1
GO_MYELOID_LEUKOCYTE_MIGRATION	3.8264	6.8903e-08	2.0819e-06	-3.6322	1	1
GO_COLLAGEN_FIBRIL_ORGANIZATION	2.8558	1.926e-05	0.00030902	-2.8558	0.99999	1
GO_ICOSANOID_BIOSYNTHETIC_PROCESS	1.1108	0.12353	0.41647	-1.1108	0.8875	1
GO_POSITIVE_REGULATION_OF_NEURON_DEATH	0.90564	0.22785	0.63906	-0.90564	0.77733	1
GO_RESPONSE_TO_ESTRADIOL	2.8366	0.0003694	0.0040924	-2.8366	0.99976	1
GO_CORONARY_VASCULATURE_DEVELOPMENT	1.2194	0.075638	0.2866	-1.2194	0.9292	1
GO_CARTILAGE_DEVELOPMENT	2.2043	0.0043668	0.031314	-2.2043	0.99663	1
GO_REGULATION_OF_TUMOR_NECROSIS_FACTOR_SUPERFAMILY_CYTOKINE_PRODUCTION	2.3139	0.0017706	0.015003	-2.3139	0.9987	1
GO_NEURON_PROJECTION_EXTENSION	-0.019264	0.73306	0.88639	0.019264	0.26485	0.93339
GO_REGULATION_OF_CARDIAC_MUSCLE_TISSUE_DEVELOPMENT	1.3351	0.054647	0.22703	-1.3351	0.95035	1
GO_NEGATIVE_REGULATION_OF_CYCLIC_NUCLEOTIDE_METABOLIC_PROCESS	1.9117	0.0017724	0.015003	-1.9117	0.99828	1
GO_PYRIMIDINE_NUCLEOTIDE_BIOSYNTHETIC_PROCESS	0.12784	0.62376	0.87694	-0.12784	0.37593	0.93339
GO_RESPONSE_TO_MUSCLE_STRETCH	1.9009	0.0062297	0.041233	-1.9009	0.99531	1
GO_NEGATIVE_REGULATION_OF_OLIGODENDROCYTE_DIFFERENTIATION	-0.82921	0.95048	0.97607	0.82921	0.043632	0.93339
GO_ENTRY_INTO_CELL_OF_OTHER_ORGANISM_INVOLVED_IN_SYMBIOTIC_INTERACTION	0.09371	0.73806	0.88639	-0.09371	0.26034	0.93339
GO_REGULATION_OF_PHOSPHATIDYLINOSITOL_3_KINASE_SIGNALING	2.9692	0.00011466	0.0014616	-2.9692	0.99992	1
GO_RESPONSE_TO_COLD	1.0395	0.13091	0.43293	-1.0395	0.87648	1
GO_NEGATIVE_REGULATION_OF_SODIUM_ION_TRANSPORT	0	0.60938	0.87694	0	0.39045	0.93339
GO_CELLULAR_RESPONSE_TO_INTERLEUKIN_1	3.6334	8.5037e-08	2.5203e-06	-3.4429	1	1
GO_CIRCULATORY_SYSTEM_PROCESS	2.0487	0.024771	0.1212	-2.0487	0.97984	1
GO_REGULATION_OF_VASODILATION	2.2199	0.00098101	0.0092215	-2.2199	0.99937	1
GO_REGULATION_OF_TRIGLYCERIDE_METABOLIC_PROCESS	0.088062	0.62723	0.87694	-0.088062	0.37241	0.93339
GO_NEGATIVE_REGULATION_OF_GLYCOPROTEIN_BIOSYNTHETIC_PROCESS	1.4931	0.020234	0.10346	-1.4931	0.98401	1
GO_RESPONSE_TO_COCAINE	0.75841	0.22872	0.64034	-0.75841	0.77477	1
GO_CELL_CHEMOTAXIS	4.327	5.8272e-09	2.3736e-07	-4.1826	1	1
GO_NEGATIVE_REGULATION_OF_INTRINSIC_APOPTOTIC_SIGNALING_PATHWAY_BY_P53_CLASS_MEDIATOR	-0.15538	0.7297	0.88639	0.15538	0.26556	0.93339
GO_PROTEIN_DNA_COMPLEX_DISASSEMBLY	0	0.64662	0.87694	0	0.35262	0.93339
GO_RIBONUCLEOTIDE_CATABOLIC_PROCESS	0.33494	0.46895	0.87694	-0.33494	0.53518	1
GO_POSITIVE_REGULATION_OF_MITOTIC_SISTER_CHROMATID_SEPARATION	-0.69345	0.94154	0.97243	0.69345	0.056435	0.93339
GO_DNA_TEMPLATED_TRANSCRIPTION_TERMINATION	-0.14627	0.8884	0.94543	0.14627	0.10895	0.93339
GO_NEGATIVE_REGULATION_OF_INTERLEUKIN_1_PRODUCTION	3.4322	1.395e-07	4.0066e-06	-3.4322	1	1
GO_POSITIVE_REGULATION_OF_CATION_CHANNEL_ACTIVITY	0.22317	0.5429	0.87694	-0.22317	0.46003	0.95772
GO_REGULATION_OF_PROSTAGLANDIN_SECRETION	1.1907	0.059166	0.23908	-1.1907	0.94529	1
GO_REGULATION_OF_PODOSOME_ASSEMBLY	0	0.62533	0.87694	0	0.37383	0.93339
GO_REGULATION_OF_CELLULAR_SENESCENCE	0.28565	0.5201	0.87694	-0.28565	0.48255	0.97621
GO_PURINE_RIBONUCLEOSIDE_CATABOLIC_PROCESS	0.46306	0.33462	0.81183	-0.46306	0.67108	1
GO_CARDIAC_LEFT_VENTRICLE_MORPHOGENESIS	0.19436	0.47891	0.87694	-0.19436	0.52207	1
GO_NEGATIVE_REGULATION_OF_STRIATED_MUSCLE_CELL_DIFFERENTIATION	0.098232	0.63278	0.87694	-0.098232	0.36691	0.93339
GO_RESPONSE_TO_AMINE	0.96769	0.16645	0.51264	-0.96769	0.8457	1
GO_REGULATION_OF_ORGANIC_ACID_TRANSPORT	1.0632	0.13715	0.44813	-1.0632	0.88167	1
GO_REGULATION_OF_DNA_DEPENDENT_DNA_REPLICATION	0.17415	0.62036	0.87694	-0.17415	0.38071	0.93339
GO_NEGATIVE_REGULATION_OF_POTASSIUM_ION_TRANSMEMBRANE_TRANSPORTER_ACTIVITY	0	0.62682	0.87694	0	0.37228	0.93339
GO_PROTEIN_HOMOTETRAMERIZATION	0.23667	0.61115	0.87694	-0.23667	0.39062	0.93339
GO_IMMUNE_SYSTEM_PROCESS	4.9793	3.4053e-06	6.9494e-05	-4.9401	1	1
GO_HEART_TRABECULA_MORPHOGENESIS	0.70898	0.23689	0.65383	-0.70898	0.77479	1
GO_RESPIRATORY_CHAIN_COMPLEX_IV_ASSEMBLY	0	0.62533	0.87694	0	0.37383	0.93339
GO_VESICLE_LOCALIZATION	0.069431	0.88263	0.94248	-0.069431	0.11527	0.93339
GO_NITRIC_OXIDE_METABOLIC_PROCESS	2.5885	2.0679e-05	0.00032727	-2.5886	0.99999	1
GO_POSITIVE_REGULATION_OF_LEUKOCYTE_APOPTOTIC_PROCESS	0.66094	0.27604	0.72407	-0.66094	0.73533	1
GO_POSITIVE_REGULATION_OF_CELL_FATE_COMMITMENT	0.15366	0.50235	0.87694	-0.15366	0.498	0.99089
GO_FOREBRAIN_MORPHOGENESIS	-0.1727	0.70607	0.88069	0.1727	0.2814	0.93339
GO_TELOMERE_CAPPING	-0.03332	0.69609	0.87717	0.03332	0.29957	0.93339
GO_PROSTATE_GLAND_MORPHOGENESIS	-0.15341	0.73963	0.88639	0.15341	0.26007	0.93339
GO_NEGATIVE_REGULATION_OF_AXON_EXTENSION	1.091	0.12401	0.41647	-1.091	0.8873	1
GO_POSITIVE_REGULATION_OF_TYPE_I_INTERFERON_PRODUCTION	-0.2196	0.87862	0.94026	0.2196	0.11755	0.93339
GO_REGULATION_OF_STRESS_ACTIVATED_PROTEIN_KINASE_SIGNALING_CASCADE	1.2938	0.2236	0.63018	-1.2938	0.78575	1
GO_MYELOID_CELL_DEVELOPMENT	0.73259	0.26621	0.7058	-0.73259	0.74151	1
GO_NEGATIVE_REGULATION_OF_KINASE_ACTIVITY	2.8957	0.0009896	0.0092835	-2.8957	0.99928	1
GO_REGULATION_OF_MITOCHONDRIAL_MEMBRANE_PERMEABILITY_INVOLVED_IN_APOPTOTIC_PROCESS	2.2479	0.0022394	0.018185	-2.2479	0.99845	1
GO_INTRACELLULAR_PROTEIN_TRANSPORT	0.25644	0.98936	0.99747	-0.25644	0.010408	0.93339
GO_REGULATION_OF_HISTONE_DEACETYLATION	1.3569	0.063797	0.25328	-1.3569	0.94423	1
GO_REGULATION_OF_PHOSPHATASE_ACTIVITY	1.3732	0.12543	0.41988	-1.3732	0.88202	1
GO_NEUROTRANSMITTER_UPTAKE	0.17069	0.49033	0.87694	-0.17069	0.51008	1
GO_MICROTUBULE_ANCHORING	0	0.64548	0.87694	0	0.35271	0.93339
GO_CELL_DIVISION	0.50485	0.88927	0.94599	-0.50485	0.11129	0.93339
GO_REGULATION_OF_MRNA_CATABOLIC_PROCESS	1.0016	0.17071	0.52223	-1.0016	0.84211	1
GO_INTERMEDIATE_FILAMENT_ORGANIZATION	1.3153	0.052221	0.22049	-1.3153	0.95461	1
GO_REGULATION_OF_INTERLEUKIN_10_PRODUCTION	0.53045	0.36704	0.8582	-0.53045	0.63776	1
GO_SODIUM_ION_EXPORT	0	0.59148	0.87694	0	0.40736	0.93339
GO_NEGATIVE_REGULATION_OF_CELL_DIVISION	0.72777	0.33234	0.81106	-0.72777	0.67372	1
GO_CELLULAR_RESPONSE_TO_UV	0.8495	0.26014	0.69926	-0.8495	0.74933	1
GO_REGULATION_OF_NUCLEAR_DIVISION	2.6304	0.0014999	0.013034	-2.6304	0.99892	1
GO_RESPONSE_TO_ACID_CHEMICAL	2.2019	0.022285	0.11164	-2.2019	0.98261	1
GO_RESPONSE_TO_PROSTAGLANDIN_E	0.094361	0.60639	0.87694	-0.094361	0.39374	0.93339
GO_NEGATIVE_REGULATION_OF_RESPONSE_TO_REACTIVE_OXYGEN_SPECIES	0.53139	0.32553	0.80269	-0.53139	0.68375	1
GO_POSITIVE_REGULATION_OF_EPITHELIAL_TO_MESENCHYMAL_TRANSITION	0.49537	0.40034	0.87694	-0.49537	0.60813	1
GO_RESPONSE_TO_STEROID_HORMONE	5.4626	8.3946e-12	5.9182e-10	-5.1962	1	1
GO_POSITIVE_REGULATION_OF_RNA_SPLICING	-1.3423	0.99257	0.99793	1.3423	0.0058242	0.93339
GO_RESPONSE_TO_IMMOBILIZATION_STRESS	3.56	2.8131e-08	9.4849e-07	-3.56	1	1
GO_RESPONSE_TO_INTERLEUKIN_4	0.28913	0.50724	0.87694	-0.28913	0.49428	0.98888
GO_POSITIVE_REGULATION_OF_KERATINOCYTE_DIFFERENTIATION	0.7397	0.22256	0.62837	-0.7397	0.78831	1
GO_CARDIAC_CHAMBER_MORPHOGENESIS	0.49214	0.49342	0.87694	-0.49214	0.51293	1
GO_REGULATION_OF_CARTILAGE_DEVELOPMENT	2.1742	0.0019137	0.015986	-2.1742	0.99838	1
GO_POSITIVE_REGULATION_OF_INTERLEUKIN_8_PRODUCTION	0.61062	0.33464	0.81183	-0.61062	0.67578	1
GO_SEROTONIN_METABOLIC_PROCESS	0	0.59372	0.87694	0	0.40606	0.93339
GO_REGULATION_OF_DEFENSE_RESPONSE_TO_VIRUS	1.2297	0.24476	0.67072	-1.2297	0.77057	1
GO_RESPONSE_TO_PEPTIDE	3.8514	7.5922e-07	1.7932e-05	-3.8514	1	1
GO_REGULATION_OF_ENDOTHELIAL_CELL_APOPTOTIC_PROCESS	5.7156	3.4417e-15	4.7101e-13	-5.6053	1	1
GO_DNA_DEPENDENT_DNA_REPLICATION	-0.066714	0.84975	0.92809	0.066714	0.14666	0.93339
GO_REGULATION_OF_SKELETAL_MUSCLE_CELL_DIFFERENTIATION	0.067961	0.5836	0.87694	-0.067961	0.41629	0.93339
GO_POSITIVE_REGULATION_OF_CELLULAR_PROTEIN_CATABOLIC_PROCESS	0.70722	0.54786	0.87694	-0.70722	0.46048	0.9578
GO_STEROL_HOMEOSTASIS	-0.36213	0.86991	0.93626	0.36213	0.12477	0.93339
GO_POSITIVE_REGULATION_OF_MITOTIC_METAPHASE_ANAPHASE_TRANSITION	-0.69345	0.94154	0.97243	0.69345	0.056435	0.93339
GO_EMBRYONIC_AXIS_SPECIFICATION	0.20141	0.57398	0.87694	-0.20141	0.4279	0.93871
GO_REGULATION_OF_LEUKOCYTE_APOPTOTIC_PROCESS	0.094555	0.72349	0.88639	-0.094555	0.27644	0.93339
GO_POSITIVE_REGULATION_OF_INTERLEUKIN_1_BETA_PRODUCTION	0.15916	0.5811	0.87694	-0.15916	0.41996	0.93339
GO_CELLULAR_RESPONSE_TO_LIPID	4.0014	1.141e-06	2.5898e-05	-3.9232	1	1
GO_SECRETION_BY_CELL	1.8417	0.13169	0.43459	-1.8417	0.88413	1
GO_LIPOPROTEIN_METABOLIC_PROCESS	0.76363	0.41643	0.87694	-0.76363	0.59458	1
GO_DISRUPTION_OF_CELLS_OF_OTHER_ORGANISM_INVOLVED_IN_SYMBIOTIC_INTERACTION	1.6303	0.014062	0.078087	-1.6303	0.9868	1
GO_IRON_COORDINATION_ENTITY_TRANSPORT	-0.36144	0.82552	0.91739	0.36144	0.17044	0.93339
GO_PHOSPHATIDYLCHOLINE_BIOSYNTHETIC_PROCESS	0.44881	0.38431	0.87694	-0.44881	0.62352	1
GO_KERATAN_SULFATE_METABOLIC_PROCESS	0.24013	0.53889	0.87694	-0.24013	0.46231	0.95849
GO_REGULATION_OF_COAGULATION	4.1826	2.9009e-09	1.2541e-07	-4.1826	1	1
GO_MEMBRANE_BIOGENESIS	0	0.67932	0.87694	0	0.31839	0.93339
GO_REGULATION_OF_EPIDERMIS_DEVELOPMENT	3.2019	8.9979e-06	0.00015919	-3.0642	0.99999	1
GO_FORMATION_OF_PRIMARY_GERM_LAYER	2.1258	0.0059616	0.039795	-2.1258	0.99572	1
GO_NEGATIVE_REGULATION_OF_MUSCLE_CELL_DIFFERENTIATION	0.90896	0.1973	0.58105	-0.90896	0.81328	1
GO_ENERGY_RESERVE_METABOLIC_PROCESS	2.2789	0.0012759	0.011483	-2.2789	0.99902	1
GO_GLYCOLIPID_BIOSYNTHETIC_PROCESS	1.2035	0.12111	0.41061	-1.2035	0.8852	1
GO_REGULATION_OF_ACTIN_NUCLEATION	0	0.68692	0.87694	0	0.31274	0.93339
GO_REGULATION_OF_DENDRITIC_CELL_DIFFERENTIATION	0	0.60938	0.87694	0	0.39045	0.93339
GO_EPITHELIAL_CELL_DEVELOPMENT	1.279	0.21245	0.60809	-1.279	0.80387	1
GO_HAIR_CYCLE	0.69463	0.34675	0.83082	-0.69463	0.66028	1
GO_AMIDE_TRANSPORT	-0.074644	0.80455	0.90873	0.074644	0.19223	0.93339
GO_REGULATION_OF_INTERFERON_GAMMA_PRODUCTION	0.75759	0.3482	0.83256	-0.75759	0.66626	1
GO_NEGATIVE_REGULATION_OF_LIPID_METABOLIC_PROCESS	2.8347	9.7587e-05	0.0012648	-2.8347	0.99995	1
GO_PROTEIN_LOCALIZATION_TO_KINETOCHORE	-0.24439	0.76116	0.89009	0.24439	0.23806	0.93339
GO_NEGATIVE_REGULATION_OF_FAT_CELL_DIFFERENTIATION	1.0347	0.13258	0.4372	-1.0348	0.87486	1
GO_PHOTOPERIODISM	1.3332	0.068296	0.2672	-1.3332	0.94002	1
GO_ALPHA_AMINO_ACID_BIOSYNTHETIC_PROCESS	0.29806	0.6109	0.87694	-0.29806	0.39144	0.93339
GO_MESENCHYMAL_TO_EPITHELIAL_TRANSITION	0.027826	0.59036	0.87694	-0.027826	0.40956	0.93339
GO_ESTABLISHMENT_OF_ENDOTHELIAL_INTESTINAL_BARRIER	0.34517	0.39366	0.87694	-0.34517	0.61049	1
GO_SALIVARY_GLAND_DEVELOPMENT	0.062976	0.65923	0.87694	-0.062976	0.34026	0.93339
GO_CELL_CYCLE_DNA_REPLICATION	0	0.62533	0.87694	0	0.37383	0.93339
GO_NEGATIVE_REGULATION_OF_TRANSCRIPTION_ELONGATION_FROM_RNA_POLYMERASE_II_PROMOTER	0	0.61128	0.87694	0	0.38444	0.93339
GO_CHROMOSOME_CONDENSATION	0.17702	0.5726	0.87694	-0.17702	0.42868	0.93947
GO_POSITIVE_REGULATION_OF_RESPONSE_TO_STIMULUS	5.0212	2.2466e-06	4.7951e-05	-4.9827	1	1
GO_REGULATION_OF_MONOOXYGENASE_ACTIVITY	0.5076	0.42175	0.87694	-0.5076	0.5859	1
GO_SENSORY_PERCEPTION_OF_MECHANICAL_STIMULUS	0.92218	0.28493	0.73655	-0.92218	0.72872	1
GO_ESTABLISHMENT_OF_EPITHELIAL_CELL_POLARITY	0.096908	0.59946	0.87694	-0.096908	0.40025	0.93339
GO_TOLL_LIKE_RECEPTOR_9_SIGNALING_PATHWAY	0.96539	0.11409	0.39206	-0.96539	0.89182	1
GO_EMBRYONIC_DIGIT_MORPHOGENESIS	0.43083	0.49573	0.87694	-0.43083	0.50939	1
GO_REGULATION_OF_CANONICAL_WNT_SIGNALING_PATHWAY	0.34496	0.78099	0.89848	-0.34496	0.2203	0.93339
GO_NITROGEN_CYCLE_METABOLIC_PROCESS	0.22179	0.47642	0.87694	-0.22179	0.52602	1
GO_DETECTION_OF_TEMPERATURE_STIMULUS_INVOLVED_IN_SENSORY_PERCEPTION_OF_PAIN	0	0.59372	0.87694	0	0.40606	0.93339
GO_T_CELL_ACTIVATION_INVOLVED_IN_IMMUNE_RESPONSE	3.0239	8.3857e-06	0.0001495	-3.024	0.99999	1
GO_NEGATIVE_REGULATION_OF_LEUKOCYTE_PROLIFERATION	1.0457	0.14694	0.46924	-1.0457	0.86355	1
GO_NECROPTOTIC_PROCESS	-0.17448	0.74957	0.88679	0.17448	0.24499	0.93339
GO_NEGATIVE_REGULATION_OF_GLIOGENESIS	0.50232	0.36687	0.8582	-0.50232	0.64235	1
GO_DENDRITIC_CELL_CHEMOTAXIS	-0.073939	0.63435	0.87694	0.073939	0.36284	0.93339
GO_REGULATION_OF_ANTIGEN_PROCESSING_AND_PRESENTATION_OF_PEPTIDE_ANTIGEN	0	0.60938	0.87694	0	0.39045	0.93339
GO_REGULATION_OF_NEURONAL_SYNAPTIC_PLASTICITY	0.4654	0.41502	0.87694	-0.4654	0.59646	1
GO_REGULATION_OF_PHOSPHOLIPASE_C_ACTIVITY	0.50223	0.36692	0.8582	-0.50223	0.64229	1
GO_REGULATION_OF_DEVELOPMENTAL_GROWTH	1.9416	0.052836	0.22188	-1.9416	0.95488	1
GO_MEMBRANE_DISASSEMBLY	-0.0067934	0.7527	0.88714	0.0067934	0.24498	0.93339
GO_REGULATION_OF_SYNAPTIC_TRANSMISSION_GLUTAMATERGIC	0.93421	0.15078	0.47717	-0.93421	0.86089	1
GO_ACTIVATION_OF_PHOSPHOLIPASE_C_ACTIVITY	0.52336	0.32986	0.80825	-0.52336	0.67931	1
GO_NEGATIVE_REGULATION_OF_BIOMINERAL_TISSUE_DEVELOPMENT	-0.25012	0.74478	0.88677	0.25012	0.23998	0.93339
GO_NEGATIVE_REGULATION_OF_BONE_RESORPTION	2.2438	0.00076582	0.0075816	-2.2438	0.99952	1
GO_CELLULAR_RESPONSE_TO_EXTERNAL_STIMULUS	3.6467	8.0558e-06	0.00014528	-3.3065	0.99996	1
GO_NADP_METABOLIC_PROCESS	0.014303	0.66946	0.87694	-0.014303	0.32732	0.93339
GO_POSITIVE_REGULATION_OF_MRNA_PROCESSING	-0.1301	0.75551	0.88714	0.1301	0.23773	0.93339
GO_EPITHELIAL_TUBE_BRANCHING_INVOLVED_IN_LUNG_MORPHOGENESIS	0.0030626	0.67569	0.87694	-0.0030626	0.32284	0.93339
GO_DETECTION_OF_MECHANICAL_STIMULUS_INVOLVED_IN_SENSORY_PERCEPTION	0	0.60938	0.87694	0	0.39045	0.93339
GO_REGULATION_OF_CELL_CELL_ADHESION_MEDIATED_BY_CADHERIN	-1.6673	0.99733	0.99999	1.6673	0.0011685	0.49429
GO_METANEPHRIC_EPITHELIUM_DEVELOPMENT	0.41181	0.37188	0.86402	-0.41181	0.63676	1
GO_REGULATION_OF_SMOOTH_MUSCLE_CELL_DIFFERENTIATION	1.8819	0.0032706	0.024812	-1.8819	0.99739	1
GO_FATTY_ACID_BETA_OXIDATION	-0.56206	0.94484	0.97336	0.56206	0.051297	0.93339
GO_ACTIN_FILAMENT_BASED_PROCESS	0.72223	0.74786	0.88679	-0.72223	0.25668	0.93339
GO_RESPONSE_TO_FLUID_SHEAR_STRESS	3.449	2.4618e-07	6.4716e-06	-3.449	1	1
GO_NEGATIVE_REGULATION_OF_MUSCLE_CONTRACTION	0.16036	0.54068	0.87694	-0.16036	0.46178	0.95849
GO_TRANSITION_METAL_ION_TRANSPORT	-0.16962	0.88594	0.9444	0.16962	0.10981	0.93339
GO_POSITIVE_REGULATION_OF_MUSCLE_CELL_DIFFERENTIATION	1.9845	0.0097206	0.058588	-1.9845	0.99193	1
GO_REGULATION_OF_ADAPTIVE_IMMUNE_RESPONSE	1.6574	0.034286	0.15702	-1.6574	0.97127	1
GO_PHOSPHATIDYLINOSITOL_BIOSYNTHETIC_PROCESS	0.48317	0.575	0.87694	-0.48318	0.42939	0.93977
GO_POSITIVE_REGULATION_OF_CELL_COMMUNICATION	4.8327	8.4076e-07	1.956e-05	-4.7905	1	1
GO_POSITIVE_REGULATION_OF_LIPID_KINASE_ACTIVITY	1.1987	0.098615	0.35081	-1.1987	0.91125	1
GO_RESPONSE_TO_CORTICOSTEROID	5.6281	2.8866e-15	4.0701e-13	-5.1618	1	1
GO_POSITIVE_REGULATION_OF_LEUKOCYTE_DEGRANULATION	0.11545	0.55768	0.87694	-0.11545	0.44351	0.94279
GO_SODIUM_ION_TRANSMEMBRANE_TRANSPORT	0.52004	0.41845	0.87694	-0.52004	0.58714	1
GO_PROTEIN_UBIQUITINATION_INVOLVED_IN_UBIQUITIN_DEPENDENT_PROTEIN_CATABOLIC_PROCESS	0.43167	0.64859	0.87694	-0.43167	0.35505	0.93339
GO_NEGATIVE_REGULATION_OF_BLOOD_VESSEL_ENDOTHELIAL_CELL_MIGRATION	0.27907	0.47779	0.87694	-0.27907	0.52705	1
GO_CELL_PROJECTION_ASSEMBLY	-0.15336	0.95083	0.97621	0.15336	0.046034	0.93339
GO_REGULATION_OF_PROTEIN_IMPORT_INTO_NUCLEUS_TRANSLOCATION	0.13269	0.57786	0.87694	-0.13269	0.42269	0.93467
GO_GLUCOCORTICOID_METABOLIC_PROCESS	0	0.57847	0.87694	0	0.42126	0.93339
GO_PROTEIN_MATURATION	0.84628	0.52829	0.87694	-0.84628	0.48333	0.97695
GO_SKELETAL_MUSCLE_ADAPTATION	-0.13961	0.65233	0.87694	0.13961	0.34589	0.93339
GO_PROTEIN_N_LINKED_GLYCOSYLATION	0.0020143	0.79197	0.90187	-0.0020143	0.20493	0.93339
GO_ANAPHASE_PROMOTING_COMPLEX_DEPENDENT_CATABOLIC_PROCESS	-0.082133	0.82594	0.91764	0.082133	0.17049	0.93339
GO_HINDLIMB_MORPHOGENESIS	-0.72173	0.94452	0.97336	0.72173	0.04868	0.93339
GO_ESTABLISHMENT_OR_MAINTENANCE_OF_EPITHELIAL_CELL_APICAL_BASAL_POLARITY	0.15805	0.59897	0.87694	-0.15805	0.40197	0.93339
GO_LOOP_OF_HENLE_DEVELOPMENT	0	0.60938	0.87694	0	0.39045	0.93339
GO_VESICLE_ORGANIZATION	0.53176	0.74415	0.88645	-0.53176	0.25826	0.93339
GO_KERATINOCYTE_PROLIFERATION	0.60874	0.23583	0.65253	-0.60874	0.7705	1
GO_MACROPHAGE_ACTIVATION_INVOLVED_IN_IMMUNE_RESPONSE	0.82277	0.15496	0.4862	-0.82277	0.85597	1
GO_INDOLALKYLAMINE_METABOLIC_PROCESS	0	0.60938	0.87694	0	0.39045	0.93339
GO_POSITIVE_REGULATION_OF_BINDING	1.1287	0.21371	0.61005	-1.1287	0.79694	1
GO_SMOOTH_MUSCLE_CELL_DIFFERENTIATION	2.4956	0.00027334	0.0031173	-2.4956	0.99986	1
GO_MALE_GENITALIA_DEVELOPMENT	0	0.61128	0.87694	0	0.38444	0.93339
GO_REGULATION_OF_HYDROLASE_ACTIVITY	4.1088	0.00012754	0.0015995	-4.0463	0.9999	1
GO_ENDOCARDIAL_CUSHION_DEVELOPMENT	0.50971	0.3672	0.8582	-0.50971	0.64334	1
GO_NEGATIVE_REGULATION_OF_ERBB_SIGNALING_PATHWAY	2.4315	0.00058786	0.0060382	-2.4315	0.99961	1
GO_RESPONSE_TO_DIETARY_EXCESS	-0.16249	0.72472	0.88639	0.16249	0.2725	0.93339
GO_REGULATION_OF_MEIOTIC_NUCLEAR_DIVISION	1.7301	0.011223	0.065442	-1.7302	0.99137	1
GO_BRANCH_ELONGATION_OF_AN_EPITHELIUM	0.77375	0.20769	0.60029	-0.77375	0.80324	1
GO_POSITIVE_REGULATION_OF_CELLULAR_AMIDE_METABOLIC_PROCESS	1.1632	0.18364	0.54774	-1.1632	0.82587	1
GO_POSITIVE_REGULATION_OF_VACUOLE_ORGANIZATION	-0.16015	0.71891	0.88639	0.16015	0.27788	0.93339
GO_NEGATIVE_REGULATION_OF_PLATELET_ACTIVATION	1.7052	0.0085018	0.052396	-1.7052	0.99373	1
GO_GLUTAMINE_FAMILY_AMINO_ACID_CATABOLIC_PROCESS	0.17594	0.52978	0.87694	-0.17594	0.47048	0.96209
GO_EMBRYONIC_SKELETAL_SYSTEM_DEVELOPMENT	-0.080124	0.84475	0.92637	0.080124	0.15335	0.93339
GO_NEURON_MATURATION	0	0.67746	0.87694	0	0.32103	0.93339
GO_POSITIVE_REGULATION_OF_PHOSPHATE_METABOLIC_PROCESS	5.2817	1.4799e-09	6.751e-08	-5.2271	1	1
GO_THYMIC_T_CELL_SELECTION	0	0.62533	0.87694	0	0.37383	0.93339
GO_CELLULAR_RESPONSE_TO_BIOTIC_STIMULUS	3.2249	2.3265e-05	0.00036083	-3.1002	0.99997	1
GO_COENZYME_A_METABOLIC_PROCESS	-0.27189	0.78551	0.89915	0.27189	0.20827	0.93339
GO_PROTEIN_LOCALIZATION_TO_CILIUM	0	0.67756	0.87694	0	0.31887	0.93339
GO_RNA_STABILIZATION	0.18416	0.58491	0.87694	-0.18416	0.41625	0.93339
GO_ACTIN_MYOSIN_FILAMENT_SLIDING	0	0.64724	0.87694	0	0.3527	0.93339
GO_REGULATION_OF_CELL_MORPHOGENESIS_INVOLVED_IN_DIFFERENTIATION	1.4755	0.21229	0.60809	-1.4755	0.80362	1
GO_REGULATION_OF_PROTEIN_HOMODIMERIZATION_ACTIVITY	0.33389	0.49619	0.87694	-0.33389	0.5086	1
GO_REGULATION_OF_HETEROTYPIC_CELL_CELL_ADHESION	2.6358	5.4711e-05	0.00075765	-2.6358	0.99997	1
GO_CARBOXYLIC_ACID_CATABOLIC_PROCESS	-0.33365	0.96356	0.98322	0.33365	0.034349	0.93339
GO_POSITIVE_REGULATION_OF_REACTIVE_OXYGEN_SPECIES_BIOSYNTHETIC_PROCESS	2.7627	9.3901e-05	0.0012222	-2.7627	0.99994	1
GO_ALPHA_AMINO_ACID_METABOLIC_PROCESS	1.5747	0.11779	0.4018	-1.5747	0.89463	1
GO_MITOCHONDRIAL_DNA_METABOLIC_PROCESS	-0.26298	0.77891	0.89754	0.26298	0.21751	0.93339
GO_CGMP_METABOLIC_PROCESS	3.3601	8.9058e-07	2.0514e-05	-3.3602	1	1
GO_ADULT_BEHAVIOR	-0.35117	0.91789	0.96177	0.35117	0.078363	0.93339
GO_RETINAL_GANGLION_CELL_AXON_GUIDANCE	0	0.62682	0.87694	0	0.37228	0.93339
GO_POSITIVE_REGULATION_OF_MEMBRANE_INVAGINATION	-0.12938	0.69377	0.87694	0.12938	0.30569	0.93339
GO_SPINDLE_LOCALIZATION	0.64795	0.34461	0.8291	-0.64795	0.6624	1
GO_HYDROGEN_PEROXIDE_CATABOLIC_PROCESS	0	0.62585	0.87694	0	0.37299	0.93339
GO_ICOSANOID_TRANSPORT	-0.95832	0.96717	0.98439	0.95832	0.030296	0.93339
GO_CELLULAR_RESPONSE_TO_ORGANIC_CYCLIC_COMPOUND	3.7755	4.1315e-06	8.322e-05	-3.7755	1	1
GO_POSITIVE_REGULATION_OF_CYTOKINE_PRODUCTION_INVOLVED_IN_IMMUNE_RESPONSE	2.0766	0.0022221	0.018076	-2.0766	0.99823	1
GO_REGULATION_OF_PROTEIN_SUMOYLATION	0.083939	0.60722	0.87694	-0.083939	0.39219	0.93339
GO_RESPONSE_TO_ENDOPLASMIC_RETICULUM_STRESS	1.0689	0.40016	0.87694	-1.0689	0.61213	1
GO_CELLULAR_RESPONSE_TO_LIGHT_STIMULUS	0.67892	0.41671	0.87694	-0.67892	0.5915	1
GO_POSITIVE_REGULATION_BY_HOST_OF_VIRAL_TRANSCRIPTION	0.84366	0.13118	0.4335	-0.84366	0.87502	1
GO_NEGATIVE_REGULATION_OF_STEM_CELL_DIFFERENTIATION	-0.78299	0.96019	0.98192	0.78299	0.035608	0.93339
GO_NEGATIVE_REGULATION_OF_PRODUCTION_OF_MOLECULAR_MEDIATOR_OF_IMMUNE_RESPONSE	0.38991	0.41966	0.87694	-0.38991	0.58697	1
GO_SPHINGOLIPID_MEDIATED_SIGNALING_PATHWAY	-0.72199	0.93969	0.97213	0.72199	0.056872	0.93339
GO_SYNAPTIC_VESICLE_CYTOSKELETAL_TRANSPORT	0	0.62585	0.87694	0	0.37299	0.93339
GO_LUNG_CELL_DIFFERENTIATION	-0.411	0.86566	0.93555	0.411	0.12574	0.93339
GO_PLATELET_ACTIVATION	-0.038265	0.85271	0.92857	0.038265	0.14495	0.93339
GO_CYTOSKELETON_ORGANIZATION	1.4008	0.60621	0.87694	-1.4008	0.40946	0.93339
GO_NUCLEOTIDE_BINDING_DOMAIN_LEUCINE_RICH_REPEAT_CONTAINING_RECEPTOR_SIGNALING_PATHWAY	2.1096	0.0034778	0.0261	-2.1096	0.99757	1
GO_TRANSCRIPTION_COUPLED_NUCLEOTIDE_EXCISION_REPAIR	-0.10207	0.84213	0.92514	0.10207	0.1539	0.93339
GO_MEMBRANE_DEPOLARIZATION_DURING_ACTION_POTENTIAL	0	0.62585	0.87694	0	0.37299	0.93339
GO_MATURATION_OF_SSU_RRNA	-0.62781	0.94275	0.97243	0.62781	0.052991	0.93339
GO_BETA_AMYLOID_METABOLIC_PROCESS	0	0.62533	0.87694	0	0.37383	0.93339
GO_REGULATION_OF_SPHINGOLIPID_BIOSYNTHETIC_PROCESS	0	0.62533	0.87694	0	0.37383	0.93339
GO_RESPONSE_TO_WOUNDING	4.9037	2.1524e-09	9.5383e-08	-4.784	1	1
GO_NON_CANONICAL_WNT_SIGNALING_PATHWAY	-0.10719	0.90006	0.95141	0.10719	0.098701	0.93339
GO_RENAL_SYSTEM_PROCESS_INVOLVED_IN_REGULATION_OF_BLOOD_VOLUME	1.6273	0.0069704	0.045074	-1.6273	0.9941	1
GO_NEGATIVE_REGULATION_OF_LEUKOCYTE_MEDIATED_IMMUNITY	0.23313	0.55291	0.87694	-0.23313	0.44839	0.94635
GO_POSITIVE_REGULATION_OF_CREB_TRANSCRIPTION_FACTOR_ACTIVITY	1.9707	0.0024812	0.019769	-1.9707	0.99834	1
GO_NEGATIVE_REGULATION_OF_CELL_GROWTH	1.5681	0.086456	0.31751	-1.5681	0.92434	1
GO_MODIFIED_AMINO_ACID_TRANSPORT	1.0719	0.10131	0.35849	-1.0719	0.909	1
GO_CGMP_BIOSYNTHETIC_PROCESS	0	0.5421	0.87694	0	0.4579	0.95601
GO_PROTEIN_SECRETION	0.35609	0.6146	0.87694	-0.35609	0.38751	0.93339
GO_ALTERNATIVE_MRNA_SPLICING_VIA_SPLICEOSOME	0	0.62533	0.87694	0	0.37383	0.93339
GO_ASSOCIATIVE_LEARNING	0.58772	0.37689	0.87247	-0.58772	0.63218	1
GO_SNORNA_METABOLIC_PROCESS	0	0.62682	0.87694	0	0.37228	0.93339
GO_NEGATIVE_REGULATION_OF_CELLULAR_CATABOLIC_PROCESS	1.1104	0.24557	0.67254	-1.1104	0.77063	1
GO_REGULATION_OF_RESPONSE_TO_EXTRACELLULAR_STIMULUS	0.78075	0.48266	0.87694	-0.78075	0.52815	1
GO_COFACTOR_TRANSPORT	-0.23832	0.80887	0.91068	0.23832	0.1898	0.93339
GO_POSITIVE_REGULATION_OF_FAT_CELL_DIFFERENTIATION	1.0036	0.13741	0.44838	-1.0036	0.86863	1
GO_NEGATIVE_REGULATION_OF_PROTEIN_POLYMERIZATION	0.13588	0.6645	0.87694	-0.13588	0.33492	0.93339
GO_EXOGENOUS_DRUG_CATABOLIC_PROCESS	0	0.55832	0.87694	0	0.44005	0.94279
GO_NEGATIVE_REGULATION_OF_REACTIVE_OXYGEN_SPECIES_METABOLIC_PROCESS	1.4593	0.043317	0.18961	-1.4593	0.96346	1
GO_REGULATION_OF_PROTEIN_DEACETYLATION	1.7494	0.017602	0.092998	-1.7494	0.98812	1
GO_OTIC_VESICLE_DEVELOPMENT	0.029649	0.606	0.87694	-0.029649	0.39358	0.93339
GO_POSITIVE_REGULATION_OF_DNA_TEMPLATED_TRANSCRIPTION_INITIATION	3.5109	1.2293e-06	2.7499e-05	-2.4323	0.99941	1
GO_NEURON_PROJECTION_EXTENSION_INVOLVED_IN_NEURON_PROJECTION_GUIDANCE	0	0.59372	0.87694	0	0.40606	0.93339
GO_PHOSPHOLIPID_DEPHOSPHORYLATION	0	0.67746	0.87694	0	0.32103	0.93339
GO_NEGATIVE_REGULATION_OF_DNA_REPAIR	-0.0013905	0.63452	0.87694	0.0013905	0.36457	0.93339
GO_METAL_ION_TRANSPORT	1.0681	0.5011	0.87694	-1.0681	0.51393	1
GO_INSULIN_SECRETION	0.080999	0.62944	0.87694	-0.080999	0.3703	0.93339
GO_POSITIVE_REGULATION_OF_FIBROBLAST_PROLIFERATION	1.8152	0.015771	0.084978	-1.8152	0.98834	1
GO_PREASSEMBLY_OF_GPI_ANCHOR_IN_ER_MEMBRANE	0.68627	0.23016	0.64166	-0.68627	0.77571	1
GO_NECROTIC_CELL_DEATH	-0.14806	0.77383	0.89345	0.14806	0.22348	0.93339
GO_REGULATION_OF_MAST_CELL_ACTIVATION_INVOLVED_IN_IMMUNE_RESPONSE	0.27396	0.51047	0.87694	-0.27396	0.49372	0.98888
GO_POSITIVE_REGULATION_OF_CELLULAR_AMINE_METABOLIC_PROCESS	-0.16827	0.72472	0.88639	0.16827	0.26994	0.93339
GO_POSITIVE_REGULATION_OF_INTRACELLULAR_PROTEIN_TRANSPORT	1.6822	0.081759	0.30385	-1.6822	0.92739	1
GO_REGULATION_BY_VIRUS_OF_VIRAL_PROTEIN_LEVELS_IN_HOST_CELL	0	0.62533	0.87694	0	0.37383	0.93339
GO_CHROMOSOME_LOCALIZATION	-0.59581	0.9556	0.97895	0.59581	0.041609	0.93339
GO_REGULATION_OF_RESPIRATORY_SYSTEM_PROCESS	0	0.61128	0.87694	0	0.38444	0.93339
GO_POSITIVE_REGULATION_OF_ADENYLATE_CYCLASE_ACTIVITY	-0.1205	0.74217	0.88639	0.1205	0.25174	0.93339
GO_POSITIVE_REGULATION_OF_NEURON_DIFFERENTIATION	2.1026	0.037705	0.16967	-2.1026	0.96959	1
GO_EMBRYONIC_SKELETAL_SYSTEM_MORPHOGENESIS	0.20656	0.69469	0.87694	-0.20656	0.30535	0.93339
GO_ATP_SYNTHESIS_COUPLED_PROTON_TRANSPORT	0	0.67932	0.87694	0	0.31839	0.93339
GO_ACTIVATION_OF_GTPASE_ACTIVITY	0.84714	0.26144	0.70195	-0.84714	0.74802	1
GO_INOSITOL_PHOSPHATE_METABOLIC_PROCESS	0.89476	0.22309	0.6295	-0.89476	0.78735	1
GO_T_CELL_HOMEOSTASIS	-0.017528	0.70558	0.88069	0.017528	0.29295	0.93339
GO_REGULATION_OF_RECEPTOR_ACTIVITY	2.5914	0.00031938	0.0035723	-2.5914	0.99976	1
GO_HISTONE_METHYLATION	0.71128	0.36722	0.8582	-0.71128	0.64063	1
GO_CELLULAR_RESPONSE_TO_FLUID_SHEAR_STRESS	2.2517	0.00078976	0.0077691	-2.2517	0.99943	1
GO_POSITIVE_REGULATION_OF_TRANSPORTER_ACTIVITY	-0.10529	0.80342	0.90848	0.10529	0.1936	0.93339
GO_POSITIVE_REGULATION_OF_TRANSCRIPTION_FACTOR_IMPORT_INTO_NUCLEUS	1.5512	0.032127	0.14964	-1.5512	0.97267	1
GO_CELLULAR_RESPONSE_TO_SUPEROXIDE	0.46765	0.33834	0.81739	-0.46765	0.66672	1
GO_ALPHA_BETA_T_CELL_DIFFERENTIATION	1.9958	0.005471	0.037163	-1.9959	0.99659	1
GO_ESTABLISHMENT_OF_PROTEIN_LOCALIZATION_TO_CHROMOSOME	0	0.62682	0.87694	0	0.37228	0.93339
GO_PEPTIDE_CROSS_LINKING	0.16499	0.59587	0.87694	-0.16499	0.40556	0.93339
GO_PEPTIDYL_SERINE_MODIFICATION	1.6121	0.066241	0.2612	-1.6121	0.94367	1
GO_CELLULAR_RESPONSE_TO_EXTRACELLULAR_STIMULUS	3.2588	2.1202e-05	0.00033328	-2.854	0.99983	1
GO_ROUNDABOUT_SIGNALING_PATHWAY	0	0.57847	0.87694	0	0.42126	0.93339
GO_ESTABLISHMENT_OF_PROTEIN_LOCALIZATION	0.68419	0.99157	0.99793	-0.68419	0.0082181	0.93339
GO_NEGATIVE_REGULATION_OF_RESPONSE_TO_DNA_DAMAGE_STIMULUS	0.28496	0.58159	0.87694	-0.28496	0.42092	0.93339
GO_GLUTAMATE_METABOLIC_PROCESS	1.2007	0.07205	0.27707	-1.2007	0.93679	1
GO_SPHINGOMYELIN_METABOLIC_PROCESS	0	0.6289	0.87694	0	0.3693	0.93339
GO_TRNA_METABOLIC_PROCESS	-0.82713	0.99475	0.9992	0.82713	0.0045142	0.93339
GO_NEGATIVE_REGULATION_OF_ATPASE_ACTIVITY	0.083708	0.55157	0.87694	-0.083708	0.44854	0.94635
GO_POSITIVE_REGULATION_OF_LOCOMOTION	4.3812	1.7659e-07	4.8621e-06	-4.2994	1	1
GO_REGULATION_OF_DENDRITE_MORPHOGENESIS	-0.097793	0.8149	0.91282	0.097793	0.18169	0.93339
GO_CELLULAR_RESPONSE_TO_LITHIUM_ION	0.02384	0.62026	0.87694	-0.02384	0.37934	0.93339
GO_MAMMARY_GLAND_EPITHELIUM_DEVELOPMENT	0.15799	0.66173	0.87694	-0.15799	0.33835	0.93339
GO_CELLULAR_RESPONSE_TO_PROSTAGLANDIN_STIMULUS	0.085631	0.59544	0.87694	-0.085631	0.4047	0.93339
GO_REGULATION_OF_MYELOID_CELL_APOPTOTIC_PROCESS	-0.23525	0.76872	0.89157	0.23525	0.22546	0.93339
GO_NEGATIVE_REGULATION_OF_VIRAL_PROCESS	-0.24872	0.88714	0.9448	0.24872	0.11038	0.93339
GO_ERYTHROCYTE_HOMEOSTASIS	1.8847	0.0089363	0.054639	-1.8847	0.99288	1
GO_RESPONSE_TO_HEAT	0.89461	0.2647	0.70436	-0.89461	0.74652	1
GO_NOTCH_RECEPTOR_PROCESSING	0	0.66472	0.87694	0	0.33462	0.93339
GO_CELLULAR_RESPONSE_TO_CADMIUM_ION	1.3643	0.022233	0.1116	-1.3643	0.98025	1
GO_SUCKLING_BEHAVIOR	0	0.61128	0.87694	0	0.38444	0.93339
GO_POSITIVE_REGULATION_OF_KIDNEY_DEVELOPMENT	5.0585	2.3759e-14	2.6321e-12	-5.0585	1	1
GO_REGULATION_OF_MITOTIC_SPINDLE_CHECKPOINT	1.5986	0.013634	0.07616	-1.5986	0.98812	1
GO_I_KAPPAB_KINASE_NF_KAPPAB_SIGNALING	1.9137	0.015779	0.084978	-1.9137	0.9884	1
GO_REGULATION_OF_NON_CANONICAL_WNT_SIGNALING_PATHWAY	1.0038	0.12338	0.41647	-1.0038	0.88672	1
GO_REGULATION_OF_KINASE_ACTIVITY	2.9824	0.0075093	0.047996	-2.9824	0.9946	1
GO_CHROMOSOME_LOCALIZATION_TO_NUCLEAR_ENVELOPE_INVOLVED_IN_HOMOLOGOUS_CHROMOSOME_SEGREGATION	0	0.57847	0.87694	0	0.42126	0.93339
GO_NEGATIVE_REGULATION_OF_DNA_RECOMBINATION	0	0.66472	0.87694	0	0.33462	0.93339
GO_POSITIVE_REGULATION_OF_LYMPHOCYTE_MIGRATION	2.2995	0.00016901	0.0020268	-1.9495	0.99861	1
GO_NEGATIVE_REGULATION_OF_CELLULAR_RESPONSE_TO_INSULIN_STIMULUS	1.2571	0.064244	0.25484	-1.2571	0.94082	1
GO_POSITIVE_REGULATION_OF_CELLULAR_EXTRAVASATION	1.1024	0.04722	0.20402	-1.1024	0.95366	1
GO_MYELOID_LEUKOCYTE_DIFFERENTIATION	1.1207	0.16735	0.51501	-1.1207	0.842	1
GO_PEROXISOME_ORGANIZATION	-0.30041	0.85333	0.92857	0.30041	0.14301	0.93339
GO_DNA_STRAND_ELONGATION_INVOLVED_IN_DNA_REPLICATION	-0.12445	0.76219	0.89107	0.12445	0.23531	0.93339
GO_CELLULAR_MODIFIED_AMINO_ACID_CATABOLIC_PROCESS	-0.736	0.94197	0.97243	0.736	0.055177	0.93339
GO_SINGLE_ORGANISM_CELL_ADHESION	2.016	0.059645	0.24029	-2.016	0.94749	1
GO_POLYOL_METABOLIC_PROCESS	0.82478	0.30327	0.76775	-0.82478	0.70742	1
GO_POSITIVE_REGULATION_OF_TRANSCRIPTION_INITIATION_FROM_RNA_POLYMERASE_II_PROMOTER	0	0.63374	0.87694	0	0.36538	0.93339
GO_APICAL_JUNCTION_ASSEMBLY	0.081842	0.66342	0.87694	-0.081842	0.33609	0.93339
GO_PYRIMIDINE_RIBONUCLEOSIDE_TRIPHOSPHATE_METABOLIC_PROCESS	0	0.62585	0.87694	0	0.37299	0.93339
GO_LYMPHOCYTE_HOMEOSTASIS	0.77311	0.25106	0.68394	-0.77311	0.75877	1
GO_SERTOLI_CELL_DEVELOPMENT	1.5161	0.018513	0.096786	-1.5161	0.98547	1
GO_NEGATIVE_REGULATION_OF_RNA_SPLICING	0	0.68692	0.87694	0	0.31274	0.93339
GO_CELL_CYCLE_PHASE_TRANSITION	1.037	0.45573	0.87694	-1.037	0.55807	1
GO_TISSUE_MORPHOGENESIS	2.3716	0.024195	0.11875	-2.3716	0.9806	1
GO_ENDOSOME_TO_LYSOSOME_TRANSPORT	0.094651	0.67397	0.87694	-0.094651	0.325	0.93339
GO_MRNA_PROCESSING	0.25391	0.93961	0.97213	-0.25391	0.058364	0.93339
GO_RESPONSE_TO_ANGIOTENSIN	0.15267	0.52347	0.87694	-0.15267	0.47794	0.96898
GO_DENDRITIC_SPINE_DEVELOPMENT	0.34087	0.44582	0.87694	-0.34087	0.55652	1
GO_REGULATION_OF_PROTEIN_OLIGOMERIZATION	-0.13639	0.7585	0.889	0.13639	0.23462	0.93339
GO_ADULT_WALKING_BEHAVIOR	-0.56206	0.88134	0.94186	0.56206	0.1124	0.93339
GO_HEME_METABOLIC_PROCESS	0.25109	0.54231	0.87694	-0.25109	0.45983	0.95772
GO_SERINE_FAMILY_AMINO_ACID_BIOSYNTHETIC_PROCESS	-0.66424	0.91834	0.96188	0.66424	0.077231	0.93339
GO_CEREBELLAR_PURKINJE_CELL_LAYER_FORMATION	3.359	7.3711e-09	2.9066e-07	-3.3591	1	1
GO_CELLULAR_RESPONSE_TO_CARBOHYDRATE_STIMULUS	1.8103	0.012627	0.072004	-1.8103	0.98933	1
GO_INOSITOL_PHOSPHATE_CATABOLIC_PROCESS	0	0.62682	0.87694	0	0.37228	0.93339
GO_C21_STEROID_HORMONE_METABOLIC_PROCESS	1.1365	0.057011	0.23352	-1.1365	0.94358	1
GO_NEGATIVE_REGULATION_OF_GLIAL_CELL_DIFFERENTIATION	0.57547	0.2697	0.71131	-0.57547	0.73114	1
GO_POSITIVE_REGULATION_OF_SYNAPSE_ASSEMBLY	-1.5741	0.99804	0.99999	1.5741	0.0014212	0.5087
GO_TRANSMISSION_OF_NERVE_IMPULSE	-0.17246	0.761	0.89009	0.17246	0.23723	0.93339
GO_POSITIVE_REGULATION_OF_VASCULATURE_DEVELOPMENT	5.955	0	0	-5.8971	1	1
GO_POSITIVE_REGULATION_OF_EPIDERMAL_CELL_DIFFERENTIATION	0.66299	0.22228	0.62797	-0.66299	0.7786	1
GO_MEMBRANE_FUSION	0.48945	0.60091	0.87694	-0.48945	0.4041	0.93339
GO_POSITIVE_REGULATION_OF_TOR_SIGNALING	0.12661	0.62443	0.87694	-0.12661	0.37523	0.93339
GO_POSITIVE_REGULATION_OF_GLIAL_CELL_DIFFERENTIATION	2.4513	0.00024235	0.0028191	-2.4513	0.99979	1
GO_MALE_SEX_DETERMINATION	0	0.59372	0.87694	0	0.40606	0.93339
GO_TYPE_B_PANCREATIC_CELL_DEVELOPMENT	-0.0056897	0.61455	0.87694	0.0056897	0.38086	0.93339
GO_REGULATION_OF_SUPEROXIDE_ANION_GENERATION	0.10247	0.55748	0.87694	-0.10247	0.44317	0.94279
GO_ANTIGEN_RECEPTOR_MEDIATED_SIGNALING_PATHWAY	0.62985	0.5479	0.87694	-0.62985	0.45818	0.95601
GO_POSITIVE_REGULATION_OF_MITOTIC_CELL_CYCLE	1.4961	0.074639	0.28327	-1.4961	0.93372	1
GO_LYMPHOCYTE_COSTIMULATION	1.0512	0.15133	0.47772	-1.0512	0.85633	1
GO_REGULATION_OF_SERINE_TYPE_PEPTIDASE_ACTIVITY	0	0.59372	0.87694	0	0.40606	0.93339
GO_NEGATIVE_REGULATION_OF_STEROID_METABOLIC_PROCESS	1.8109	0.014063	0.078087	-1.8109	0.98893	1
GO_COFACTOR_METABOLIC_PROCESS	1.9492	0.077399	0.29067	-1.8501	0.91029	1
GO_BARBED_END_ACTIN_FILAMENT_CAPPING	0	0.6289	0.87694	0	0.3693	0.93339
GO_CELL_MIGRATION_INVOLVED_IN_SPROUTING_ANGIOGENESIS	2.7072	3.4097e-05	0.00050687	-2.7072	0.99998	1
GO_REGULATION_OF_TIMING_OF_CELL_DIFFERENTIATION	0.31966	0.42181	0.87694	-0.31966	0.59226	1
GO_NEGATIVE_REGULATION_OF_INTRACELLULAR_ESTROGEN_RECEPTOR_SIGNALING_PATHWAY	-0.13071	0.66619	0.87694	0.13071	0.32985	0.93339
GO_REGULATION_OF_TYPE_2_IMMUNE_RESPONSE	0.59298	0.31362	0.78371	-0.59298	0.697	1
GO_3_UTR_MEDIATED_MRNA_STABILIZATION	0.23418	0.48245	0.87694	-0.23418	0.52193	1
GO_DRUG_CATABOLIC_PROCESS	0	0.57847	0.87694	0	0.42126	0.93339
GO_POSITIVE_REGULATION_OF_RHO_PROTEIN_SIGNAL_TRANSDUCTION	0	0.62682	0.87694	0	0.37228	0.93339
GO_PRIMITIVE_STREAK_FORMATION	-0.30484	0.75593	0.88714	0.30484	0.23737	0.93339
GO_RESPONSE_TO_PHENYLPROPANOID	1.3443	0.035485	0.1614	-1.3443	0.97024	1
GO_REGULATION_OF_EPITHELIAL_CELL_MIGRATION	3.0248	5.2997e-05	0.00073611	-3.0248	0.99996	1
GO_POSITIVE_REGULATION_OF_NOTCH_SIGNALING_PATHWAY	-0.050112	0.72347	0.88639	0.050112	0.27471	0.93339
GO_CELL_DEATH	4.3076	2.0506e-05	0.00032564	-4.3076	0.99999	1
GO_SOMATIC_RECOMBINATION_OF_IMMUNOGLOBULIN_GENES_INVOLVED_IN_IMMUNE_RESPONSE	0	0.66472	0.87694	0	0.33462	0.93339
GO_CELLULAR_IRON_ION_HOMEOSTASIS	-0.57682	0.9245	0.96494	0.57682	0.070026	0.93339
GO_CONTRACTILE_ACTIN_FILAMENT_BUNDLE_ASSEMBLY	-0.71962	0.92178	0.96361	0.71962	0.07246	0.93339
GO_MACROMOLECULE_DEACYLATION	0.76593	0.32719	0.80467	-0.76593	0.68405	1
GO_TRANSLATIONAL_INITIATION	-0.016317	0.87844	0.94026	0.016317	0.11766	0.93339
GO_ACTIVATION_OF_NF_KAPPAB_INDUCING_KINASE_ACTIVITY	0.31026	0.44921	0.87694	-0.31026	0.55382	1
GO_SYNAPTIC_TRANSMISSION_CHOLINERGIC	0.14414	0.50516	0.87694	-0.14414	0.49714	0.99089
GO_NEGATIVE_REGULATION_OF_CYTOKINE_PRODUCTION_INVOLVED_IN_IMMUNE_RESPONSE	0.47623	0.33379	0.81183	-0.47623	0.67607	1
GO_REGULATION_OF_TOLL_LIKE_RECEPTOR_4_SIGNALING_PATHWAY	1.0218	0.11798	0.40216	-1.0218	0.89198	1
GO_POSITIVE_REGULATION_OF_CELLULAR_PROTEIN_LOCALIZATION	2.1267	0.030671	0.14416	-2.1267	0.97515	1
GO_PLASMA_MEMBRANE_ORGANIZATION	0.52865	0.64846	0.87694	-0.52865	0.35548	0.93339
GO_REGULATION_OF_NEUROTRANSMITTER_SECRETION	-0.11732	0.76726	0.89157	0.11732	0.22861	0.93339
GO_POSITIVE_REGULATION_OF_PROTEIN_CATABOLIC_PROCESS	1.094	0.42159	0.87694	-1.094	0.59176	1
GO_ACTIVATION_OF_ADENYLATE_CYCLASE_ACTIVITY	-0.13076	0.7275	0.88639	0.13076	0.26768	0.93339
GO_WHITE_FAT_CELL_DIFFERENTIATION	-0.74645	0.94452	0.97336	0.74645	0.052158	0.93339
GO_OOGENESIS	0.33969	0.55397	0.87694	-0.33969	0.45123	0.95003
GO_ANTERIOR_POSTERIOR_AXIS_SPECIFICATION_EMBRYO	0	0.59148	0.87694	0	0.40736	0.93339
GO_REGULATION_OF_SHORT_TERM_NEURONAL_SYNAPTIC_PLASTICITY	0.40197	0.35281	0.83709	-0.40197	0.65512	1
GO_ALDEHYDE_CATABOLIC_PROCESS	1.2639	0.033011	0.15238	-1.2639	0.9702	1
GO_RESPONSE_TO_TYPE_I_INTERFERON	0.008965	0.75133	0.88714	-0.008965	0.24674	0.93339
GO_MITOCHONDRIAL_RESPIRATORY_CHAIN_COMPLEX_ASSEMBLY	0	0.78967	0.90053	0	0.20682	0.93339
GO_HYALURONAN_CATABOLIC_PROCESS	0.097697	0.56882	0.87694	-0.097697	0.4319	0.94172
GO_NEUROTRANSMITTER_BIOSYNTHETIC_PROCESS	0.014144	0.58551	0.87694	-0.014144	0.41435	0.93339
GO_PENTOSE_PHOSPHATE_SHUNT	0.019366	0.61394	0.87694	-0.019366	0.38519	0.93339
GO_CYTOKINE_MEDIATED_SIGNALING_PATHWAY	3.8083	9.6919e-06	0.00016764	-3.7274	0.99999	1
GO_ATP_GENERATION_FROM_ADP	5.3081	9.992e-16	1.4529e-13	-4.9979	1	1
GO_NEGATIVE_REGULATION_OF_LOCOMOTION	2.7194	0.00095094	0.0090485	-2.7194	0.99934	1
GO_IMP_METABOLIC_PROCESS	0.4091	0.39375	0.87694	-0.4091	0.6137	1
GO_NCRNA_3_END_PROCESSING	0	0.67746	0.87694	0	0.32103	0.93339
GO_LYMPH_NODE_DEVELOPMENT	-0.60325	0.90142	0.95182	0.60325	0.090945	0.93339
GO_REGULATION_OF_CELLULAR_COMPONENT_SIZE	1.5288	0.16591	0.51193	-1.5288	0.84732	1
GO_FERRIC_IRON_TRANSPORT	-0.37649	0.8775	0.93985	0.37649	0.11872	0.93339
GO_MITOCHONDRIAL_TRANSPORT	0.72853	0.52596	0.87694	-0.72853	0.48199	0.97552
GO_SULFUR_COMPOUND_BIOSYNTHETIC_PROCESS	-0.23462	0.93927	0.97213	0.23462	0.058623	0.93339
GO_T_CELL_PROLIFERATION	0.38201	0.45871	0.87694	-0.38201	0.54448	1
GO_NEGATIVE_REGULATION_OF_GLYCOLYTIC_PROCESS	1.1641	0.071467	0.27551	-1.1641	0.94803	1
GO_REGULATION_OF_RESPIRATORY_GASEOUS_EXCHANGE_BY_NEUROLOGICAL_SYSTEM_PROCESS	0	0.59372	0.87694	0	0.40606	0.93339
GO_PROTEIN_TARGETING	0.19856	0.94265	0.97243	-0.19856	0.056395	0.93339
GO_POSITIVE_REGULATION_OF_CHOLESTEROL_EFFLUX	0	0.62585	0.87694	0	0.37299	0.93339
GO_SINGLE_ORGANISM_BIOSYNTHETIC_PROCESS	1.978	0.51536	0.87694	-1.978	0.51102	1
GO_POSITIVE_REGULATION_OF_VIRAL_GENOME_REPLICATION	-0.12617	0.74606	0.88679	0.12617	0.24683	0.93339
GO_NEGATIVE_REGULATION_OF_INNATE_IMMUNE_RESPONSE	1.0003	0.14823	0.47143	-1.0003	0.86194	1
GO_REGULATION_OF_ALPHA_AMINO_3_HYDROXY_5_METHYL_4_ISOXAZOLE_PROPIONATE_SELECTIVE_GLUTAMATE_RECEPTOR_ACTIVITY	0	0.62682	0.87694	0	0.37228	0.93339
GO_REGULATION_OF_ENDOTHELIAL_CELL_DIFFERENTIATION	0.9948	0.12738	0.42437	-0.9948	0.88059	1
GO_REGULATION_OF_NOREPINEPHRINE_SECRETION	-0.50899	0.81699	0.91381	0.50899	0.17886	0.93339
GO_GLIAL_CELL_DEVELOPMENT	-0.52024	0.93252	0.96918	0.52024	0.061513	0.93339
GO_MITOCHONDRIAL_TRANSLATION	0	0.84545	0.92663	0	0.15178	0.93339
GO_REGULATION_OF_RETINOIC_ACID_RECEPTOR_SIGNALING_PATHWAY	0.0068903	0.62986	0.87694	-0.0068903	0.3694	0.93339
GO_STRIATED_MUSCLE_CELL_DIFFERENTIATION	1.3219	0.11179	0.38673	-1.3219	0.89813	1
GO_REGULATION_OF_SYSTEMIC_ARTERIAL_BLOOD_PRESSURE	1.2031	0.096955	0.34694	-1.2031	0.9121	1
GO_REGULATION_OF_SMOOTH_MUSCLE_CONTRACTION	0.55557	0.36541	0.85698	-0.55557	0.6503	1
GO_POLYOL_CATABOLIC_PROCESS	0.0040232	0.6623	0.87694	-0.0040232	0.33707	0.93339
GO_SECOND_MESSENGER_MEDIATED_SIGNALING	1.2583	0.12734	0.42437	-1.2583	0.88476	1
GO_CELL_CELL_SIGNALING	3.7401	1.3517e-05	0.00022624	-3.6643	0.99999	1
GO_NEGATIVE_REGULATION_OF_B_CELL_ACTIVATION	1.618	0.017484	0.09287	-1.618	0.9861	1
GO_POSITIVE_REGULATION_OF_COAGULATION	2.8682	9.2628e-06	0.00016203	-2.8682	0.99999	1
GO_NEGATIVE_REGULATION_OF_PROTEIN_TYROSINE_KINASE_ACTIVITY	2.293	0.00079908	0.0078441	-2.293	0.9995	1
GO_LUNG_MORPHOGENESIS	1.7594	0.013269	0.074566	-1.7594	0.98807	1
GO_VENTRICULAR_CARDIAC_MUSCLE_CELL_DIFFERENTIATION	0.3162	0.46193	0.87694	-0.3162	0.5402	1
GO_OXIDATIVE_DEMETHYLATION	0.46367	0.29372	0.75052	-0.46367	0.70749	1
GO_REGULATION_OF_MACROPHAGE_ACTIVATION	2.028	0.0017734	0.015003	-2.0281	0.99846	1
GO_VASCULAR_ENDOTHELIAL_GROWTH_FACTOR_RECEPTOR_SIGNALING_PATHWAY	0.73216	0.32847	0.80569	-0.73216	0.6802	1
GO_POSITIVE_REGULATION_OF_MAPK_CASCADE	4.0751	1.2756e-06	2.8264e-05	-3.9952	1	1
GO_RESPONSE_TO_MORPHINE	1.1219	0.074113	0.28184	-1.1219	0.93042	1
GO_MULTICELLULAR_ORGANISMAL_MACROMOLECULE_METABOLIC_PROCESS	0.072614	0.706	0.88069	-0.072614	0.29349	0.93339
GO_CARBOHYDRATE_DERIVATIVE_CATABOLIC_PROCESS	0.63214	0.52953	0.87694	-0.63214	0.47601	0.96804
GO_L_AMINO_ACID_TRANSPORT	-0.068837	0.75898	0.88914	0.068837	0.23832	0.93339
GO_POSITIVE_REGULATION_OF_ACTION_POTENTIAL	0	0.59148	0.87694	0	0.40736	0.93339
GO_REGULATION_OF_MUSCLE_CONTRACTION	1.0333	0.21175	0.60809	-1.0333	0.80195	1
GO_REGULATION_OF_CHOLESTEROL_EFFLUX	0	0.66472	0.87694	0	0.33462	0.93339
GO_REGULATION_OF_EXOCYTOSIS	0.16725	0.78243	0.89848	-0.16725	0.21705	0.93339
GO_NEGATIVE_REGULATION_OF_TOLL_LIKE_RECEPTOR_SIGNALING_PATHWAY	1.115	0.091402	0.33226	-1.115	0.91567	1
GO_ANION_TRANSMEMBRANE_TRANSPORT	0.4651	0.65734	0.87694	-0.4651	0.34488	0.93339
GO_POSITIVE_REGULATION_OF_PROTEIN_LOCALIZATION_TO_CELL_SURFACE	0.5501	0.292	0.74776	-0.5501	0.71372	1
GO_PROTEIN_MODIFICATION_BY_SMALL_PROTEIN_CONJUGATION_OR_REMOVAL	1.2497	0.77186	0.89306	-1.2497	0.23835	0.93339
GO_RENAL_VESICLE_DEVELOPMENT	0.027826	0.59036	0.87694	-0.027826	0.40956	0.93339
GO_REGULATION_OF_BODY_FLUID_LEVELS	3.352	0.00026872	0.0030873	-3.3	0.99977	1
GO_REGULATION_OF_HORMONE_LEVELS	2.5733	0.0061507	0.040826	-2.5733	0.99541	1
GO_BONE_CELL_DEVELOPMENT	0.24276	0.52802	0.87694	-0.24276	0.47451	0.96583
GO_REGULATION_OF_DEFENSE_RESPONSE	2.4487	0.060117	0.24177	-2.4487	0.95162	1
GO_NEGATIVE_REGULATION_OF_NEUROLOGICAL_SYSTEM_PROCESS	0	0.61128	0.87694	0	0.38444	0.93339
GO_PYRIMIDINE_NUCLEOSIDE_MONOPHOSPHATE_METABOLIC_PROCESS	0.17369	0.53276	0.87694	-0.17369	0.46998	0.96209
GO_POSITIVE_REGULATION_OF_HEART_GROWTH	0.10244	0.59614	0.87694	-0.10244	0.4037	0.93339
GO_NEGATIVE_REGULATION_OF_LIPID_BIOSYNTHETIC_PROCESS	2.6731	0.00016185	0.0019663	-2.6731	0.9999	1
GO_NEGATIVE_REGULATION_OF_PEPTIDE_SECRETION	0.42835	0.45213	0.87694	-0.42835	0.55471	1
GO_VESICLE_TARGETING	0.12746	0.74105	0.88639	-0.12746	0.25717	0.93339
GO_REGULATION_OF_PROTEIN_EXPORT_FROM_NUCLEUS	0.43636	0.44278	0.87694	-0.43636	0.56207	1
GO_HEXOSE_TRANSMEMBRANE_TRANSPORT	7.5567	0	0	-5.9677	1	1
GO_LAYER_FORMATION_IN_CEREBRAL_CORTEX	0	0.62682	0.87694	0	0.37228	0.93339
GO_POSITIVE_REGULATION_OF_ACTIN_CYTOSKELETON_REORGANIZATION	0.072864	0.5843	0.87694	-0.072864	0.41576	0.93339
GO_SEX_DETERMINATION	-0.02382	0.64101	0.87694	0.02382	0.35779	0.93339
GO_NEGATIVE_REGULATION_OF_CHOLESTEROL_TRANSPORT	0	0.57847	0.87694	0	0.42126	0.93339
GO_OLIGOSACCHARIDE_CATABOLIC_PROCESS	0	0.62682	0.87694	0	0.37228	0.93339
GO_B_CELL_PROLIFERATION	0	0.60938	0.87694	0	0.39045	0.93339
GO_POSITIVE_REGULATION_OF_DNA_METABOLIC_PROCESS	1.229	0.22766	0.63899	-1.229	0.78768	1
GO_PROTEASOME_ASSEMBLY	0	0.63374	0.87694	0	0.36538	0.93339
GO_ESTABLISHMENT_OF_PROTEIN_LOCALIZATION_TO_ENDOPLASMIC_RETICULUM	0.021604	0.81895	0.91447	-0.021604	0.17851	0.93339
GO_PYRIMIDINE_NUCLEOSIDE_TRIPHOSPHATE_BIOSYNTHETIC_PROCESS	0	0.64662	0.87694	0	0.35262	0.93339
GO_GLUCOSE_HOMEOSTASIS	0.8383	0.37105	0.86359	-0.8383	0.64107	1
GO_NEGATIVE_REGULATION_OF_ENDOCYTOSIS	0.61414	0.33342	0.81183	-0.61414	0.68372	1
GO_RESPONSE_TO_POTASSIUM_ION	-0.16121	0.64633	0.87694	0.16121	0.35318	0.93339
GO_REGULATION_OF_LYMPHOCYTE_APOPTOTIC_PROCESS	-0.2426	0.83493	0.92306	0.2426	0.15985	0.93339
GO_SMALL_MOLECULE_METABOLIC_PROCESS	3.3606	0.03297	0.15234	-3.1816	0.95203	1
GO_THYMUS_DEVELOPMENT	0.061585	0.69223	0.87694	-0.061585	0.30613	0.93339
GO_NEGATIVE_REGULATION_OF_ADHERENS_JUNCTION_ORGANIZATION	0	0.62585	0.87694	0	0.37299	0.93339
GO_HOMEOSTATIC_PROCESS	3.4603	0.003603	0.02691	-3.4418	0.99738	1
GO_CEREBELLAR_CORTEX_MORPHOGENESIS	2.0256	0.0032741	0.024812	-2.0256	0.99788	1
GO_POSITIVE_REGULATION_OF_CYTOPLASMIC_TRANSPORT	1.3163	0.28023	0.7313	-1.3163	0.73704	1
GO_MORPHOGENESIS_OF_AN_EPITHELIUM	1.8348	0.12402	0.41647	-1.8348	0.89	1
GO_OSTEOBLAST_DIFFERENTIATION	1.3635	0.12909	0.42812	-1.3635	0.88584	1
GO_REGULATION_OF_STRIATED_MUSCLE_CELL_DIFFERENTIATION	1.3396	0.0933	0.33653	-1.3396	0.91682	1
GO_DEFENSE_RESPONSE_TO_VIRUS	0.073841	0.82333	0.91628	-0.073841	0.17423	0.93339
GO_SENSORY_PERCEPTION_OF_CHEMICAL_STIMULUS	0.36818	0.4762	0.87694	-0.36818	0.52956	1
GO_REGULATION_OF_RUFFLE_ASSEMBLY	1.3171	0.02927	0.13912	-1.3171	0.97113	1
GO_CELLULAR_PIGMENTATION	-0.17314	0.80658	0.90961	0.17314	0.18906	0.93339
GO_NEGATIVE_REGULATION_OF_CALCIUM_ION_DEPENDENT_EXOCYTOSIS	0.097396	0.55426	0.87694	-0.097396	0.44701	0.94543
GO_VACUOLAR_TRANSPORT	0.19072	0.88486	0.94411	-0.19072	0.11333	0.93339
GO_NEGATIVE_REGULATION_OF_CELL_CELL_ADHESION	1.0664	0.2292	0.64062	-1.0664	0.78004	1
GO_PROTEIN_ALPHA_1_2_DEMANNOSYLATION	0	0.62585	0.87694	0	0.37299	0.93339
GO_POSITIVE_REGULATION_OF_VIRAL_RELEASE_FROM_HOST_CELL	0	0.66472	0.87694	0	0.33462	0.93339
GO_LEUKOCYTE_MEDIATED_CYTOTOXICITY	0.66344	0.30601	0.77226	-0.66344	0.70509	1
GO_POSITIVE_REGULATION_OF_VACUOLAR_TRANSPORT	0	0.63374	0.87694	0	0.36538	0.93339
GO_POSITIVE_REGULATION_OF_LYASE_ACTIVITY	-0.11537	0.74791	0.88679	0.11537	0.24717	0.93339
GO_POSITIVE_REGULATION_OF_IMMUNE_RESPONSE_TO_TUMOR_CELL	0	0.59372	0.87694	0	0.40606	0.93339
GO_ENTRAINMENT_OF_CIRCADIAN_CLOCK_BY_PHOTOPERIOD	1.4054	0.037647	0.16958	-1.4054	0.96836	1
GO_SUPEROXIDE_METABOLIC_PROCESS	0.31371	0.5081	0.87694	-0.31371	0.49624	0.99089
GO_ORGANIC_HYDROXY_COMPOUND_METABOLIC_PROCESS	1.5718	0.25154	0.68485	-1.5718	0.76448	1
GO_TELOMERE_MAINTENANCE_VIA_TELOMERE_LENGTHENING	0	0.67756	0.87694	0	0.31887	0.93339
GO_PHOTOTRANSDUCTION	0	0.64662	0.87694	0	0.35262	0.93339
GO_REGULATION_OF_LIGASE_ACTIVITY	0.80611	0.42456	0.87694	-0.80611	0.58318	1
GO_REGULATION_OF_OXIDOREDUCTASE_ACTIVITY	0.73737	0.34673	0.83082	-0.73737	0.66435	1
GO_SULFATE_TRANSPORT	-0.19975	0.70374	0.87936	0.19975	0.29499	0.93339
GO_RESPONSE_TO_FOOD	4.0852	1.4167e-11	9.6942e-10	-4.0852	1	1
GO_REGULATION_OF_PROTEIN_INSERTION_INTO_MITOCHONDRIAL_MEMBRANE_INVOLVED_IN_APOPTOTIC_SIGNALING_PATHWAY	-0.56904	0.9132	0.95874	0.56904	0.080517	0.93339
GO_TELOMERE_ORGANIZATION	-0.44109	0.94631	0.97391	0.44109	0.048679	0.93339
GO_ANTEROGRADE_SYNAPTIC_VESICLE_TRANSPORT	0	0.62585	0.87694	0	0.37299	0.93339
GO_IMMUNE_SYSTEM_DEVELOPMENT	2.5412	0.016427	0.087854	-2.5412	0.98733	1
GO_CAMP_BIOSYNTHETIC_PROCESS	1.6072	0.0051513	0.035509	-1.6072	0.99504	1
GO_ALPHA_AMINO_ACID_CATABOLIC_PROCESS	-0.20451	0.87339	0.93858	0.20451	0.12281	0.93339
GO_CELLULAR_COMPONENT_MAINTENANCE	0.45577	0.34184	0.82416	-0.45577	0.65889	1
GO_REGULATION_OF_CARDIAC_MUSCLE_CELL_CONTRACTION	1.3833	0.059063	0.23908	-1.3833	0.94864	1
GO_FC_GAMMA_RECEPTOR_SIGNALING_PATHWAY	-0.107	0.83581	0.92332	0.107	0.16074	0.93339
GO_RRNA_METABOLIC_PROCESS	-0.14054	0.95758	0.98077	0.14054	0.039763	0.93339
GO_RESPIRATORY_SYSTEM_PROCESS	0.44353	0.35242	0.83663	-0.44353	0.65241	1
GO_NEUROTRANSMITTER_TRANSPORT	0.48882	0.55025	0.87694	-0.48882	0.45536	0.95441
GO_REGULATION_OF_T_HELPER_CELL_DIFFERENTIATION	0.50591	0.31071	0.77846	-0.50591	0.69008	1
GO_REGULATION_OF_VOLTAGE_GATED_CALCIUM_CHANNEL_ACTIVITY	0	0.6289	0.87694	0	0.3693	0.93339
GO_PH_REDUCTION	0.93882	0.17176	0.52442	-0.93882	0.8387	1
GO_POSITIVE_REGULATION_OF_TRIGLYCERIDE_LIPASE_ACTIVITY	0	0.57847	0.87694	0	0.42126	0.93339
GO_MONOSACCHARIDE_CATABOLIC_PROCESS	3.9588	2.3595e-08	8.1421e-07	-3.7085	1	1
GO_POSITIVE_REGULATION_OF_MRNA_METABOLIC_PROCESS	-0.10314	0.76518	0.89157	0.10314	0.23102	0.93339
GO_RESPONSE_TO_FUNGICIDE	-0.10172	0.66835	0.87694	0.10172	0.32218	0.93339
GO_NEGATIVE_REGULATION_BY_HOST_OF_VIRAL_TRANSCRIPTION	0.76121	0.16352	0.5062	-0.76121	0.84293	1
GO_REGULATION_OF_EPIDERMAL_GROWTH_FACTOR_ACTIVATED_RECEPTOR_ACTIVITY	3.3142	1.1804e-06	2.6533e-05	-3.3142	1	1
GO_PROTEIN_NEDDYLATION	-0.038696	0.64929	0.87694	0.038696	0.349	0.93339
GO_POTASSIUM_ION_HOMEOSTASIS	0	0.61128	0.87694	0	0.38444	0.93339
GO_HORMONE_TRANSPORT	1.6381	0.030341	0.14303	-1.6381	0.97621	1
GO_PROTEIN_CATABOLIC_PROCESS	0.75487	0.84367	0.92584	-0.75487	0.15937	0.93339
GO_POSITIVE_REGULATION_OF_INTRACELLULAR_STEROID_HORMONE_RECEPTOR_SIGNALING_PATHWAY	-1.5785	0.99871	0.99999	1.5785	0.0010485	0.49429
GO_NEGATIVE_REGULATION_OF_MYOTUBE_DIFFERENTIATION	-0.03975	0.65586	0.87694	0.03975	0.34251	0.93339
GO_INORGANIC_ANION_TRANSPORT	0.13226	0.70893	0.88247	-0.13226	0.28955	0.93339
GO_CARBOHYDRATE_PHOSPHORYLATION	4.1814	7.1326e-10	3.3865e-08	-3.7834	1	1
GO_PROTEIN_IMPORT	0.43358	0.66694	0.87694	-0.43358	0.33672	0.93339
GO_NUCLEOSIDE_BISPHOSPHATE_METABOLIC_PROCESS	-0.37436	0.86968	0.93626	0.37436	0.12445	0.93339
GO_REGULATION_OF_INTRACELLULAR_STEROID_HORMONE_RECEPTOR_SIGNALING_PATHWAY	-0.72297	0.96625	0.98439	0.72297	0.030733	0.93339
GO_MAMMARY_GLAND_EPITHELIAL_CELL_DIFFERENTIATION	-0.069812	0.67008	0.87694	0.069812	0.32651	0.93339
GO_CELLULAR_RESPONSE_TO_GAMMA_RADIATION	-0.087058	0.6939	0.87694	0.087058	0.30254	0.93339
GO_REGULATION_OF_HEAT_GENERATION	6.0309	0	0	-6.0309	1	1
GO_REGULATION_OF_FIBROBLAST_MIGRATION	0.28315	0.50654	0.87694	-0.28315	0.49793	0.99089
GO_INDUCTION_OF_POSITIVE_CHEMOTAXIS	2.737	2.5073e-06	5.3271e-05	-2.737	1	1
GO_REGENERATION	2.0419	0.011827	0.068275	-2.0419	0.991	1
GO_NEGATIVE_REGULATION_OF_CARDIAC_MUSCLE_TISSUE_GROWTH	1.8344	0.0015015	0.013034	-1.8344	0.99857	1
GO_EXTRINSIC_APOPTOTIC_SIGNALING_PATHWAY	1.2585	0.12728	0.42437	-1.2585	0.88483	1
GO_KILLING_OF_CELLS_OF_OTHER_ORGANISM	1.4736	0.026828	0.12949	-1.4736	0.98368	1
GO_NUCLEOTIDE_EXCISION_REPAIR_DNA_INCISION_3_TO_LESION	0	0.67932	0.87694	0	0.31839	0.93339
GO_REGULATION_OF_TRANSLATIONAL_ELONGATION	0.15052	0.59599	0.87694	-0.15052	0.4046	0.93339
GO_CELL_MATRIX_ADHESION	0.42621	0.57929	0.87694	-0.42621	0.42425	0.93689
GO_PITUITARY_GLAND_DEVELOPMENT	0.75182	0.22951	0.64062	-0.75182	0.78243	1
GO_MATING	-0.14107	0.75597	0.88714	0.14107	0.23971	0.93339
GO_DEVELOPMENTAL_INDUCTION	1.4544	0.030201	0.14266	-1.4544	0.97362	1
GO_RESPONSE_TO_MITOCHONDRIAL_DEPOLARISATION	2.1881	0.006359	0.041851	-2.1881	0.995	1
GO_REGULATION_OF_TRANSFERASE_ACTIVITY	2.8881	0.022071	0.11102	-2.8881	0.98266	1
GO_NEGATIVE_REGULATION_OF_ALCOHOL_BIOSYNTHETIC_PROCESS	0.50896	0.32622	0.80313	-0.50896	0.67877	1
GO_CHROMOSOME_SEPARATION	0	0.63374	0.87694	0	0.36538	0.93339
GO_GANGLIOSIDE_METABOLIC_PROCESS	0.24865	0.50656	0.87694	-0.24865	0.4968	0.99089
GO_TISSUE_HOMEOSTASIS	1.0309	0.27915	0.72972	-1.0309	0.73402	1
GO_ANTIGEN_PROCESSING_AND_PRESENTATION_VIA_MHC_CLASS_IB	0	0.61128	0.87694	0	0.38444	0.93339
GO_DNA_METHYLATION	0.70514	0.26848	0.70898	-0.70514	0.73755	1
GO_GAMMA_AMINOBUTYRIC_ACID_SIGNALING_PATHWAY	0.26762	0.45259	0.87694	-0.26762	0.55864	1
GO_POSITIVE_REGULATION_OF_STEROL_TRANSPORT	0	0.66472	0.87694	0	0.33462	0.93339
GO_ACETYLCHOLINE_RECEPTOR_SIGNALING_PATHWAY	0.14664	0.53636	0.87694	-0.14664	0.46472	0.95849
GO_ADAPTIVE_IMMUNE_RESPONSE_BASED_ON_SOMATIC_RECOMBINATION_OF_IMMUNE_RECEPTORS_BUILT_FROM_IMMUNOGLOBULIN_SUPERFAMILY_DOMAINS	2.2562	0.0032667	0.024812	-2.2562	0.99772	1
GO_CELL_CYCLE_ARREST	-0.14822	0.91702	0.96123	0.14822	0.080082	0.93339
GO_THYROID_HORMONE_METABOLIC_PROCESS	1.1737	0.069526	0.27049	-1.1737	0.94969	1
GO_APOPTOTIC_CELL_CLEARANCE	0.8918	0.17384	0.52856	-0.8918	0.84032	1
GO_MODIFICATION_OF_MORPHOLOGY_OR_PHYSIOLOGY_OF_OTHER_ORGANISM	1.1024	0.16641	0.51264	-1.1024	0.84306	1
GO_RIBOSOME_ASSEMBLY	-0.17128	0.83059	0.92084	0.17128	0.16604	0.93339
GO_NEGATIVE_REGULATION_OF_ACTIN_FILAMENT_DEPOLYMERIZATION	0.01663	0.68626	0.87694	-0.01663	0.31266	0.93339
GO_DNA_LIGATION_INVOLVED_IN_DNA_REPAIR	0	0.6289	0.87694	0	0.3693	0.93339
GO_REGULATION_OF_CELL_JUNCTION_ASSEMBLY	1.2747	0.088403	0.32237	-1.2747	0.91556	1
GO_HYPEROSMOTIC_RESPONSE	1.8303	0.0025136	0.019992	-1.8303	0.99796	1
GO_REGULATION_OF_SMAD_PROTEIN_IMPORT_INTO_NUCLEUS	0.76953	0.19976	0.58607	-0.76953	0.80459	1
GO_NEGATIVE_REGULATION_OF_NATURAL_KILLER_CELL_MEDIATED_IMMUNITY	0	0.6289	0.87694	0	0.3693	0.93339
GO_ARTERY_DEVELOPMENT	1.7945	0.013822	0.077115	-1.7945	0.98741	1
GO_PROTEIN_DEALKYLATION	2.1973	0.00363	0.027025	-2.1973	0.99751	1
GO_NEGATIVE_REGULATION_OF_DENDRITE_MORPHOGENESIS	0.88797	0.13892	0.45186	-0.88797	0.87289	1
GO_NEGATIVE_REGULATION_OF_TYPE_I_INTERFERON_PRODUCTION	0.74893	0.26379	0.7038	-0.74893	0.74593	1
GO_EXTRACELLULAR_MATRIX_ASSEMBLY	3.107	3.0989e-07	8.0554e-06	-3.107	1	1
GO_POSTREPLICATION_REPAIR	0.020854	0.73355	0.88639	-0.020854	0.26534	0.93339
GO_SKELETAL_SYSTEM_DEVELOPMENT	2.2719	0.032682	0.15177	-2.2719	0.97415	1
GO_ORGANOPHOSPHATE_METABOLIC_PROCESS	2.715	0.042846	0.1879	-2.6515	0.95781	1
GO_CARDIAC_MYOFIBRIL_ASSEMBLY	0.27721	0.45404	0.87694	-0.27721	0.54884	1
GO_REGULATION_OF_HEART_CONTRACTION	2.0451	0.014795	0.081388	-2.0451	0.98801	1
GO_CELLULAR_AMINO_ACID_BIOSYNTHETIC_PROCESS	0.28381	0.62388	0.87694	-0.28381	0.37795	0.93339
GO_CRANIAL_NERVE_MORPHOGENESIS	0.080016	0.59483	0.87694	-0.080016	0.40524	0.93339
GO_ACTIVATION_OF_JUN_KINASE_ACTIVITY	0.12927	0.61882	0.87694	-0.12927	0.38132	0.93339
GO_REGULATION_OF_BROWN_FAT_CELL_DIFFERENTIATION	1.5136	0.0082006	0.051287	-1.5136	0.99208	1
GO_FIBRIL_ORGANIZATION	0	0.64662	0.87694	0	0.35262	0.93339
GO_LONG_CHAIN_FATTY_ACID_METABOLIC_PROCESS	1.1729	0.13981	0.4543	-1.1729	0.86924	1
GO_MONOVALENT_INORGANIC_CATION_TRANSPORT	0.78868	0.59914	0.87694	-0.78868	0.40778	0.93339
GO_RELAXATION_OF_CARDIAC_MUSCLE	-1.0494	0.97642	0.98937	1.0494	0.021496	0.93339
GO_POSITIVE_REGULATION_OF_BEHAVIOR	0.90785	0.09204	0.3338	-0.90785	0.90916	1
GO_CALCIUM_MEDIATED_SIGNALING_USING_INTRACELLULAR_CALCIUM_SOURCE	-0.037167	0.63437	0.87694	0.037167	0.36535	0.93339
GO_NEURAL_TUBE_DEVELOPMENT	1.0076	0.28754	0.74203	-1.0076	0.72302	1
GO_POLYSACCHARIDE_METABOLIC_PROCESS	2.6822	0.00045055	0.0048753	-2.6822	0.99976	1
GO_REGULATION_OF_INTRACELLULAR_SIGNAL_TRANSDUCTION	5.654	9.7747e-09	3.7409e-07	-5.6139	1	1
GO_CYCLIC_NUCLEOTIDE_METABOLIC_PROCESS	3.4315	2.3279e-07	6.1895e-06	-3.4316	1	1
GO_POSITIVE_REGULATION_OF_T_CELL_PROLIFERATION	0.0026752	0.76837	0.89157	-0.0026752	0.23098	0.93339
GO_MULTICELLULAR_ORGANISMAL_MOVEMENT	0.22258	0.5586	0.87694	-0.22258	0.44559	0.94372
GO_CLATHRIN_COAT_ASSEMBLY	0.055016	0.57928	0.87694	-0.055016	0.41952	0.93339
GO_NEGATIVE_REGULATION_OF_MEIOTIC_NUCLEAR_DIVISION	2.7744	5.1691e-05	0.00072446	-2.7744	0.99999	1
GO_VASCULAR_SMOOTH_MUSCLE_CELL_DIFFERENTIATION	3.4263	1.6854e-07	4.6958e-06	-3.4263	1	1
GO_POSITIVE_REGULATION_OF_BIOSYNTHETIC_PROCESS	4.8538	5.3789e-06	0.00010263	-4.6549	0.99999	1
GO_NEGATIVE_REGULATION_OF_NITROGEN_COMPOUND_METABOLIC_PROCESS	3.3631	0.015533	0.084138	-3.3631	0.98844	1
GO_DNA_INTEGRATION	1.0052	0.11001	0.38313	-1.0052	0.91373	1
GO_CELL_ACTIVATION	2.3502	0.03277	0.15202	-2.3502	0.97213	1
GO_REGULATION_OF_MYELINATION	0.1821	0.59356	0.87694	-0.1821	0.40739	0.93339
GO_NICOTINAMIDE_NUCLEOTIDE_BIOSYNTHETIC_PROCESS	1.223	0.052757	0.22175	-1.223	0.95507	1
GO_NEGATIVE_REGULATION_OF_JUN_KINASE_ACTIVITY	-0.81907	0.9488	0.97521	0.81907	0.045211	0.93339
GO_REGULATION_OF_AXON_GUIDANCE	2.4556	0.00063341	0.0064632	-2.4556	0.99961	1
GO_REGULATION_OF_DOPAMINE_SECRETION	0.1904	0.47721	0.87694	-0.1904	0.52621	1
GO_RESPONSE_TO_COPPER_ION	1.9652	0.0036016	0.02691	-1.9652	0.99746	1
GO_REGULATION_OF_CIRCADIAN_SLEEP_WAKE_CYCLE	0.31619	0.40722	0.87694	-0.31619	0.59446	1
GO_NEGATIVE_REGULATION_OF_CELLULAR_PROTEIN_CATABOLIC_PROCESS	0	0.76885	0.89157	0	0.22868	0.93339
GO_REGULATION_OF_DOUBLE_STRAND_BREAK_REPAIR_VIA_HOMOLOGOUS_RECOMBINATION	0	0.64662	0.87694	0	0.35262	0.93339
GO_RESPONSE_TO_AXON_INJURY	-0.23137	0.79315	0.90255	0.23137	0.19774	0.93339
GO_REGULATION_OF_VACUOLE_ORGANIZATION	0.74458	0.2888	0.74366	-0.74458	0.7222	1
GO_CIRCADIAN_REGULATION_OF_GENE_EXPRESSION	2.677	0.00017416	0.0020833	-2.6771	0.99988	1
GO_RETINOL_METABOLIC_PROCESS	0.0055551	0.6831	0.87694	-0.0055551	0.31481	0.93339
GO_OXALOACETATE_METABOLIC_PROCESS	0	0.62533	0.87694	0	0.37383	0.93339
GO_NEGATIVE_REGULATION_OF_TUMOR_NECROSIS_FACTOR_MEDIATED_SIGNALING_PATHWAY	1.6735	0.0055814	0.037858	-1.6735	0.99532	1
GO_NEGATIVE_REGULATION_OF_EXOCYTOSIS	0.35665	0.43993	0.87694	-0.35665	0.56598	1
GO_INTRACELLULAR_STEROID_HORMONE_RECEPTOR_SIGNALING_PATHWAY	0.76428	0.33158	0.81106	-0.76428	0.67984	1
GO_REGULATION_OF_WNT_SIGNALING_PATHWAY	0.5741	0.73637	0.88639	-0.5741	0.26748	0.93339
GO_NEGATIVE_REGULATION_OF_CELL_JUNCTION_ASSEMBLY	0	0.64662	0.87694	0	0.35262	0.93339
GO_ANTIGEN_PROCESSING_AND_PRESENTATION_OF_PEPTIDE_ANTIGEN	0.19139	0.81864	0.91434	-0.19139	0.18005	0.93339
GO_HIPPO_SIGNALING	0.61997	0.34528	0.82986	-0.61997	0.66527	1
GO_NEGATIVE_REGULATION_OF_EPITHELIAL_TO_MESENCHYMAL_TRANSITION	-0.85202	0.96079	0.98232	0.85202	0.036836	0.93339
GO_REGULATION_OF_MEMBRANE_DEPOLARIZATION	-0.0014516	0.68016	0.87694	0.0014516	0.31753	0.93339
GO_AMINO_SUGAR_BIOSYNTHETIC_PROCESS	0.46027	0.34308	0.82585	-0.46027	0.6665	1
GO_REGULATION_OF_NERVOUS_SYSTEM_DEVELOPMENT	1.0845	0.68836	0.87694	-1.0845	0.3229	0.93339
GO_REGULATION_OF_ESTABLISHMENT_OF_PROTEIN_LOCALIZATION_TO_CHROMOSOME	0	0.62533	0.87694	0	0.37383	0.93339
GO_REGULATION_OF_CARDIAC_MUSCLE_CELL_DIFFERENTIATION	0.33155	0.42332	0.87694	-0.33155	0.57723	1
GO_POSITIVE_REGULATION_OF_DIGESTIVE_SYSTEM_PROCESS	0	0.59372	0.87694	0	0.40606	0.93339
GO_INTRINSIC_APOPTOTIC_SIGNALING_PATHWAY_IN_RESPONSE_TO_DNA_DAMAGE	0.90501	0.26595	0.70552	-0.90501	0.74593	1
GO_TETRAPYRROLE_BIOSYNTHETIC_PROCESS	0	0.69573	0.87707	0	0.30299	0.93339
GO_NUCLEOSIDE_PHOSPHATE_BIOSYNTHETIC_PROCESS	0.85046	0.43588	0.87694	-0.85046	0.57668	1
GO_PROTEIN_LIPID_COMPLEX_ASSEMBLY	-0.11329	0.69284	0.87694	0.11329	0.30448	0.93339
GO_POSITIVE_REGULATION_OF_SODIUM_ION_TRANSPORT	-0.11568	0.75009	0.88704	0.11568	0.24899	0.93339
GO_DETECTION_OF_OTHER_ORGANISM	0.04629	0.60742	0.87694	-0.04629	0.39263	0.93339
GO_ESTABLISHMENT_OF_LOCALIZATION_IN_CELL	0.76543	0.99595	0.99963	-0.76543	0.0042852	0.93339
GO_G_PROTEIN_COUPLED_GLUTAMATE_RECEPTOR_SIGNALING_PATHWAY	0.075367	0.53722	0.87694	-0.075367	0.46339	0.95849
GO_NEURAL_RETINA_DEVELOPMENT	0.038541	0.66999	0.87694	-0.038541	0.3282	0.93339
GO_CLEAVAGE_INVOLVED_IN_RRNA_PROCESSING	-0.73729	0.95012	0.97592	0.73729	0.046252	0.93339
GO_REGULATION_OF_EXIT_FROM_MITOSIS	0.086599	0.6113	0.87694	-0.086599	0.38876	0.93339
GO_FORELIMB_MORPHOGENESIS	-0.63153	0.92721	0.96646	0.63153	0.064241	0.93339
GO_ASPARTATE_FAMILY_AMINO_ACID_BIOSYNTHETIC_PROCESS	0	0.68602	0.87694	0	0.31179	0.93339
GO_MANGANESE_ION_TRANSPORT	0.054462	0.57961	0.87694	-0.054462	0.41917	0.93339
GO_POSITIVE_REGULATION_OF_HISTONE_H3_K4_METHYLATION	0	0.63374	0.87694	0	0.36538	0.93339
GO_NEURON_PROJECTION_DEVELOPMENT	2.2524	0.056752	0.23307	-2.2524	0.95368	1
GO_MALE_GAMETE_GENERATION	1.0038	0.50529	0.87694	-1.0038	0.5077	1
GO_POSITIVE_REGULATION_OF_FIBROBLAST_MIGRATION	0.12247	0.53935	0.87694	-0.12247	0.4634	0.95849
GO_NEGATIVE_REGULATION_OF_RESPONSE_TO_OXIDATIVE_STRESS	2.1827	0.0023348	0.018795	-2.1827	0.99868	1
GO_CHAPERONE_MEDIATED_PROTEIN_COMPLEX_ASSEMBLY	0	0.62585	0.87694	0	0.37299	0.93339
GO_ORGANELLE_TRANSPORT_ALONG_MICROTUBULE	0.087051	0.71153	0.88381	-0.087051	0.28723	0.93339
GO_CHONDROCYTE_DEVELOPMENT	1.6367	0.0072962	0.046777	-1.6367	0.99286	1
GO_MEMBRANE_RAFT_ORGANIZATION	0.08361	0.58583	0.87694	-0.08361	0.41499	0.93339
GO_MITOTIC_SISTER_CHROMATID_SEGREGATION	-0.57773	0.96482	0.98428	0.57773	0.033068	0.93339
GO_MICROTUBULE_NUCLEATION	0	0.65629	0.87694	0	0.34128	0.93339
GO_ESTABLISHMENT_OF_PROTEIN_LOCALIZATION_TO_ORGANELLE	0.65489	0.78044	0.89819	-0.65489	0.22244	0.93339
GO_NEGATIVE_REGULATION_OF_ACUTE_INFLAMMATORY_RESPONSE	0	0.59372	0.87694	0	0.40606	0.93339
GO_REGULATION_OF_SEQUESTERING_OF_CALCIUM_ION	0.93482	0.2425	0.66608	-0.93482	0.767	1
GO_REGULATION_OF_MEMBRANE_LIPID_METABOLIC_PROCESS	0	0.62533	0.87694	0	0.37383	0.93339
GO_XENOPHAGY	1.2345	0.14057	0.45579	-1.2345	0.86871	1
GO_DRUG_TRANSMEMBRANE_TRANSPORT	0	0.62682	0.87694	0	0.37228	0.93339
GO_POSITIVE_REGULATION_OF_MEMBRANE_DEPOLARIZATION	0	0.57847	0.87694	0	0.42126	0.93339
GO_MYD88_DEPENDENT_TOLL_LIKE_RECEPTOR_SIGNALING_PATHWAY	0.72261	0.25592	0.69061	-0.72261	0.75122	1
GO_REGULATION_OF_PROTEIN_POLYMERIZATION	0.43014	0.68793	0.87694	-0.43014	0.31525	0.93339
GO_REGULATION_OF_PROTEIN_TARGETING_TO_MEMBRANE	0	0.64548	0.87694	0	0.35271	0.93339
GO_KIDNEY_EPITHELIUM_DEVELOPMENT	1.3631	0.10006	0.35432	-1.3631	0.91132	1
GO_HISTONE_H2A_UBIQUITINATION	0.68171	0.21279	0.60818	-0.68171	0.78809	1
GO_TOOTH_MINERALIZATION	0.065069	0.58722	0.87694	-0.065069	0.41273	0.93339
GO_REGULATION_OF_HAIR_CYCLE	0.79044	0.20002	0.5864	-0.79044	0.81189	1
GO_NEGATIVE_REGULATION_OF_BONE_REMODELING	2.2438	0.00076582	0.0075816	-2.2438	0.99952	1
GO_POSITIVE_REGULATION_OF_RECEPTOR_MEDIATED_ENDOCYTOSIS	2.1806	0.0025428	0.020146	-2.1806	0.99824	1
GO_ESTABLISHMENT_OF_MITOTIC_SPINDLE_ORIENTATION	0.89053	0.16362	0.5062	-0.89053	0.8478	1
GO_POSITIVE_REGULATION_OF_PROTEIN_OLIGOMERIZATION	-0.095532	0.70626	0.88069	0.095532	0.29353	0.93339
GO_SPINDLE_CHECKPOINT	0	0.67756	0.87694	0	0.31887	0.93339
GO_POSITIVE_REGULATION_OF_STAT_CASCADE	4.4398	6.5611e-11	3.8161e-09	-4.4398	1	1
GO_LEUKOTRIENE_BIOSYNTHETIC_PROCESS	0	0.62585	0.87694	0	0.37299	0.93339
GO_POSITIVE_REGULATION_OF_SUBSTRATE_ADHESION_DEPENDENT_CELL_SPREADING	0.27465	0.51003	0.87694	-0.27465	0.49418	0.98888
GO_POSITIVE_REGULATION_OF_THYMOCYTE_AGGREGATION	2.062	0.001907	0.015959	-2.062	0.99872	1
GO_CATECHOLAMINE_METABOLIC_PROCESS	-0.16445	0.76669	0.89157	0.16445	0.22871	0.93339
GO_POSITIVE_REGULATION_OF_PROTEIN_COMPLEX_DISASSEMBLY	1.7145	0.0049917	0.034822	-1.7145	0.99512	1
GO_BLASTOCYST_FORMATION	-0.32465	0.83411	0.92306	0.32465	0.1575	0.93339
GO_REGULATION_OF_WATER_LOSS_VIA_SKIN	0.10519	0.57794	0.87694	-0.10519	0.42219	0.93411
GO_NEGATIVE_REGULATION_OF_REGULATED_SECRETORY_PATHWAY	0.40441	0.40482	0.87694	-0.40441	0.59803	1
GO_CELL_DIFFERENTIATION_INVOLVED_IN_METANEPHROS_DEVELOPMENT	2.3014	0.00069435	0.0070083	-2.3014	0.99939	1
GO_POSITIVE_REGULATION_OF_ALCOHOL_BIOSYNTHETIC_PROCESS	0.31436	0.42585	0.87694	-0.31436	0.57795	1
GO_REGULATION_OF_EPITHELIAL_CELL_DIFFERENTIATION_INVOLVED_IN_KIDNEY_DEVELOPMENT	2.3509	0.00011034	0.0014105	-2.3509	0.99992	1
GO_MAGNESIUM_ION_TRANSPORT	0	0.63374	0.87694	0	0.36538	0.93339
GO_PYRIMIDINE_RIBONUCLEOSIDE_METABOLIC_PROCESS	0.20321	0.57286	0.87694	-0.20321	0.42858	0.93947
GO_PROTEIN_LOCALIZATION_TO_CENTROSOME	0.057181	0.61155	0.87694	-0.057181	0.38836	0.93339
GO_POSITIVE_REGULATION_OF_B_CELL_PROLIFERATION	1.4683	0.02938	0.13949	-1.4683	0.97582	1
GO_POSITIVE_REGULATION_OF_ORGANELLE_ORGANIZATION	2.2604	0.068036	0.26663	-2.2604	0.94308	1
GO_MUSCLE_CELL_PROLIFERATION	1.7106	0.013399	0.075023	-1.7106	0.98936	1
GO_VENTRAL_SPINAL_CORD_INTERNEURON_SPECIFICATION	0	0.57847	0.87694	0	0.42126	0.93339
GO_AMINO_ACID_TRANSMEMBRANE_TRANSPORT	0.32063	0.52547	0.87694	-0.32063	0.47812	0.96898
GO_CELLULAR_RESPONSE_TO_ACID_CHEMICAL	0.85705	0.40128	0.87694	-0.85705	0.61281	1
GO_PHAGOCYTOSIS_ENGULFMENT	-0.066931	0.67068	0.87694	0.066931	0.32719	0.93339
GO_REGULATION_OF_TOLERANCE_INDUCTION	0	0.60938	0.87694	0	0.39045	0.93339
GO_REGULATION_OF_CORTICOSTEROID_HORMONE_SECRETION	0	0.57847	0.87694	0	0.42126	0.93339
GO_CELLULAR_SENESCENCE	-0.36857	0.84611	0.92678	0.36857	0.1434	0.93339
GO_SULFATION	1.1223	0.073035	0.27947	-1.1223	0.93192	1
GO_REGULATION_OF_MEIOTIC_CELL_CYCLE	2.7341	4.659e-05	0.00066908	-2.7341	0.99997	1
GO_DNA_DEALKYLATION	0.094539	0.59012	0.87694	-0.094539	0.41022	0.93339
GO_REGULATION_OF_COENZYME_METABOLIC_PROCESS	0.83077	0.22206	0.62772	-0.83077	0.78791	1
GO_ACTIN_FILAMENT_BASED_MOVEMENT	0	0.75344	0.88714	0	0.2425	0.93339
GO_POSITIVE_REGULATION_OF_EPITHELIAL_CELL_PROLIFERATION	3.8311	3.8923e-07	9.951e-06	-3.8311	1	1
GO_SARCOMERE_ORGANIZATION	0.069695	0.60171	0.87694	-0.069695	0.39835	0.93339
GO_POSITIVE_REGULATION_OF_B_CELL_MEDIATED_IMMUNITY	1.6363	0.010102	0.060187	-1.6363	0.99148	1
GO_OVULATION_CYCLE	1.6271	0.036601	0.16573	-1.6271	0.96798	1
GO_NEGATIVE_REGULATION_OF_NITRIC_OXIDE_METABOLIC_PROCESS	0	0.59148	0.87694	0	0.40736	0.93339
GO_VENTRICULAR_SYSTEM_DEVELOPMENT	0.15637	0.58508	0.87694	-0.15637	0.41619	0.93339
GO_ADULT_LOCOMOTORY_BEHAVIOR	-0.85693	0.97523	0.9891	0.85693	0.022046	0.93339
GO_REGULATION_OF_ACTIVATED_T_CELL_PROLIFERATION	-0.92174	0.96684	0.98439	0.92174	0.026561	0.93339
GO_POSITIVE_REGULATION_OF_HOMEOSTATIC_PROCESS	1.2095	0.23736	0.65428	-1.2095	0.77332	1
GO_RESPONSE_TO_GRAVITY	7.0402	0	0	-5.071	1	1
GO_REGULATION_OF_IMMUNOGLOBULIN_SECRETION	0.01978	0.61694	0.87694	-0.01978	0.38176	0.93339
GO_ACETYL_COA_METABOLIC_PROCESS	0	0.67932	0.87694	0	0.31839	0.93339
GO_CREATINE_METABOLIC_PROCESS	0.99674	0.10479	0.36787	-0.99674	0.90095	1
GO_REGULATION_OF_CELLULAR_COMPONENT_BIOGENESIS	1.2089	0.6714	0.87694	-1.0079	0.22656	0.93339
GO_POSITIVE_REGULATION_OF_MACROPHAGE_DERIVED_FOAM_CELL_DIFFERENTIATION	0	0.60938	0.87694	0	0.39045	0.93339
GO_IRON_ION_TRANSPORT	-0.20603	0.84174	0.92514	0.20603	0.15421	0.93339
GO_TRIGLYCERIDE_HOMEOSTASIS	4.2895	1.9365e-11	1.2448e-09	-4.1337	1	1
GO_REGULATION_OF_RECEPTOR_BINDING	1.5976	0.0080191	0.050559	-1.5976	0.99317	1
GO_POSITIVE_REGULATION_OF_POTASSIUM_ION_TRANSPORT	-0.2107	0.78711	0.9003	0.2107	0.2078	0.93339
GO_POSITIVE_REGULATION_OF_NERVOUS_SYSTEM_DEVELOPMENT	1.3345	0.31392	0.78404	-1.3345	0.70734	1
GO_REGULATION_OF_CARDIAC_MUSCLE_CELL_PROLIFERATION	1.3254	0.049006	0.21016	-1.3254	0.95803	1
GO_CELLULAR_RESPONSE_TO_OXYGEN_CONTAINING_COMPOUND	4.825	2.3236e-08	8.1292e-07	-4.7654	1	1
GO_REGULATION_OF_INTERLEUKIN_10_SECRETION	0	0.62585	0.87694	0	0.37299	0.93339
GO_REGULATION_OF_LAMELLIPODIUM_ASSEMBLY	0.62516	0.29555	0.75264	-0.62516	0.71546	1
GO_CELLULAR_KETONE_METABOLIC_PROCESS	0.73235	0.35297	0.83709	-0.73235	0.65844	1
GO_CRANIAL_NERVE_DEVELOPMENT	-0.2908	0.81729	0.91393	0.2908	0.17283	0.93339
GO_WNT_SIGNALING_PATHWAY_CALCIUM_MODULATING_PATHWAY	-0.071477	0.72795	0.88639	0.071477	0.26825	0.93339
GO_EPIDERMAL_GROWTH_FACTOR_RECEPTOR_SIGNALING_PATHWAY	1.5232	0.046656	0.20232	-1.5232	0.95839	1
GO_CELL_PROLIFERATION_IN_FOREBRAIN	0	0.65629	0.87694	0	0.34128	0.93339
GO_RESPONSE_TO_MURAMYL_DIPEPTIDE	1.9555	0.0022688	0.018359	-1.9555	0.99822	1
GO_REGULATION_OF_POSITIVE_CHEMOTAXIS	3.3043	3.0178e-07	7.8888e-06	-3.3043	1	1
GO_REGULATION_OF_IMMUNE_RESPONSE	2.1703	0.12498	0.41897	-2.1703	0.89066	1
GO_NEGATIVE_REGULATION_OF_NOTCH_SIGNALING_PATHWAY	-1.0112	0.98161	0.99271	1.0112	0.015501	0.93339
GO_MEMBRANE_LIPID_CATABOLIC_PROCESS	0	0.64548	0.87694	0	0.35271	0.93339
GO_POSITIVE_REGULATION_OF_NEUROBLAST_PROLIFERATION	1.1223	0.074034	0.28184	-1.1223	0.93049	1
GO_CARTILAGE_MORPHOGENESIS	2.1872	0.00016441	0.0019922	-2.1872	0.99985	1
GO_PEPTIDE_SECRETION	0.1701	0.59221	0.87694	-0.1701	0.40828	0.93339
GO_THIOESTER_METABOLIC_PROCESS	-0.30076	0.9003	0.95141	0.30076	0.096004	0.93339
GO_NEGATIVE_REGULATION_OF_INTRINSIC_APOPTOTIC_SIGNALING_PATHWAY_IN_RESPONSE_TO_DNA_DAMAGE	0.40839	0.43042	0.87694	-0.40839	0.57186	1
GO_REGULATION_OF_T_HELPER_2_CELL_DIFFERENTIATION	0.63993	0.21976	0.62387	-0.63993	0.78667	1
GO_NEGATIVE_REGULATION_OF_CELLULAR_AMIDE_METABOLIC_PROCESS	0.99521	0.28141	0.73355	-0.99521	0.73313	1
GO_PURINE_RIBONUCLEOSIDE_BISPHOSPHATE_METABOLIC_PROCESS	-0.25778	0.76638	0.89157	0.25778	0.22873	0.93339
GO_PEPTIDYL_CYSTEINE_MODIFICATION	0.046454	0.61858	0.87694	-0.046454	0.38064	0.93339
GO_LEUKOCYTE_DIFFERENTIATION	2.4007	0.010342	0.061536	-2.4007	0.99207	1
GO_RESPONSE_TO_EXOGENOUS_DSRNA	-0.080545	0.73153	0.88639	0.080545	0.26407	0.93339
GO_MORPHOGENESIS_OF_EMBRYONIC_EPITHELIUM	1.4095	0.11675	0.39944	-1.4095	0.8934	1
GO_SKELETAL_MUSCLE_CONTRACTION	-0.015913	0.69433	0.87694	0.015913	0.30321	0.93339
GO_POSITIVE_REGULATION_OF_HORMONE_METABOLIC_PROCESS	-0.38001	0.82254	0.91615	0.38001	0.17343	0.93339
GO_TONGUE_DEVELOPMENT	-0.44802	0.84406	0.92584	0.44802	0.14977	0.93339
GO_BONE_GROWTH	3.0908	3.5723e-07	9.1835e-06	-3.0908	1	1
GO_ACTIN_POLYMERIZATION_OR_DEPOLYMERIZATION	0.3404	0.48503	0.87694	-0.3404	0.51764	1
GO_UV_PROTECTION	-0.033631	0.64896	0.87694	0.033631	0.34845	0.93339
GO_PROTEIN_MODIFICATION_BY_SMALL_PROTEIN_REMOVAL	1.0054	0.28632	0.73972	-1.0054	0.72515	1
GO_REGULATION_OF_NITRIC_OXIDE_BIOSYNTHETIC_PROCESS	2.7627	9.3901e-05	0.0012222	-2.7627	0.99994	1
GO_PHOSPHATIDYLGLYCEROL_METABOLIC_PROCESS	0	0.67756	0.87694	0	0.31887	0.93339
GO_PYRIMIDINE_NUCLEOSIDE_BIOSYNTHETIC_PROCESS	0.12784	0.62376	0.87694	-0.12784	0.37593	0.93339
GO_POSITIVE_REGULATION_OF_PROTEIN_INSERTION_INTO_MITOCHONDRIAL_MEMBRANE_INVOLVED_IN_APOPTOTIC_SIGNALING_PATHWAY	-0.56904	0.9132	0.95874	0.56904	0.080517	0.93339
GO_TRANSLATIONAL_TERMINATION	0	0.82282	0.91615	0	0.1758	0.93339
GO_CYTOKINETIC_PROCESS	0.2439	0.50939	0.87694	-0.2439	0.49209	0.98813
GO_ENDOCARDIAL_CUSHION_MORPHOGENESIS	0.64298	0.26305	0.70344	-0.64298	0.7411	1
GO_REGULATION_OF_INNATE_IMMUNE_RESPONSE	0.45553	0.81686	0.91381	-0.45553	0.18491	0.93339
GO_VESICLE_MEDIATED_TRANSPORT	1.483	0.76475	0.89157	-1.483	0.24785	0.93339
GO_INTERLEUKIN_1_PRODUCTION	1.077	0.082829	0.30709	-1.077	0.92702	1
GO_MODULATION_BY_HOST_OF_VIRAL_PROCESS	0.36564	0.42974	0.87694	-0.36564	0.5728	1
GO_REGULATION_OF_DNA_REPAIR	-0.10562	0.83822	0.92346	0.10562	0.1578	0.93339
GO_REGULATION_OF_MEMBRANE_LIPID_DISTRIBUTION	0.21659	0.56209	0.87694	-0.21659	0.44188	0.94279
GO_REFLEX	-0.16865	0.72368	0.88639	0.16865	0.27256	0.93339
GO_LEUKOCYTE_MEDIATED_IMMUNITY	1.6786	0.052379	0.22086	-1.6786	0.95525	1
GO_ORGANOPHOSPHATE_BIOSYNTHETIC_PROCESS	0.90773	0.64823	0.87694	-0.90773	0.36036	0.93339
GO_NEGATIVE_REGULATION_OF_SERINE_TYPE_PEPTIDASE_ACTIVITY	0	0.59372	0.87694	0	0.40606	0.93339
GO_PROTEIN_LOCALIZATION_TO_CELL_PERIPHERY	-0.042197	0.87749	0.93985	0.042197	0.12005	0.93339
GO_REGULATION_OF_PROTEIN_GLYCOSYLATION	0	0.62533	0.87694	0	0.37383	0.93339
GO_NEGATIVE_REGULATION_OF_FIBROBLAST_PROLIFERATION	-0.094011	0.73127	0.88639	0.094011	0.26473	0.93339
GO_REGULATION_OF_MUSCLE_TISSUE_DEVELOPMENT	0.83115	0.31767	0.7896	-0.83115	0.69168	1
GO_ORGANIC_ACID_BIOSYNTHETIC_PROCESS	1.2501	0.26476	0.70436	-1.2501	0.74855	1
GO_NEGATIVE_REGULATION_OF_DNA_DEPENDENT_DNA_REPLICATION	0	0.64662	0.87694	0	0.35262	0.93339
GO_REGULATION_OF_LEUKOCYTE_MIGRATION	3.7973	2.0359e-07	5.5725e-06	-3.6529	1	1
GO_ORGAN_MATURATION	0.62335	0.22822	0.63971	-0.62335	0.77816	1
GO_REGULATION_OF_CELLULAR_RESPONSE_TO_HEAT	-0.65798	0.97149	0.98611	0.65798	0.026258	0.93339
GO_POSITIVE_REGULATION_OF_ACUTE_INFLAMMATORY_RESPONSE	2.3384	0.00080918	0.0079266	-2.3384	0.99947	1
GO_GASTRULATION_WITH_MOUTH_FORMING_SECOND	0.5037	0.35221	0.83657	-0.5037	0.65662	1
GO_ENDOCARDIUM_DEVELOPMENT	0.014059	0.61836	0.87694	-0.014059	0.38092	0.93339
GO_ENDOTHELIAL_CELL_DIFFERENTIATION	1.8068	0.013073	0.073909	-1.8068	0.98867	1
GO_NEGATIVE_REGULATION_OF_CELLULAR_PROTEIN_LOCALIZATION	1.268	0.15834	0.49481	-1.268	0.85612	1
GO_INSEMINATION	0	0.59372	0.87694	0	0.40606	0.93339
GO_REGULATION_OF_NUCLEOBASE_CONTAINING_COMPOUND_TRANSPORT	0	0.6289	0.87694	0	0.3693	0.93339
GO_GLUTATHIONE_DERIVATIVE_BIOSYNTHETIC_PROCESS	0	0.64548	0.87694	0	0.35271	0.93339
GO_PHOSPHATIDYLINOSITOL_3_PHOSPHATE_BIOSYNTHETIC_PROCESS	-0.44277	0.8979	0.95061	0.44277	0.098343	0.93339
GO_CYCLIC_NUCLEOTIDE_CATABOLIC_PROCESS	0	0.60938	0.87694	0	0.39045	0.93339
GO_RESPONSE_TO_EPIDERMAL_GROWTH_FACTOR	1.164	0.11765	0.40164	-1.164	0.89406	1
GO_POSITIVE_REGULATION_OF_TRANSMEMBRANE_TRANSPORT	1.2993	0.10328	0.3635	-1.2993	0.90475	1
GO_PROTEIN_METHYLATION	0.61468	0.46874	0.87694	-0.61468	0.53897	1
GO_REGULATION_OF_NUCLEOTIDE_CATABOLIC_PROCESS	1.9403	0.0039044	0.028746	-1.9403	0.99644	1
GO_POSITIVE_REGULATION_OF_CARBOHYDRATE_METABOLIC_PROCESS	1.1924	0.10955	0.38205	-1.1924	0.89779	1
GO_WNT_SIGNALING_PATHWAY	0.17295	0.91545	0.9598	-0.17295	0.083689	0.93339
GO_REGULATION_OF_NEUROTRANSMITTER_LEVELS	0.1365	0.78552	0.89915	-0.1365	0.21392	0.93339
GO_POSITIVE_REGULATION_OF_STRESS_ACTIVATED_PROTEIN_KINASE_SIGNALING_CASCADE	1.879	0.019158	0.099095	-1.879	0.98431	1
GO_PEPTIDYL_ARGININE_MODIFICATION	-0.31096	0.79001	0.90053	0.31096	0.20459	0.93339
GO_SPECIFICATION_OF_ORGAN_IDENTITY	0.19401	0.49656	0.87694	-0.19401	0.51043	1
GO_REGULATION_OF_CELLULAR_AMINE_METABOLIC_PROCESS	-0.36728	0.9287	0.96694	0.36728	0.06768	0.93339
GO_RRNA_TRANSCRIPTION	0.1035	0.58476	0.87694	-0.1035	0.4158	0.93339
GO_POSITIVE_REGULATION_OF_LIPID_TRANSPORT	0.62183	0.32604	0.80313	-0.62183	0.68088	1
GO_ANATOMICAL_STRUCTURE_ARRANGEMENT	-0.014081	0.63444	0.87694	0.014081	0.3642	0.93339
GO_EPITHELIAL_TO_MESENCHYMAL_TRANSITION	1.3782	0.070352	0.27311	-1.3782	0.94063	1
GO_PATHWAY_RESTRICTED_SMAD_PROTEIN_PHOSPHORYLATION	0.81149	0.12347	0.41647	-0.81149	0.87785	1
GO_SINGLE_ORGANISM_MEMBRANE_BUDDING	0.13024	0.7111	0.88381	-0.13024	0.28838	0.93339
GO_NEGATIVE_REGULATION_OF_MAPK_CASCADE	4.0377	1.6964e-07	4.6984e-06	-4.0377	1	1
GO_SPONGIOTROPHOBLAST_LAYER_DEVELOPMENT	5.5191	0	0	-5.5191	1	1
GO_NEGATIVE_REGULATION_OF_NERVOUS_SYSTEM_DEVELOPMENT	0.99842	0.37766	0.87303	-0.99842	0.63331	1
GO_HISTONE_H2A_MONOUBIQUITINATION	0.78717	0.17086	0.52234	-0.78717	0.83637	1
GO_REGULATION_OF_EXTRACELLULAR_MATRIX_ORGANIZATION	0.78373	0.22081	0.62572	-0.78373	0.79334	1
GO_CELL_DIFFERENTIATION_IN_SPINAL_CORD	-0.33113	0.84138	0.92514	0.33113	0.15221	0.93339
GO_MITOTIC_G2_M_TRANSITION_CHECKPOINT	0	0.64724	0.87694	0	0.3527	0.93339
GO_POSITIVE_REGULATION_OF_INTERLEUKIN_8_SECRETION	0.0056897	0.608	0.87694	-0.0056897	0.38803	0.93339
GO_PYRIMIDINE_NUCLEOBASE_METABOLIC_PROCESS	-0.15674	0.73039	0.88639	0.15674	0.26485	0.93339
GO_RNA_METHYLATION	-1.8272e-05	0.73411	0.88639	1.8272e-05	0.26288	0.93339
GO_PURINE_CONTAINING_COMPOUND_SALVAGE	0.42871	0.38938	0.87694	-0.42871	0.61365	1
GO_INNER_EAR_RECEPTOR_STEREOCILIUM_ORGANIZATION	0.35704	0.42396	0.87694	-0.35704	0.58255	1
GO_NEGATIVE_REGULATION_OF_CATION_TRANSMEMBRANE_TRANSPORT	0.059158	0.67675	0.87694	-0.059158	0.32195	0.93339
GO_REGULATION_OF_PHOSPHOLIPID_METABOLIC_PROCESS	0.83283	0.23825	0.65597	-0.83283	0.77191	1
GO_NEGATIVE_REGULATION_OF_CYTOPLASMIC_TRANSPORT	1.0379	0.21263	0.60809	-1.0379	0.80221	1
GO_POSITIVE_REGULATION_OF_CELLULAR_RESPONSE_TO_TRANSFORMING_GROWTH_FACTOR_BETA_STIMULUS	0.42958	0.43992	0.87694	-0.42958	0.56685	1
GO_AXON_REGENERATION	1.2113	0.058171	0.23645	-1.2113	0.94476	1
GO_MICROTUBULE_BASED_PROCESS	0.80091	0.75423	0.88714	-0.80091	0.25115	0.93339
GO_CALCIUM_MEDIATED_SIGNALING	0.44845	0.4779	0.87694	-0.44845	0.52657	1
GO_LOW_DENSITY_LIPOPROTEIN_PARTICLE_CLEARANCE	0.44387	0.3059	0.77226	-0.44387	0.69528	1
GO_SPERM_MOTILITY	0.14409	0.59275	0.87694	-0.14409	0.40822	0.93339
GO_NEGATIVE_REGULATION_OF_SEQUENCE_SPECIFIC_DNA_BINDING_TRANSCRIPTION_FACTOR_ACTIVITY	2.1841	0.0050427	0.035125	-2.1841	0.99619	1
GO_NEGATIVE_REGULATION_OF_PROTEIN_CATABOLIC_PROCESS	0.0048722	0.82908	0.91996	-0.0048722	0.16741	0.93339
GO_CELLULAR_AMINO_ACID_METABOLIC_PROCESS	0.88906	0.56442	0.87694	-0.88906	0.4433	0.94279
GO_POSITIVE_REGULATION_OF_DNA_BINDING	1.3497	0.052075	0.22022	-1.3497	0.95279	1
GO_NUCLEOTIDE_TRANSPORT	0.32161	0.47998	0.87694	-0.32161	0.52538	1
GO_REGULATION_OF_HAIR_FOLLICLE_DEVELOPMENT	0.73191	0.20139	0.58899	-0.73191	0.81087	1
GO_CRISTAE_FORMATION	0	0.62533	0.87694	0	0.37383	0.93339
GO_SYNAPTIC_VESICLE_RECYCLING	0.22017	0.56307	0.87694	-0.22017	0.43922	0.94279
GO_POSITIVE_REGULATION_OF_NUCLEOSIDE_METABOLIC_PROCESS	-0.45976	0.84822	0.92762	0.45976	0.14558	0.93339
GO_DORSAL_VENTRAL_PATTERN_FORMATION	0.66856	0.36036	0.84769	-0.66856	0.64419	1
GO_REGULATION_OF_VITAMIN_METABOLIC_PROCESS	1.1907	0.059166	0.23908	-1.1907	0.94529	1
GO_AEROBIC_RESPIRATION	0	0.75496	0.88714	0	0.24297	0.93339
GO_CELLULAR_RESPONSE_TO_INSULIN_STIMULUS	0.77156	0.43418	0.87694	-0.77156	0.57779	1
GO_SEQUESTERING_OF_METAL_ION	0	0.62533	0.87694	0	0.37383	0.93339
GO_COPPER_ION_TRANSPORT	-0.040278	0.70034	0.87913	0.040278	0.29759	0.93339
GO_MEMBRANE_ASSEMBLY	0	0.64724	0.87694	0	0.3527	0.93339
GO_REGULATION_OF_DNA_DAMAGE_RESPONSE_SIGNAL_TRANSDUCTION_BY_P53_CLASS_MEDIATOR	0.61366	0.33296	0.81183	-0.61366	0.6775	1
GO_LIPID_DIGESTION	0.7368	0.15252	0.48047	-0.7368	0.84886	1
GO_POSITIVE_REGULATION_OF_CELLULAR_COMPONENT_ORGANIZATION	2.9448	0.028974	0.13842	-2.7795	0.95862	1
GO_POSITIVE_REGULATION_OF_G1_S_TRANSITION_OF_MITOTIC_CELL_CYCLE	0.71035	0.25647	0.69061	-0.71035	0.75721	1
GO_POSITIVE_REGULATION_OF_GENE_EXPRESSION	4.2746	0.00052302	0.0055306	-4.114	0.9993	1
GO_NEUROMUSCULAR_PROCESS_CONTROLLING_BALANCE	1.1118	0.11127	0.38578	-1.1118	0.89805	1
GO_AXON_EXTENSION_INVOLVED_IN_AXON_GUIDANCE	0	0.59372	0.87694	0	0.40606	0.93339
GO_ORGAN_OR_TISSUE_SPECIFIC_IMMUNE_RESPONSE	0.14924	0.55324	0.87694	-0.14924	0.4478	0.94581
GO_REGULATION_OF_CARDIAC_MUSCLE_CONTRACTION_BY_REGULATION_OF_THE_RELEASE_OF_SEQUESTERED_CALCIUM_ION	0	0.6289	0.87694	0	0.3693	0.93339
GO_NEGATIVE_REGULATION_OF_ORGANELLE_ASSEMBLY	0	0.68602	0.87694	0	0.31179	0.93339
GO_RESPONSE_TO_INTERFERON_BETA	-0.127	0.74939	0.88679	0.127	0.24647	0.93339
GO_REGULATION_OF_ORGAN_FORMATION	1.5807	0.031806	0.14859	-1.5807	0.97349	1
GO_FOREBRAIN_DEVELOPMENT	0.8197	0.53595	0.87694	-0.8197	0.47138	0.96262
GO_RHODOPSIN_MEDIATED_SIGNALING_PATHWAY	0	0.59372	0.87694	0	0.40606	0.93339
GO_ACTIVATION_OF_CYSTEINE_TYPE_ENDOPEPTIDASE_ACTIVITY	1.4272	0.071297	0.27551	-1.4272	0.93401	1
GO_REGULATION_OF_MESONEPHROS_DEVELOPMENT	2.9082	2.1028e-05	0.00033168	-2.9082	0.99999	1
GO_CARBOHYDRATE_DERIVATIVE_METABOLIC_PROCESS	2.6547	0.058241	0.23645	-2.5427	0.93104	1
GO_REGULATION_OF_CHROMATIN_BINDING	0.41437	0.38333	0.87694	-0.41437	0.62083	1
GO_STEM_CELL_PROLIFERATION	0.16332	0.62118	0.87694	-0.16332	0.37922	0.93339
GO_NAD_METABOLIC_PROCESS	5.0793	8.5265e-14	8.6248e-12	-4.8165	1	1
GO_REGULATION_OF_EXTRACELLULAR_MATRIX_ASSEMBLY	0.10801	0.56057	0.87694	-0.10801	0.43997	0.94279
GO_PROTEIN_LOCALIZATION_TO_LYSOSOME	0	0.64548	0.87694	0	0.35271	0.93339
GO_MRNA_MODIFICATION	0	0.59148	0.87694	0	0.40736	0.93339
GO_SOMATIC_DIVERSIFICATION_OF_IMMUNOGLOBULINS	-0.066149	0.72461	0.88639	0.066149	0.27123	0.93339
GO_ERBB2_SIGNALING_PATHWAY	2.4317	0.00094774	0.0090366	-2.4317	0.99929	1
GO_AMEBOIDAL_TYPE_CELL_MIGRATION	0.79543	0.43573	0.87694	-0.79543	0.57361	1
GO_HEMATOPOIETIC_STEM_CELL_DIFFERENTIATION	0	0.59148	0.87694	0	0.40736	0.93339
GO_SPINAL_CORD_MOTOR_NEURON_DIFFERENTIATION	-0.30292	0.82457	0.91678	0.30292	0.16964	0.93339
GO_MONOCARBOXYLIC_ACID_METABOLIC_PROCESS	3.0753	0.0017288	0.014732	-2.9886	0.99809	1
GO_CELLULAR_RESPONSE_TO_TOPOLOGICALLY_INCORRECT_PROTEIN	1.6666	0.042516	0.18698	-1.6666	0.96348	1
GO_AMINOGLYCAN_BIOSYNTHETIC_PROCESS	1.3683	0.10235	0.36105	-1.3683	0.90818	1
GO_DICARBOXYLIC_ACID_METABOLIC_PROCESS	0.47792	0.5488	0.87694	-0.47792	0.45508	0.95441
GO_NEGATIVE_REGULATION_OF_ASTROCYTE_DIFFERENTIATION	1.2517	0.047931	0.20629	-1.2517	0.95892	1
GO_POSITIVE_REGULATION_OF_PROTEASOMAL_PROTEIN_CATABOLIC_PROCESS	0.31806	0.65565	0.87694	-0.31806	0.34663	0.93339
GO_REGULATION_OF_ENERGY_HOMEOSTASIS	0.64904	0.23342	0.64842	-0.64904	0.77364	1
GO_REGULATION_OF_MEMBRANE_POTENTIAL	0.64087	0.59654	0.87694	-0.64087	0.4103	0.93339
GO_POSITIVE_REGULATION_OF_RELEASE_OF_CYTOCHROME_C_FROM_MITOCHONDRIA	2.3607	0.00096769	0.009149	-2.3607	0.9995	1
GO_PEPTIDYL_PROLINE_HYDROXYLATION	5.2981	0	0	-5.2981	1	1
GO_MULTICELLULAR_ORGANISMAL_RESPONSE_TO_STRESS	-0.16271	0.78473	0.89915	0.16271	0.21119	0.93339
GO_NEGATIVE_REGULATION_OF_SMALL_GTPASE_MEDIATED_SIGNAL_TRANSDUCTION	-0.022096	0.73128	0.88639	0.022096	0.26677	0.93339
GO_ESTABLISHMENT_OF_LOCALIZATION_BY_MOVEMENT_ALONG_MICROTUBULE	-0.13674	0.86867	0.93626	0.13674	0.12772	0.93339
GO_AMINO_ACID_BETAINE_TRANSPORT	0.020865	0.61301	0.87694	-0.020865	0.38614	0.93339
GO_AMMONIUM_TRANSMEMBRANE_TRANSPORT	0.018662	0.6353	0.87694	-0.018662	0.36416	0.93339
GO_REGULATION_OF_GROWTH	3.0038	0.0032448	0.024791	-3.0038	0.99772	1
GO_CATION_TRANSPORT	0.8344	0.75546	0.88714	-0.8344	0.25043	0.93339
GO_GABAERGIC_NEURON_DIFFERENTIATION	-0.57679	0.87464	0.93911	0.57679	0.10654	0.93339
GO_MACROAUTOPHAGY	1.8699	0.073221	0.27995	-1.8699	0.93649	1
GO_FATTY_ACID_BETA_OXIDATION_USING_ACYL_COA_DEHYDROGENASE	0	0.64724	0.87694	0	0.3527	0.93339
GO_MEMBRANE_DOCKING	0.63346	0.42025	0.87694	-0.63346	0.59172	1
GO_EXCITATORY_POSTSYNAPTIC_POTENTIAL	-0.17543	0.73205	0.88639	0.17543	0.26505	0.93339
GO_GLUTAMINE_FAMILY_AMINO_ACID_METABOLIC_PROCESS	0.91037	0.23413	0.6496	-0.91037	0.77488	1
GO_SIGNAL_TRANSDUCTION_INVOLVED_IN_CELLULAR_RESPONSE_TO_AMMONIUM_ION	0.14664	0.53636	0.87694	-0.14664	0.46472	0.95849
GO_REGULATION_OF_NUCLEASE_ACTIVITY	-0.88422	0.96777	0.98439	0.88422	0.027113	0.93339
GO_RESPONSE_TO_INORGANIC_SUBSTANCE	5.7435	2.6046e-13	2.3763e-11	-5.4788	1	1
GO_NEGATIVE_REGULATION_OF_HISTONE_ACETYLATION	0	0.63374	0.87694	0	0.36538	0.93339
GO_PHAGOLYSOSOME_ASSEMBLY	1.7756	0.0064262	0.042174	-1.7756	0.99457	1
GO_MODULATION_BY_SYMBIONT_OF_HOST_CELLULAR_PROCESS	0.19803	0.58457	0.87694	-0.19803	0.41675	0.93339
GO_REGULATION_OF_VESICLE_MEDIATED_TRANSPORT	1.2358	0.42656	0.87694	-1.2358	0.58958	1
GO_ORGANONITROGEN_COMPOUND_CATABOLIC_PROCESS	0.42068	0.77686	0.89607	-0.42068	0.2239	0.93339
GO_REGULATION_OF_ASTROCYTE_DIFFERENTIATION	4.5245	1.8043e-11	1.2167e-09	-4.5245	1	1
GO_REGULATION_OF_HYDROGEN_PEROXIDE_INDUCED_CELL_DEATH	0.51206	0.33788	0.81713	-0.51206	0.6657	1
GO_ADP_METABOLIC_PROCESS	4.9945	1.9984e-14	2.3842e-12	-4.7171	1	1
GO_POSITIVE_REGULATION_OF_CELL_PROLIFERATION	4.4083	1.2581e-06	2.801e-05	-4.1986	1	1
GO_REGULATION_OF_SODIUM_ION_TRANSPORT	0.72184	0.33568	0.81393	-0.72184	0.67034	1
GO_POSITIVE_REGULATION_OF_TUMOR_NECROSIS_FACTOR_SUPERFAMILY_CYTOKINE_PRODUCTION	0.18593	0.60773	0.87694	-0.18593	0.39311	0.93339
GO_NEGATIVE_REGULATION_OF_G_PROTEIN_COUPLED_RECEPTOR_PROTEIN_SIGNALING_PATHWAY	0.20583	0.56091	0.87694	-0.20583	0.44005	0.94279
GO_HISTONE_DEUBIQUITINATION	0.42452	0.44288	0.87694	-0.42452	0.5638	1
GO_GLUCOSAMINE_CONTAINING_COMPOUND_METABOLIC_PROCESS	0	0.67746	0.87694	0	0.32103	0.93339
GO_ORGANIC_ACID_TRANSPORT	0.79163	0.51616	0.87694	-0.79163	0.49026	0.98581
GO_FOREBRAIN_REGIONALIZATION	0.16777	0.55921	0.87694	-0.16777	0.44158	0.94279
GO_FOREBRAIN_GENERATION_OF_NEURONS	-0.18582	0.81432	0.9128	0.18582	0.18189	0.93339
GO_CALCIUM_DEPENDENT_CELL_CELL_ADHESION_VIA_PLASMA_MEMBRANE_CELL_ADHESION_MOLECULES	0	0.62682	0.87694	0	0.37228	0.93339
GO_PANCREAS_DEVELOPMENT	-0.13231	0.81621	0.91358	0.13231	0.17992	0.93339
GO_LEUKOCYTE_CHEMOTAXIS	3.5348	5.303e-07	1.3056e-05	-3.3555	1	1
GO_GLUCOSE_6_PHOSPHATE_METABOLIC_PROCESS	1.425	0.034636	0.158	-1.425	0.9712	1
GO_MITOCHONDRIAL_TRANSMEMBRANE_TRANSPORT	-0.022114	0.76944	0.89171	0.022114	0.22741	0.93339
GO_SYNAPTIC_VESICLE_TRANSPORT_ALONG_MICROTUBULE	0	0.62585	0.87694	0	0.37299	0.93339
GO_NUCLEAR_PORE_ORGANIZATION	0	0.66472	0.87694	0	0.33462	0.93339
GO_CELLULAR_RESPONSE_TO_NITRIC_OXIDE	-0.013406	0.63482	0.87694	0.013406	0.3641	0.93339
GO_INTRA_S_DNA_DAMAGE_CHECKPOINT	0	0.62682	0.87694	0	0.37228	0.93339
GO_REGULATION_OF_SYNAPSE_STRUCTURE_OR_ACTIVITY	0.18383	0.81066	0.91156	-0.18383	0.18897	0.93339
GO_HISTONE_H3_K9_MODIFICATION	1.5741	0.01508	0.082569	-1.5741	0.98616	1
GO_RESPONSE_TO_INTERFERON_ALPHA	0.13885	0.59382	0.87694	-0.13885	0.4069	0.93339
GO_NEGATIVE_REGULATION_OF_TRANSLATIONAL_INITIATION	0.068562	0.64919	0.87694	-0.068562	0.34991	0.93339
GO_REGULATION_OF_TOLL_LIKE_RECEPTOR_SIGNALING_PATHWAY	0.52162	0.39716	0.87694	-0.52162	0.61025	1
GO_CARDIAC_CONDUCTION_SYSTEM_DEVELOPMENT	0	0.60938	0.87694	0	0.39045	0.93339
GO_REGULATION_OF_GLOMERULAR_FILTRATION	1.945	0.0041773	0.030276	-1.945	0.99822	1
GO_REGULATION_OF_FATTY_ACID_METABOLIC_PROCESS	2.0288	0.008635	0.053006	-2.0288	0.99347	1
GO_CYTOCHROME_COMPLEX_ASSEMBLY	0	0.64662	0.87694	0	0.35262	0.93339
GO_RESPONSE_TO_METAL_ION	2.8375	0.0020049	0.01654	-2.8375	0.99851	1
GO_CELL_SUBSTRATE_ADHESION	0.83055	0.41418	0.87694	-0.83055	0.5956	1
GO_NEGATIVE_REGULATION_OF_DEVELOPMENTAL_GROWTH	2.3328	0.0026519	0.020914	-2.3329	0.99835	1
GO_NEGATIVE_REGULATION_OF_INTRACELLULAR_SIGNAL_TRANSDUCTION	3.8151	6.1227e-06	0.00011534	-3.8151	1	1
GO_PEPTIDYL_GLUTAMIC_ACID_CARBOXYLATION	-0.25584	0.73201	0.88639	0.25584	0.2665	0.93339
GO_ENDOCARDIAL_CUSHION_FORMATION	0.14487	0.53747	0.87694	-0.14487	0.46358	0.95849
GO_REGULATION_OF_NUCLEAR_CELL_CYCLE_DNA_REPLICATION	0	0.62533	0.87694	0	0.37383	0.93339
GO_ORGANIC_HYDROXY_COMPOUND_TRANSPORT	0.80667	0.36565	0.85711	-0.80667	0.64545	1
GO_MITOCHONDRIAL_CALCIUM_ION_HOMEOSTASIS	0	0.62533	0.87694	0	0.37383	0.93339
GO_REPLACEMENT_OSSIFICATION	0.64722	0.26716	0.7071	-0.64722	0.7441	1
GO_REGULATION_OF_ACTIN_FILAMENT_BASED_PROCESS	1.3104	0.25028	0.68303	-1.3104	0.76554	1
GO_WOUND_HEALING	4.5102	1.2923e-08	4.7723e-07	-4.38	1	1
GO_MITOTIC_CELL_CYCLE_ARREST	1.7491	0.007014	0.04514	-1.7491	0.99491	1
GO_HEXOSE_CATABOLIC_PROCESS	4.452	2.1611e-11	1.3588e-09	-4.1706	1	1
GO_GLUTAMINE_METABOLIC_PROCESS	0	0.68602	0.87694	0	0.31179	0.93339
GO_RESPONSE_TO_NERVE_GROWTH_FACTOR	0.084641	0.64398	0.87694	-0.084641	0.35548	0.93339
GO_NEGATIVE_REGULATION_OF_TELOMERASE_ACTIVITY	0	0.63374	0.87694	0	0.36538	0.93339
GO_RNA_PROCESSING	0.070091	0.99641	0.99963	-0.070091	0.0032298	0.83489
GO_REGULATION_OF_IRE1_MEDIATED_UNFOLDED_PROTEIN_RESPONSE	-1.2035	0.98383	0.99387	1.2035	0.013673	0.93339
GO_POSITIVE_REGULATION_OF_FATTY_ACID_BIOSYNTHETIC_PROCESS	1.0443	0.058235	0.23645	-1.0443	0.94275	1
GO_SYNAPTIC_VESICLE_CYCLE	0.12626	0.69833	0.87872	-0.12626	0.30096	0.93339
GO_NUCLEOBASE_CONTAINING_SMALL_MOLECULE_METABOLIC_PROCESS	2.0679	0.083409	0.30894	-1.9867	0.9069	1
GO_POSITIVE_REGULATION_OF_INTERLEUKIN_1_SECRETION	0.17913	0.53399	0.87694	-0.17913	0.46743	0.95955
GO_REGULATION_OF_CYTOKINE_PRODUCTION_INVOLVED_IN_IMMUNE_RESPONSE	1.9406	0.0079452	0.05023	-1.9406	0.99395	1
GO_POSITIVE_REGULATION_OF_LEUKOCYTE_PROLIFERATION	0.57326	0.5054	0.87694	-0.57326	0.50304	0.99645
GO_PSEUDOURIDINE_SYNTHESIS	-0.55015	0.88849	0.94543	0.55015	0.10437	0.93339
GO_CELLULAR_PROTEIN_COMPLEX_ASSEMBLY	0.12591	0.9337	0.96997	-0.12591	0.064079	0.93339
GO_DEFENSE_RESPONSE	4.8797	4.2065e-08	1.3881e-06	-4.6461	1	1
GO_POLY_A_MRNA_EXPORT_FROM_NUCLEUS	0	0.62533	0.87694	0	0.37383	0.93339
GO_PHOSPHOLIPID_BIOSYNTHETIC_PROCESS	0.19879	0.8575	0.93071	-0.19879	0.14256	0.93339
GO_NEGATIVE_REGULATION_OF_LEUKOCYTE_APOPTOTIC_PROCESS	-0.4169	0.88273	0.94248	0.4169	0.11205	0.93339
GO_POSITIVE_REGULATION_OF_HYDROLASE_ACTIVITY	3.0185	0.011593	0.067178	-2.9647	0.98919	1
GO_CELLULAR_RESPONSE_TO_INTERLEUKIN_4	0.30258	0.49215	0.87694	-0.30258	0.51274	1
GO_PORPHYRIN_CONTAINING_COMPOUND_METABOLIC_PROCESS	1.1472	0.11246	0.38877	-1.1472	0.89821	1
GO_SPERM_CAPACITATION	0.29552	0.4032	0.87694	-0.29552	0.59761	1
GO_POSITIVE_REGULATION_OF_TELOMERASE_ACTIVITY	0.0089178	0.68714	0.87694	-0.0089178	0.31003	0.93339
GO_NEGATIVE_REGULATION_OF_INTERLEUKIN_6_PRODUCTION	1.3778	0.040566	0.18063	-1.3778	0.96587	1
GO_CELLULAR_MONOVALENT_INORGANIC_CATION_HOMEOSTASIS	0.70305	0.36642	0.8582	-0.70305	0.64419	1
GO_RESPONSE_TO_METHYLMERCURY	-0.13144	0.70675	0.88069	0.13144	0.29079	0.93339
GO_REGULATION_OF_CENTRIOLE_REPLICATION	0.34415	0.43152	0.87694	-0.34415	0.57474	1
GO_POSITIVE_REGULATION_OF_MULTICELLULAR_ORGANISMAL_METABOLIC_PROCESS	0.082576	0.61384	0.87694	-0.082576	0.38619	0.93339
GO_REGULATION_OF_ACUTE_INFLAMMATORY_RESPONSE	1.3677	0.072567	0.27858	-1.3677	0.93859	1
GO_CYTOKINE_PRODUCTION	1.2417	0.13673	0.44741	-1.2417	0.87767	1
GO_TOLL_LIKE_RECEPTOR_SIGNALING_PATHWAY	0.57492	0.47366	0.87694	-0.57492	0.53217	1
GO_POSITIVE_REGULATION_OF_INTRACELLULAR_TRANSPORT	1.2893	0.31231	0.78129	-1.2893	0.70156	1
GO_FOREBRAIN_CELL_MIGRATION	0.10535	0.64945	0.87694	-0.10535	0.35039	0.93339
GO_DEMETHYLATION	2.7189	0.00010785	0.0013825	-2.7189	0.99994	1
GO_CELL_MOTILITY	2.6896	0.021676	0.10927	-2.629	0.97952	1
GO_POSITIVE_REGULATION_OF_ENDOTHELIAL_CELL_MIGRATION	2.5474	0.00057953	0.0060057	-2.5474	0.99956	1
GO_DECIDUALIZATION	6.1642	0	0	-6.1642	1	1
GO_REGULATION_OF_MONONUCLEAR_CELL_MIGRATION	-0.41162	0.83526	0.92306	0.41162	0.16063	0.93339
GO_CERAMIDE_BIOSYNTHETIC_PROCESS	0.29485	0.52686	0.87694	-0.29485	0.4768	0.96856
GO_NEGATIVE_REGULATION_OF_ORGAN_GROWTH	1.2971	0.031642	0.14812	-1.2971	0.96878	1
GO_NEGATIVE_REGULATION_OF_RESPONSE_TO_BIOTIC_STIMULUS	1.2857	0.05498	0.22821	-1.2857	0.94725	1
GO_ORGANOPHOSPHATE_ESTER_TRANSPORT	0.21521	0.66262	0.87694	-0.21521	0.33747	0.93339
GO_MICROTUBULE_CYTOSKELETON_ORGANIZATION	1.045	0.4794	0.87694	-1.045	0.53395	1
GO_HISTONE_MONOUBIQUITINATION	0.56859	0.33173	0.81106	-0.56859	0.67133	1
GO_REGULATION_OF_CELL_CYCLE_G2_M_PHASE_TRANSITION	-0.30425	0.87764	0.93985	0.30425	0.11913	0.93339
GO_EMBRYONIC_VISCEROCRANIUM_MORPHOGENESIS	0.078475	0.57894	0.87694	-0.078475	0.42119	0.93339
GO_SOMATIC_CELL_DNA_RECOMBINATION	0	0.68293	0.87694	0	0.31336	0.93339
GO_PIGMENTATION	-0.45881	0.93741	0.97122	0.45881	0.059094	0.93339
GO_POSITIVE_REGULATION_OF_PROTEIN_LOCALIZATION_TO_CELL_PERIPHERY	-0.033295	0.70023	0.87913	0.033295	0.29507	0.93339
GO_POSITIVE_REGULATION_OF_TRANSLATIONAL_INITIATION	0.74445	0.22573	0.63501	-0.74445	0.78567	1
GO_NEGATIVE_REGULATION_OF_CELL_AGING	0	0.66472	0.87694	0	0.33462	0.93339
GO_B_CELL_MEDIATED_IMMUNITY	0.95512	0.2125	0.60809	-0.95512	0.80062	1
GO_AORTA_DEVELOPMENT	1.1816	0.087629	0.32041	-1.1816	0.91867	1
GO_CELL_DIFFERENTIATION_INVOLVED_IN_EMBRYONIC_PLACENTA_DEVELOPMENT	3.1013	3.2377e-06	6.7255e-05	-3.1014	1	1
GO_ASYMMETRIC_CELL_DIVISION	0.52762	0.28053	0.73166	-0.52762	0.7254	1
GO_SPECIFICATION_OF_SYMMETRY	-0.26704	0.89609	0.94942	0.26704	0.099548	0.93339
GO_PROTEIN_LOCALIZATION_TO_ENDOPLASMIC_RETICULUM	0.33052	0.70743	0.88107	-0.33052	0.2938	0.93339
GO_BILE_ACID_BIOSYNTHETIC_PROCESS	1.3563	0.033549	0.15395	-1.3563	0.97241	1
GO_NEGATIVE_REGULATION_OF_COAGULATION	3.9377	2.2545e-08	7.947e-07	-3.9377	1	1
GO_HISTONE_EXCHANGE	0.056651	0.71708	0.88639	-0.056651	0.28057	0.93339
GO_LIPID_HOMEOSTASIS	1.1591	0.14941	0.47423	-1.0959	0.83552	1
GO_CELLULAR_RESPIRATION	-0.078392	0.90372	0.9533	0.078392	0.093943	0.93339
GO_NUCLEOTIDE_EXCISION_REPAIR_DNA_DAMAGE_RECOGNITION	0.28713	0.50854	0.87694	-0.28713	0.49297	0.98888
GO_REGULATION_OF_ENDOTHELIAL_CELL_DEVELOPMENT	0.90053	0.13515	0.44317	-0.90053	0.87104	1
GO_B_CELL_DIFFERENTIATION	2.2121	0.0031672	0.024319	-2.2121	0.9974	1
GO_NEURAL_PRECURSOR_CELL_PROLIFERATION	0.98208	0.18504	0.55121	-0.98211	0.82348	1
GO_NUCLEAR_TRANSPORT	0.24068	0.91184	0.95845	-0.24068	0.087189	0.93339
GO_PEPTIDE_METABOLIC_PROCESS	-0.19074	0.9936	0.99866	0.19074	0.0058958	0.93339
GO_NEGATIVE_REGULATION_OF_CELL_SUBSTRATE_ADHESION	0.81229	0.27543	0.72325	-0.81229	0.73994	1
GO_REGULATION_OF_EPITHELIAL_CELL_DIFFERENTIATION	3.2334	1.1284e-05	0.00019279	-3.1256	0.99999	1
GO_ENDOTHELIAL_CELL_MIGRATION	1.3407	0.068928	0.26884	-1.3407	0.93835	1
GO_ORGANIC_HYDROXY_COMPOUND_CATABOLIC_PROCESS	0.25423	0.61596	0.87694	-0.25423	0.38539	0.93339
GO_GLYCEROLIPID_METABOLIC_PROCESS	1.6539	0.141	0.45624	-1.6539	0.87069	1
GO_PEPTIDYL_AMINO_ACID_MODIFICATION	2.6956	0.039234	0.17571	-2.6956	0.96815	1
GO_SECRETION	2.2986	0.038475	0.17263	-2.2986	0.96843	1
GO_REGULATION_OF_SEQUESTERING_OF_TRIGLYCERIDE	0	0.61128	0.87694	0	0.38444	0.93339
GO_NEGATIVE_REGULATION_OF_FIBROBLAST_GROWTH_FACTOR_RECEPTOR_SIGNALING_PATHWAY	1.3056	0.021077	0.10695	-1.3056	0.97946	1
GO_NEGATIVE_REGULATION_OF_PROTEIN_OLIGOMERIZATION	-0.10444	0.68751	0.87694	0.10444	0.31037	0.93339
GO_CELL_ACTIVATION_INVOLVED_IN_IMMUNE_RESPONSE	2.1787	0.0043677	0.031314	-2.1787	0.9966	1
GO_POSITIVE_REGULATION_OF_VASODILATION	2.9908	3.3633e-06	6.91e-05	-2.9908	1	1
GO_HOMOCYSTEINE_METABOLIC_PROCESS	-0.8247	0.95877	0.98131	0.8247	0.04057	0.93339
GO_NEGATIVE_REGULATION_OF_HISTONE_MODIFICATION	1.1104	0.11169	0.38669	-1.1104	0.89763	1
GO_COFACTOR_CATABOLIC_PROCESS	0.93491	0.14377	0.46271	-0.93491	0.86772	1
GO_PYRIMIDINE_CONTAINING_COMPOUND_CATABOLIC_PROCESS	0.33247	0.48992	0.87694	-0.33247	0.5134	1
GO_NEGATIVE_REGULATION_OF_DNA_BINDING	0.6617	0.31231	0.78129	-0.6617	0.6968	1
GO_VENTRAL_SPINAL_CORD_DEVELOPMENT	0.090109	0.64433	0.87694	-0.090109	0.35452	0.93339
GO_CELLULAR_MONOVALENT_INORGANIC_ANION_HOMEOSTASIS	0	0.59148	0.87694	0	0.40736	0.93339
GO_REGULATION_OF_CIRCADIAN_RHYTHM	2.1567	0.0046292	0.032735	-2.1567	0.99636	1
GO_ANION_TRANSPORT	2.1002	0.04007	0.17879	-1.8208	0.90993	1
GO_CELL_CELL_ADHESION	1.2728	0.4055	0.87694	-1.2728	0.61133	1
GO_MORPHOGENESIS_OF_AN_ENDOTHELIUM	0.0078296	0.62105	0.87694	-0.0078296	0.37791	0.93339
GO_GUANOSINE_CONTAINING_COMPOUND_METABOLIC_PROCESS	0.29125	0.55806	0.87694	-0.29125	0.44503	0.94372
GO_INORGANIC_CATION_IMPORT_INTO_CELL	0	0.62585	0.87694	0	0.37299	0.93339
GO_POSITIVE_REGULATION_OF_RELEASE_OF_SEQUESTERED_CALCIUM_ION_INTO_CYTOSOL	0.21183	0.57675	0.87694	-0.21183	0.4249	0.93789
GO_REGULATION_OF_CYCLIC_NUCLEOTIDE_METABOLIC_PROCESS	2.7949	4.1002e-05	0.00059807	-2.7949	0.99998	1
GO_CHONDROITIN_SULFATE_PROTEOGLYCAN_BIOSYNTHETIC_PROCESS	1.0101	0.12196	0.4127	-1.0101	0.88874	1
GO_GLANDULAR_EPITHELIAL_CELL_DEVELOPMENT	0.45715	0.32241	0.7967	-0.45715	0.68296	1
GO_RESPONSE_TO_MAGNESIUM_ION	-0.055704	0.6619	0.87694	0.055704	0.335	0.93339
GO_CELLULAR_RESPONSE_TO_ATP	2.9943	4.995e-06	9.7247e-05	-2.9943	1	1
GO_CHOLESTEROL_EFFLUX	-0.10133	0.70567	0.88069	0.10133	0.29254	0.93339
GO_PROTEIN_OLIGOMERIZATION	1.8295	0.11109	0.38566	-1.7986	0.89231	1
GO_BETA_CATENIN_DESTRUCTION_COMPLEX_DISASSEMBLY	-0.45383	0.86578	0.93555	0.45383	0.12698	0.93339
GO_POSITIVE_REGULATION_OF_NUCLEAR_TRANSCRIBED_MRNA_POLY_A_TAIL_SHORTENING	1.5403	0.010437	0.061864	-1.5403	0.99101	1
GO_INNER_DYNEIN_ARM_ASSEMBLY	0	0.59372	0.87694	0	0.40606	0.93339
GO_REGULATION_OF_EPITHELIAL_CELL_PROLIFERATION	3.0959	0.00027325	0.0031173	-3.0959	0.99983	1
GO_CHROMATIN_ASSEMBLY_OR_DISASSEMBLY	-0.029562	0.88248	0.94248	0.029562	0.11413	0.93339
GO_REGULATION_OF_NITRIC_OXIDE_SYNTHASE_ACTIVITY	0.56417	0.3925	0.87694	-0.56417	0.61363	1
GO_REGULATION_OF_ANDROGEN_RECEPTOR_SIGNALING_PATHWAY	-0.063231	0.68093	0.87694	0.063231	0.31595	0.93339
GO_LEFT_RIGHT_PATTERN_FORMATION	-0.2055	0.78553	0.89915	0.2055	0.21065	0.93339
GO_REGULATION_OF_LIPID_BIOSYNTHETIC_PROCESS	1.8638	0.015594	0.08437	-1.8638	0.98725	1
GO_RESPONSE_TO_XENOBIOTIC_STIMULUS	2.287	0.001042	0.0096965	-2.287	0.99925	1
GO_REGULATION_OF_MACROPHAGE_DERIVED_FOAM_CELL_DIFFERENTIATION	0	0.64548	0.87694	0	0.35271	0.93339
GO_EMBRYONIC_DIGESTIVE_TRACT_MORPHOGENESIS	-0.56799	0.90016	0.95141	0.56799	0.098912	0.93339
GO_PLACENTA_BLOOD_VESSEL_DEVELOPMENT	3.8539	5.3909e-09	2.2598e-07	-2.8892	0.99999	1
GO_POSITIVE_REGULATION_OF_GUANYLATE_CYCLASE_ACTIVITY	0	0.5421	0.87694	0	0.4579	0.95601
GO_MELANIN_METABOLIC_PROCESS	0	0.61128	0.87694	0	0.38444	0.93339
GO_POSITIVE_REGULATION_OF_RESPONSE_TO_EXTERNAL_STIMULUS	3.1573	0.00012847	0.0016069	-3.1573	0.99993	1
GO_POSITIVE_REGULATION_OF_CELL_CYCLE_G2_M_PHASE_TRANSITION	0	0.64662	0.87694	0	0.35262	0.93339
GO_REGULATION_OF_REMOVAL_OF_SUPEROXIDE_RADICALS	0	0.60938	0.87694	0	0.39045	0.93339
GO_NEGATIVE_REGULATION_OF_STEM_CELL_PROLIFERATION	2.5665	6.5325e-05	0.00089137	-2.5664	0.99996	1
GO_AGING	3.1665	0.00012136	0.0015387	-3.1665	0.99993	1
GO_REGULATION_OF_VACUOLAR_TRANSPORT	0	0.69086	0.87694	0	0.30658	0.93339
GO_CELLULAR_RESPONSE_TO_ELECTRICAL_STIMULUS	-0.3608	0.79512	0.90373	0.3608	0.18703	0.93339
GO_REGULATION_OF_OXIDATIVE_PHOSPHORYLATION	-0.059172	0.66295	0.87694	0.059172	0.33542	0.93339
GO_NEGATIVE_REGULATION_OF_CHROMOSOME_SEGREGATION	0	0.68692	0.87694	0	0.31274	0.93339
GO_NEGATIVE_REGULATION_OF_EXTRINSIC_APOPTOTIC_SIGNALING_PATHWAY	3.4784	8.6263e-07	1.9969e-05	-3.4784	1	1
GO_REGULATION_OF_BONE_DEVELOPMENT	0	0.62682	0.87694	0	0.37228	0.93339
GO_POSITIVE_REGULATION_OF_T_CELL_MEDIATED_CYTOTOXICITY	-0.70094	0.92581	0.96544	0.70094	0.067182	0.93339
GO_REGULATION_OF_LEUKOCYTE_MEDIATED_CYTOTOXICITY	0.47232	0.41986	0.87694	-0.47232	0.58548	1
GO_REGULATION_OF_CHOLESTEROL_BIOSYNTHETIC_PROCESS	-0.51263	0.87473	0.93911	0.51263	0.12042	0.93339
GO_POLYSACCHARIDE_CATABOLIC_PROCESS	0.97356	0.096862	0.34694	-0.97356	0.9039	1
GO_NEGATIVE_REGULATION_OF_AUTOPHAGY	-0.079047	0.76785	0.89157	0.079047	0.2291	0.93339
GO_INNER_CELL_MASS_CELL_PROLIFERATION	0	0.62533	0.87694	0	0.37383	0.93339
GO_POSITIVE_REGULATION_OF_MRNA_SPLICING_VIA_SPLICEOSOME	-0.4428	0.8472	0.92735	0.4428	0.14863	0.93339
GO_POSTTRANSCRIPTIONAL_REGULATION_OF_GENE_EXPRESSION	0.83915	0.72872	0.88639	-0.83915	0.27753	0.93339
GO_POSITIVE_REGULATION_OF_DNA_DEPENDENT_DNA_REPLICATION	0.33043	0.40337	0.87694	-0.33043	0.60059	1
GO_STARTLE_RESPONSE	-0.85796	0.94187	0.97243	0.85796	0.043736	0.93339
GO_MOTOR_NEURON_AXON_GUIDANCE	0.66644	0.25753	0.69265	-0.66644	0.75388	1
GO_TRANSCRIPTION_FROM_RNA_POLYMERASE_II_PROMOTER	2.7789	0.019323	0.099567	-2.5325	0.963	1
GO_PYRIMIDINE_RIBONUCLEOSIDE_CATABOLIC_PROCESS	0.55411	0.28983	0.7444	-0.55411	0.71593	1
GO_RESPONSE_TO_ENDOGENOUS_STIMULUS	5.5206	2.0216e-09	9.0447e-08	-5.3661	1	1
GO_NEGATIVE_REGULATION_OF_NITRIC_OXIDE_BIOSYNTHETIC_PROCESS	0	0.59148	0.87694	0	0.40736	0.93339
GO_HYPOTHALAMUS_DEVELOPMENT	0.67608	0.20194	0.58946	-0.67608	0.80455	1
GO_PATTERN_RECOGNITION_RECEPTOR_SIGNALING_PATHWAY	1.2205	0.16114	0.50084	-1.2205	0.84808	1
GO_POSITIVE_REGULATION_OF_MEIOTIC_CELL_CYCLE	0.48521	0.30542	0.77194	-0.48521	0.70019	1
GO_LATERAL_MESODERM_DEVELOPMENT	0.15917	0.4909	0.87694	-0.15917	0.5107	1
GO_POSITIVE_REGULATION_OF_CELL_MATRIX_ADHESION	2.2602	0.00097179	0.0091533	-2.2602	0.99927	1
GO_EMBRYO_DEVELOPMENT	3.1744	0.004424	0.031599	-2.9495	0.99142	1
GO_REGULATION_OF_STRIATED_MUSCLE_CONTRACTION	0.4529	0.48148	0.87694	-0.4529	0.52406	1
GO_REGULATION_OF_LEUKOCYTE_DIFFERENTIATION	1.9151	0.029013	0.13846	-1.9151	0.97606	1
GO_REGULATION_OF_TRANSCRIPTION_ELONGATION_FROM_RNA_POLYMERASE_II_PROMOTER	0.23163	0.53514	0.87694	-0.23163	0.4672	0.95955
GO_WATER_TRANSPORT	0.11657	0.52519	0.87694	-0.11657	0.4753	0.96702
GO_ESTABLISHMENT_OF_CELL_POLARITY	0.68333	0.37788	0.87303	-0.68333	0.6302	1
GO_BIOTIN_METABOLIC_PROCESS	0	0.66472	0.87694	0	0.33462	0.93339
GO_STEM_CELL_DIVISION	-0.27108	0.81231	0.91231	0.27108	0.17966	0.93339
GO_REACTIVE_OXYGEN_SPECIES_BIOSYNTHETIC_PROCESS	3.3034	5.3556e-08	1.6613e-06	-3.3035	1	1
GO_POSITIVE_REGULATION_OF_NITRIC_OXIDE_SYNTHASE_BIOSYNTHETIC_PROCESS	5.0504	0	0	-4.5554	1	1
GO_DIGESTIVE_SYSTEM_DEVELOPMENT	0.81752	0.35608	0.84137	-0.81752	0.65284	1
GO_POSITIVE_REGULATION_OF_STEROID_BIOSYNTHETIC_PROCESS	0.52286	0.28327	0.73588	-0.52286	0.72262	1
GO_CELLULAR_RESPONSE_TO_ACETYLCHOLINE	0.14664	0.53636	0.87694	-0.14664	0.46472	0.95849
GO_DNA_CONFORMATION_CHANGE	0.08288	0.90688	0.95512	-0.08288	0.090727	0.93339
GO_DETECTION_OF_MECHANICAL_STIMULUS	0	0.64662	0.87694	0	0.35262	0.93339
GO_SEXUAL_REPRODUCTION	2.0997	0.093383	0.33657	-1.8588	0.83985	1
GO_EPIDERMAL_CELL_DIFFERENTIATION	0.36414	0.66276	0.87694	-0.36414	0.33906	0.93339
GO_SYNAPTONEMAL_COMPLEX_ORGANIZATION	-0.68032	0.9307	0.96838	0.68032	0.065665	0.93339
GO_BASE_EXCISION_REPAIR	-0.17993	0.82657	0.91791	0.17993	0.1674	0.93339
GO_CELLULAR_CARBOHYDRATE_CATABOLIC_PROCESS	0.81514	0.20184	0.58946	-0.81514	0.80167	1
GO_NEGATIVE_REGULATION_OF_TYPE_2_IMMUNE_RESPONSE	0	0.59148	0.87694	0	0.40736	0.93339
GO_REGULATION_OF_NUCLEOSIDE_METABOLIC_PROCESS	0.33239	0.53143	0.87694	-0.33239	0.47148	0.96262
GO_TAXIS	5.0992	2.4777e-11	1.5169e-09	-4.726	1	1
GO_CELLULAR_RESPONSE_TO_NITROGEN_STARVATION	0	0.60938	0.87694	0	0.39045	0.93339
GO_CITRULLINE_METABOLIC_PROCESS	0.25498	0.46012	0.87694	-0.25498	0.55041	1
GO_NEGATIVE_REGULATION_OF_AXON_GUIDANCE	1.3917	0.057614	0.23516	-1.3917	0.94998	1
GO_ORGAN_FORMATION	1.1605	0.081474	0.30328	-1.1605	0.92124	1
GO_NEGATIVE_REGULATION_OF_CALCIUM_ION_TRANSPORT_INTO_CYTOSOL	0.10801	0.56057	0.87694	-0.10801	0.43997	0.94279
GO_REGULATION_OF_CARDIAC_MUSCLE_CELL_MEMBRANE_REPOLARIZATION	0	0.62533	0.87694	0	0.37383	0.93339
GO_RESPONSE_TO_GLUCAGON	0	0.7026	0.87931	0	0.29539	0.93339
GO_NEGATIVE_REGULATION_OF_TISSUE_REMODELING	1.832	0.0049796	0.03479	-1.832	0.99584	1
GO_MEMBRANE_TUBULATION	0.5501	0.292	0.74776	-0.5501	0.71372	1
GO_EMBRYONIC_PLACENTA_DEVELOPMENT	3.1312	3.0031e-05	0.00045563	-3.1312	0.99998	1
GO_SMALL_MOLECULE_BIOSYNTHETIC_PROCESS	2.6521	0.0077077	0.049124	-2.6521	0.99393	1
GO_ANATOMICAL_STRUCTURE_MATURATION	0.35937	0.49191	0.87694	-0.35937	0.51332	1
GO_REGULATION_OF_AMYLOID_PRECURSOR_PROTEIN_CATABOLIC_PROCESS	0	0.62682	0.87694	0	0.37228	0.93339
GO_CELLULAR_EXTRAVASATION	0.64424	0.26238	0.70217	-0.64424	0.74178	1
GO_REGULATION_OF_JAK_STAT_CASCADE	3.2973	7.1604e-06	0.00013015	-3.2973	1	1
GO_REGULATION_OF_TELOMERE_MAINTENANCE	-0.054278	0.81396	0.9128	0.054278	0.18212	0.93339
GO_REGULATION_OF_EXTRINSIC_APOPTOTIC_SIGNALING_PATHWAY_VIA_DEATH_DOMAIN_RECEPTORS	2.7784	7.406e-05	0.00099595	-2.7784	0.99996	1
GO_NEGATIVE_REGULATION_OF_WOUND_HEALING	3.4102	3.2583e-07	8.4227e-06	-3.4102	1	1
GO_REGULATION_OF_IMMUNOGLOBULIN_PRODUCTION	1.0648	0.11719	0.40064	-1.0648	0.88859	1
GO_FATTY_ACYL_COA_METABOLIC_PROCESS	0	0.72793	0.88639	0	0.27006	0.93339
GO_NEGATIVE_REGULATION_OF_MUSCLE_CELL_APOPTOTIC_PROCESS	1.3652	0.04205	0.1861	-1.3652	0.95986	1
GO_GPI_ANCHOR_METABOLIC_PROCESS	1.2564	0.069907	0.27174	-1.2564	0.93575	1
GO_POSITIVE_REGULATION_OF_HISTONE_DEACETYLATION	1.6831	0.014879	0.081644	-1.6831	0.9881	1
GO_BLOOD_COAGULATION_FIBRIN_CLOT_FORMATION	1.9184	0.0033241	0.025109	-1.9184	0.99727	1
GO_POSITIVE_REGULATION_OF_INSULIN_SECRETION	-0.049908	0.78154	0.89848	0.049908	0.21408	0.93339
GO_NEGATIVE_REGULATION_OF_NEUROTRANSMITTER_TRANSPORT	0.048325	0.58321	0.87694	-0.048325	0.41522	0.93339
GO_AMYLOID_PRECURSOR_PROTEIN_METABOLIC_PROCESS	-0.17144	0.72641	0.88639	0.17144	0.2682	0.93339
GO_NUCLEIC_ACID_PHOSPHODIESTER_BOND_HYDROLYSIS	0.15148	0.87435	0.93911	-0.15148	0.12373	0.93339
GO_CHEMICAL_HOMEOSTASIS_WITHIN_A_TISSUE	2.357	4.9746e-05	0.00071003	-2.357	0.99995	1
GO_REGULATION_OF_MYELOID_CELL_DIFFERENTIATION	1.4903	0.10961	0.38205	-1.4903	0.90081	1
GO_REGULATION_OF_RESPONSE_TO_EXTERNAL_STIMULUS	4.214	1.8318e-05	0.00029595	-4.214	0.99999	1
GO_REGULATION_OF_RNA_POLYMERASE_II_TRANSCRIPTIONAL_PREINITIATION_COMPLEX_ASSEMBLY	0	0.62585	0.87694	0	0.37299	0.93339
GO_RETROGRADE_PROTEIN_TRANSPORT_ER_TO_CYTOSOL	-0.17749	0.76356	0.89157	0.17749	0.23464	0.93339
GO_EPITHELIAL_CELL_CELL_ADHESION	0	0.62585	0.87694	0	0.37299	0.93339
GO_REGULATION_OF_MITOCHONDRION_ORGANIZATION	1.195	0.25539	0.68968	-1.195	0.76168	1
GO_POLYAMINE_METABOLIC_PROCESS	-1.1435	0.98954	0.99747	1.1435	0.0097185	0.93339
GO_POSITIVE_REGULATION_OF_MUSCLE_CONTRACTION	0.66041	0.30897	0.77709	-0.66041	0.70911	1
GO_NEGATIVE_REGULATION_OF_T_CELL_RECEPTOR_SIGNALING_PATHWAY	0	0.63374	0.87694	0	0.36538	0.93339
GO_PTERIDINE_CONTAINING_COMPOUND_BIOSYNTHETIC_PROCESS	0	0.64724	0.87694	0	0.3527	0.93339
GO_BLOOD_VESSEL_ENDOTHELIAL_CELL_MIGRATION	2.1777	0.0014729	0.012883	-2.1777	0.99904	1
GO_POSITIVE_REGULATION_OF_PROTEIN_LOCALIZATION_TO_NUCLEUS	2.032	0.0084659	0.052244	-2.032	0.99314	1
GO_POSITIVE_REGULATION_OF_BMP_SIGNALING_PATHWAY	0.86052	0.21506	0.61279	-0.86052	0.79662	1
GO_REGULATION_OF_INTERFERON_GAMMA_BIOSYNTHETIC_PROCESS	0	0.61128	0.87694	0	0.38444	0.93339
GO_PROXIMAL_DISTAL_PATTERN_FORMATION	0.2317	0.54432	0.87694	-0.2317	0.45682	0.95601
GO_STRIATED_MUSCLE_CONTRACTION	0.020386	0.74333	0.88639	-0.020386	0.25295	0.93339
GO_NEGATIVE_REGULATION_OF_ANION_TRANSPORT	1.653	0.015268	0.083187	-1.653	0.98798	1
GO_NEGATIVE_REGULATION_OF_CD4_POSITIVE_ALPHA_BETA_T_CELL_DIFFERENTIATION	0	0.60938	0.87694	0	0.39045	0.93339
GO_ECTODERM_DEVELOPMENT	0.019608	0.63472	0.87694	-0.019608	0.36475	0.93339
GO_HYALURONAN_METABOLIC_PROCESS	2.0724	0.0049036	0.034518	-2.0724	0.99642	1
GO_LEUKOCYTE_MIGRATION	3.2854	4.1602e-05	0.00060303	-3.1722	0.99994	1
GO_NEGATIVE_REGULATION_OF_INTRACELLULAR_PROTEIN_TRANSPORT	1.0728	0.1794	0.53752	-1.0728	0.83283	1
GO_MEIOSIS_I	-0.31702	0.8816	0.94193	0.31702	0.11516	0.93339
GO_SENSORY_PERCEPTION_OF_PAIN	0.58607	0.34773	0.83187	-0.58607	0.66109	1
GO_NEGATIVE_REGULATION_OF_GENE_EXPRESSION_EPIGENETIC	-0.037573	0.83043	0.92084	0.037573	0.16656	0.93339
GO_ALDITOL_METABOLIC_PROCESS	0.0043456	0.62319	0.87694	-0.0043456	0.37572	0.93339
GO_MITOCHONDRIAL_ELECTRON_TRANSPORT_UBIQUINOL_TO_CYTOCHROME_C	0	0.62585	0.87694	0	0.37299	0.93339
GO_REGULATION_OF_ANATOMICAL_STRUCTURE_SIZE	2.0543	0.059521	0.24019	-2.0543	0.94843	1
GO_REGULATION_OF_CELL_PROLIFERATION_INVOLVED_IN_KIDNEY_DEVELOPMENT	1.879	0.0038668	0.028559	-1.879	0.99732	1
GO_POSITIVE_REGULATION_OF_MITOCHONDRION_ORGANIZATION	1.0837	0.28426	0.7364	-1.0837	0.72958	1
GO_POSITIVE_REGULATION_OF_CATALYTIC_ACTIVITY	3.7007	0.0040979	0.029793	-3.659	0.99683	1
GO_POSITIVE_REGULATION_OF_SIGNAL_TRANSDUCTION_BY_P53_CLASS_MEDIATOR	0.68947	0.20893	0.60269	-0.68947	0.79196	1
GO_PEPTIDYL_LYSINE_MODIFICATION	0.85164	0.59928	0.87694	-0.85164	0.41004	0.93339
GO_METHYLATION_DEPENDENT_CHROMATIN_SILENCING	0	0.59148	0.87694	0	0.40736	0.93339
GO_REGULATION_OF_LIPOPROTEIN_LIPASE_ACTIVITY	3.3071	1.4191e-06	3.1295e-05	-3.1029	1	1
GO_HORMONE_MEDIATED_SIGNALING_PATHWAY	1.8299	0.030135	0.1425	-1.8299	0.97581	1
GO_KIDNEY_VASCULATURE_DEVELOPMENT	1.9005	0.0017216	0.014699	-1.9005	0.99863	1
GO_ANDROGEN_BIOSYNTHETIC_PROCESS	0	0.62533	0.87694	0	0.37383	0.93339
GO_NEGATIVE_REGULATION_OF_PROTEIN_BINDING	1.7203	0.027716	0.1335	-1.7203	0.97678	1
GO_POSITIVE_REGULATION_OF_OLIGODENDROCYTE_DIFFERENTIATION	-2.7485	0.99999	0.99999	2.7485	6.9353e-07	0.003227
GO_AXONEMAL_DYNEIN_COMPLEX_ASSEMBLY	0	0.60938	0.87694	0	0.39045	0.93339
GO_LIPOPROTEIN_TRANSPORT	-1.123	0.9755	0.9891	1.123	0.015938	0.93339
GO_REGULATION_OF_LIPID_METABOLIC_PROCESS	2.2645	0.017073	0.090891	-2.2645	0.98644	1
GO_HEMIDESMOSOME_ASSEMBLY	0	0.62585	0.87694	0	0.37299	0.93339
GO_MAST_CELL_ACTIVATION	1.8993	0.0030029	0.023134	-1.8993	0.99761	1
GO_RESPONSE_TO_EXTERNAL_STIMULUS	5.8587	5.6619e-10	2.8027e-08	-5.674	1	1
GO_PROTEIN_IMPORT_INTO_NUCLEUS_TRANSLOCATION	0.57299	0.32508	0.80201	-0.57299	0.68527	1
GO_REGULATION_OF_ADENYLATE_CYCLASE_ACTIVITY	-0.01867	0.69268	0.87694	0.01867	0.30304	0.93339
GO_POSITIVE_REGULATION_OF_LEUKOCYTE_DIFFERENTIATION	2.5872	0.0013984	0.012394	-2.5872	0.99917	1
GO_MITOCHONDRIAL_MEMBRANE_ORGANIZATION	1.0203	0.22769	0.63899	-1.0203	0.78605	1
GO_POSITIVE_REGULATION_OF_NEUTROPHIL_MIGRATION	1.1544	0.081428	0.30328	-1.1544	0.92529	1
GO_INTRA_GOLGI_VESICLE_MEDIATED_TRANSPORT	-0.15458	0.81214	0.91231	0.15458	0.18349	0.93339
GO_REGULATION_OF_SPINDLE_CHECKPOINT	2.7659	2.2918e-05	0.00035785	-2.7659	0.99999	1
GO_POSITIVE_REGULATION_OF_STRIATED_MUSCLE_CONTRACTION	-0.94919	0.96716	0.98439	0.94919	0.028121	0.93339
GO_ANATOMICAL_STRUCTURE_REGRESSION	-0.0061456	0.59509	0.87694	0.0061456	0.40361	0.93339
GO_CEREBRAL_CORTEX_NEURON_DIFFERENTIATION	-0.90825	0.96313	0.98322	0.90825	0.033771	0.93339
GO_OVARIAN_FOLLICLE_DEVELOPMENT	1.6274	0.027059	0.13047	-1.6274	0.97759	1
GO_REGULATION_OF_VENTRICULAR_CARDIAC_MUSCLE_CELL_ACTION_POTENTIAL	0	0.62682	0.87694	0	0.37228	0.93339
GO_REGULATION_OF_MYOBLAST_DIFFERENTIATION	0.92352	0.19223	0.56826	-0.92352	0.81989	1
GO_GLUCAN_METABOLIC_PROCESS	2.5279	0.00034009	0.0037767	-2.5279	0.99978	1
GO_CARDIAC_ATRIUM_DEVELOPMENT	-0.41271	0.84312	0.92559	0.41271	0.14977	0.93339
GO_NEGATIVE_REGULATION_OF_CELLULAR_RESPONSE_TO_GROWTH_FACTOR_STIMULUS	1.4697	0.077149	0.29044	-1.4697	0.93295	1
GO_FATTY_ACID_HOMEOSTASIS	-1.0416	0.97573	0.98912	1.0416	0.022154	0.93339
GO_NUCLEOTIDE_SUGAR_METABOLIC_PROCESS	0.86879	0.19766	0.5814	-0.86879	0.81023	1
GO_ENERGY_DERIVATION_BY_OXIDATION_OF_ORGANIC_COMPOUNDS	1.1258	0.31521	0.78633	-1.1258	0.70098	1
GO_REGULATION_OF_PLATELET_AGGREGATION	-0.16015	0.71891	0.88639	0.16015	0.27788	0.93339
GO_POSITIVE_REGULATION_OF_PROTEIN_IMPORT_INTO_NUCLEUS_TRANSLOCATION	0.16973	0.52338	0.87694	-0.16973	0.47927	0.97086
GO_POSITIVE_REGULATION_OF_CARDIAC_MUSCLE_CONTRACTION	-1.113	0.98767	0.99667	1.113	0.012016	0.93339
GO_REGULATION_OF_SUBSTRATE_ADHESION_DEPENDENT_CELL_SPREADING	0.19338	0.59544	0.87694	-0.19338	0.4057	0.93339
GO_NEPHRIC_DUCT_DEVELOPMENT	-0.8925	0.96831	0.98461	0.8925	0.031117	0.93339
GO_POST_GOLGI_VESICLE_MEDIATED_TRANSPORT	0.0081902	0.81847	0.91434	-0.0081902	0.1775	0.93339
GO_ERROR_FREE_TRANSLESION_SYNTHESIS	0.23117	0.50714	0.87694	-0.23117	0.49654	0.99089
GO_EYE_PHOTORECEPTOR_CELL_DIFFERENTIATION	1.4849	0.049276	0.21113	-1.4849	0.95844	1
GO_RESPONSE_TO_TESTOSTERONE	1.6893	0.013256	0.074566	-1.6893	0.98857	1
GO_CENTRIOLE_ASSEMBLY	0	0.64548	0.87694	0	0.35271	0.93339
GO_REGULATION_OF_HEMOPOIESIS	1.7973	0.094721	0.34113	-1.7973	0.91663	1
GO_ATRIAL_SEPTUM_DEVELOPMENT	-0.147	0.7133	0.8853	0.147	0.28174	0.93339
GO_DETECTION_OF_TEMPERATURE_STIMULUS	0	0.59372	0.87694	0	0.40606	0.93339
GO_ION_TRANSMEMBRANE_TRANSPORT	0.94002	0.71172	0.88381	-0.94002	0.29495	0.93339
GO_ENAMEL_MINERALIZATION	0.069016	0.56183	0.87694	-0.069016	0.43823	0.94279
GO_POSITIVE_REGULATION_OF_CALCIUM_MEDIATED_SIGNALING	0.24643	0.53483	0.87694	-0.24643	0.46641	0.95955
GO_NEURAL_CREST_CELL_MIGRATION	0.42769	0.44547	0.87694	-0.42769	0.55922	1
GO_SPINAL_CORD_MOTOR_NEURON_CELL_FATE_SPECIFICATION	0	0.60938	0.87694	0	0.39045	0.93339
GO_REGULATION_OF_GLYCOPROTEIN_METABOLIC_PROCESS	1.1539	0.11052	0.38433	-1.1539	0.90009	1
GO_INTRACELLULAR_SIGNAL_TRANSDUCTION	4.9554	4.7022e-06	9.2709e-05	-4.9554	1	1
GO_REGULATION_OF_BEHAVIOR	2.2895	0.0018428	0.015506	-2.2895	0.99875	1
GO_PYRIMIDINE_NUCLEOTIDE_METABOLIC_PROCESS	0.10028	0.69378	0.87694	-0.10028	0.30487	0.93339
GO_GLYCOLIPID_CATABOLIC_PROCESS	0	0.62682	0.87694	0	0.37228	0.93339
GO_REGULATION_OF_T_CELL_DIFFERENTIATION_IN_THYMUS	1.2589	0.036616	0.16573	-1.2589	0.96385	1
GO_SYNAPTIC_VESICLE_ENDOCYTOSIS	0	0.66472	0.87694	0	0.33462	0.93339
GO_POSITIVE_REGULATION_OF_PROTEIN_TYROSINE_KINASE_ACTIVITY	1.7274	0.016345	0.087618	-1.7274	0.98852	1
GO_POSITIVE_REGULATION_OF_HEART_RATE	1.9577	0.002645	0.020895	-1.9577	0.99823	1
GO_PALATE_DEVELOPMENT	1.5249	0.039196	0.1757	-1.5249	0.96454	1
GO_INNATE_IMMUNE_RESPONSE_ACTIVATING_CELL_SURFACE_RECEPTOR_SIGNALING_PATHWAY	0.41737	0.6203	0.87694	-0.41737	0.38357	0.93339
GO_PATTERNING_OF_BLOOD_VESSELS	1.5123	0.039749	0.17784	-1.5123	0.96635	1
GO_REGULATION_OF_HOMEOSTATIC_PROCESS	2.2285	0.040641	0.18078	-2.2285	0.96719	1
GO_FATTY_ACID_BETA_OXIDATION_USING_ACYL_COA_OXIDASE	-0.37823	0.82415	0.91653	0.37823	0.16816	0.93339
GO_POSITIVE_REGULATION_OF_VASOCONSTRICTION	2.431	6.9243e-05	0.00094189	-2.431	0.99993	1
GO_GOLGI_TO_PLASMA_MEMBRANE_TRANSPORT	0.016583	0.71495	0.88639	-0.016583	0.28278	0.93339
GO_PROTEIN_TARGETING_TO_MEMBRANE	0.071005	0.86047	0.93193	-0.071005	0.13733	0.93339
GO_MITOTIC_CELL_CYCLE	1.1042	0.8042	0.90873	-1.1042	0.2036	0.93339
GO_REGULATION_OF_FEEDING_BEHAVIOR	1.2839	0.05673	0.23307	-1.2839	0.9474	1
GO_REGULATION_OF_THYMOCYTE_AGGREGATION	1.2589	0.036616	0.16573	-1.2589	0.96385	1
GO_PROTEIN_COMPLEX_BIOGENESIS	1.5389	0.69352	0.87694	-1.5204	0.31051	0.93339
GO_REGULATION_OF_MULTICELLULAR_ORGANISM_GROWTH	0.67301	0.35653	0.84137	-0.67303	0.65402	1
GO_REGULATION_OF_KIDNEY_DEVELOPMENT	4.4784	7.5806e-11	4.2497e-09	-4.4784	1	1
GO_MACROMOLECULAR_COMPLEX_DISASSEMBLY	0.013424	0.90087	0.95159	-0.013424	0.095412	0.93339
GO_POSITIVE_REGULATION_OF_CELLULAR_COMPONENT_BIOGENESIS	1.4108	0.28974	0.7444	-1.1286	0.55492	1
GO_POSITIVE_REGULATION_OF_MITOCHONDRIAL_MEMBRANE_PERMEABILITY	1.1902	0.047166	0.20402	-1.1902	0.95337	1
GO_COMPLEMENT_ACTIVATION	0	0.67932	0.87694	0	0.31839	0.93339
GO_REGULATION_OF_CATECHOLAMINE_SECRETION	-0.17443	0.73149	0.88639	0.17443	0.26562	0.93339
GO_BONE_DEVELOPMENT	2.4129	0.0029606	0.022883	-2.4129	0.99792	1
GO_NEGATIVE_REGULATION_OF_INTRACELLULAR_STEROID_HORMONE_RECEPTOR_SIGNALING_PATHWAY	0.057527	0.64361	0.87694	-0.057527	0.35576	0.93339
GO_DERMATAN_SULFATE_PROTEOGLYCAN_METABOLIC_PROCESS	0.62621	0.25196	0.68487	-0.62621	0.7598	1
GO_REGULATION_OF_BIOMINERAL_TISSUE_DEVELOPMENT	-0.2819	0.84962	0.92809	0.2819	0.145	0.93339
GO_REGULATION_OF_AMINE_TRANSPORT	0.69295	0.2567	0.69083	-0.69295	0.75159	1
GO_SMOOTH_MUSCLE_TISSUE_DEVELOPMENT	0.39567	0.41041	0.87694	-0.39567	0.59238	1
GO_NEGATIVE_REGULATION_OF_HEMATOPOIETIC_PROGENITOR_CELL_DIFFERENTIATION	0.10616	0.57728	0.87694	-0.10616	0.42284	0.93467
GO_NEGATIVE_REGULATION_OF_NUCLEOSIDE_METABOLIC_PROCESS	0.91986	0.15085	0.47717	-0.91986	0.85979	1
GO_POSITIVE_REGULATION_OF_MAST_CELL_DEGRANULATION	0	0.59148	0.87694	0	0.40736	0.93339
GO_NEGATIVE_REGULATION_OF_CATION_CHANNEL_ACTIVITY	0	0.65629	0.87694	0	0.34128	0.93339
GO_NCRNA_PROCESSING	-0.42136	0.99607	0.99963	0.42136	0.003412	0.83559
GO_NEGATIVE_REGULATION_OF_TRANSPORT	2.4752	0.012172	0.06978	-2.4752	0.99088	1
GO_THYMOCYTE_AGGREGATION	0.73389	0.2637	0.7038	-0.73389	0.74395	1
GO_LEYDIG_CELL_DIFFERENTIATION	0	0.60938	0.87694	0	0.39045	0.93339
GO_AMINE_METABOLIC_PROCESS	0.28006	0.68576	0.87694	-0.28006	0.31566	0.93339
GO_DNA_MODIFICATION	0.54511	0.46871	0.87694	-0.54511	0.53712	1
GO_PROTEIN_LOCALIZATION_TO_MEMBRANE	-0.0046043	0.96567	0.98439	0.0046043	0.032868	0.93339
GO_RNA_SURVEILLANCE	0.18641	0.5252	0.87694	-0.18641	0.47782	0.96898
GO_MITOTIC_SPINDLE_ASSEMBLY	0.21845	0.59937	0.87694	-0.21845	0.40181	0.93339
GO_GLYCOGEN_BIOSYNTHETIC_PROCESS	1.1981	0.09877	0.35082	-1.1981	0.91111	1
GO_REGULATION_OF_GRANULOCYTE_DIFFERENTIATION	0.51643	0.26243	0.70217	-0.51643	0.73887	1
GO_RESPONSE_TO_ALKALOID	1.8071	0.020809	0.10594	-1.8071	0.98346	1
GO_REGULATION_OF_MESENCHYMAL_CELL_PROLIFERATION	1.8718	0.0053998	0.036786	-1.8718	0.99505	1
GO_MORPHOGENESIS_OF_AN_EPITHELIAL_FOLD	1.0401	0.072677	0.27858	-1.0401	0.9323	1
GO_AUTOPHAGY	1.575	0.23361	0.64855	-1.575	0.78461	1
GO_REGULATION_OF_CELL_PROJECTION_ORGANIZATION	1.8365	0.17198	0.52472	-1.8365	0.84605	1
GO_REGULATION_OF_ACTIN_FILAMENT_LENGTH	1.1021	0.24865	0.67978	-1.1021	0.76735	1
GO_REGULATION_OF_TRANSPORTER_ACTIVITY	0.12095	0.8043	0.90873	-0.12095	0.19371	0.93339
GO_EATING_BEHAVIOR	-0.35991	0.81975	0.91478	0.35991	0.17933	0.93339
GO_REGULATION_OF_PHAGOCYTOSIS_ENGULFMENT	-0.12938	0.69377	0.87694	0.12938	0.30569	0.93339
GO_GLUTATHIONE_DERIVATIVE_METABOLIC_PROCESS	0	0.64548	0.87694	0	0.35271	0.93339
GO_CELL_JUNCTION_ORGANIZATION	0.78273	0.50421	0.87694	-0.78273	0.50638	1
GO_FOLIC_ACID_CONTAINING_COMPOUND_BIOSYNTHETIC_PROCESS	0	0.6289	0.87694	0	0.3693	0.93339
GO_EMBRYONIC_HEART_TUBE_DEVELOPMENT	0.29145	0.60791	0.87694	-0.29145	0.39469	0.93339
GO_SPHINGOID_METABOLIC_PROCESS	-0.15639	0.71837	0.88639	0.15639	0.2765	0.93339
GO_PROTEIN_DESTABILIZATION	-0.018544	0.72366	0.88639	0.018544	0.2746	0.93339
GO_NEGATIVE_REGULATION_OF_RESPONSE_TO_FOOD	0	0.59372	0.87694	0	0.40606	0.93339
GO_L_AMINO_ACID_IMPORT	0.25592	0.43784	0.87694	-0.25592	0.56711	1
GO_EAR_DEVELOPMENT	0.42049	0.65906	0.87694	-0.42049	0.34433	0.93339
GO_NEGATIVE_REGULATION_OF_CELL_MATRIX_ADHESION	1.0815	0.10806	0.37775	-1.0815	0.90452	1
GO_REGULATION_OF_MACROPHAGE_CHEMOTAXIS	-0.35648	0.81508	0.91282	0.35648	0.18028	0.93339
GO_LAGGING_STRAND_ELONGATION	-0.033631	0.64896	0.87694	0.033631	0.34845	0.93339
GO_POSITIVE_REGULATION_OF_SMOOTH_MUSCLE_CELL_PROLIFERATION	3.1837	1.1519e-05	0.00019499	-3.1837	0.99999	1
GO_MEMBRANE_BUDDING	0.12075	0.78327	0.89878	-0.12075	0.21494	0.93339
GO_REGULATION_OF_SYNAPTIC_PLASTICITY	0.95117	0.25217	0.68487	-0.95117	0.75857	1
GO_LONG_TERM_SYNAPTIC_DEPRESSION	0	0.62533	0.87694	0	0.37383	0.93339
GO_GLYCOSYLCERAMIDE_METABOLIC_PROCESS	0.034635	0.60588	0.87694	-0.034635	0.39367	0.93339
GO_CELLULAR_RESPONSE_TO_RETINOIC_ACID	0.41262	0.50906	0.87694	-0.41262	0.49824	0.99089
GO_NCRNA_TRANSCRIPTION	0.059873	0.79501	0.90373	-0.059873	0.20393	0.93339
GO_REGULATION_OF_INTERLEUKIN_1_BETA_PRODUCTION	2.1155	0.0025459	0.020146	-2.1155	0.99815	1
GO_NEGATIVE_REGULATION_OF_SMOOTH_MUSCLE_CELL_MIGRATION	1.6438	0.009781	0.058876	-1.6438	0.99176	1
GO_NEGATIVE_REGULATION_OF_INTRINSIC_APOPTOTIC_SIGNALING_PATHWAY	1.3704	0.077544	0.29098	-1.3704	0.93045	1
GO_LIPOXYGENASE_PATHWAY	1.3538	0.023198	0.11507	-1.3538	0.97935	1
GO_NEGATIVE_REGULATION_OF_EPITHELIAL_CELL_APOPTOTIC_PROCESS	6.4809	0	0	-6.3601	1	1
GO_VESICLE_DOCKING_INVOLVED_IN_EXOCYTOSIS	0	0.68293	0.87694	0	0.31336	0.93339
GO_CD4_POSITIVE_ALPHA_BETA_T_CELL_ACTIVATION	2.4527	0.00026068	0.0030024	-2.4528	0.99985	1
GO_ARTERY_MORPHOGENESIS	1.2984	0.082767	0.30709	-1.2984	0.92366	1
GO_NEGATIVE_REGULATION_OF_DEFENSE_RESPONSE_TO_VIRUS	-0.17467	0.75138	0.88714	0.17467	0.2483	0.93339
GO_POSITIVE_REGULATION_OF_MOLECULAR_FUNCTION	3.8257	0.006118	0.040667	-3.6545	0.99088	1
GO_POSITIVE_REGULATION_OF_REGULATED_SECRETORY_PATHWAY	0.24967	0.56586	0.87694	-0.24967	0.43695	0.94279
GO_SPROUTING_ANGIOGENESIS	2.3963	0.00086504	0.008368	-2.3963	0.99945	1
GO_LYMPHOCYTE_ACTIVATION	2.1639	0.025615	0.1246	-2.1639	0.9798	1
GO_METALLO_SULFUR_CLUSTER_ASSEMBLY	-0.057127	0.68829	0.87694	0.057127	0.30815	0.93339
GO_NEGATIVE_REGULATION_OF_RETINOIC_ACID_RECEPTOR_SIGNALING_PATHWAY	0.0093899	0.60587	0.87694	-0.0093899	0.39037	0.93339
GO_SPLICEOSOMAL_TRI_SNRNP_COMPLEX_ASSEMBLY	0	0.6289	0.87694	0	0.3693	0.93339
GO_REGULATION_OF_T_CELL_TOLERANCE_INDUCTION	0	0.59148	0.87694	0	0.40736	0.93339
GO_POSITIVE_REGULATION_OF_RESPONSE_TO_OXIDATIVE_STRESS	0	0.62533	0.87694	0	0.37383	0.93339
GO_PROTEIN_TRIMERIZATION	0.092348	0.6504	0.87694	-0.092348	0.34919	0.93339
GO_REGULATION_OF_PEPTIDYL_SERINE_PHOSPHORYLATION	2.1406	0.004225	0.030522	-2.1406	0.99691	1
GO_PROTEOGLYCAN_METABOLIC_PROCESS	0.87896	0.23802	0.65573	-0.87896	0.77047	1
GO_NITROGEN_COMPOUND_TRANSPORT	0.57227	0.82908	0.91996	-0.57227	0.17265	0.93339
GO_DOPAMINE_METABOLIC_PROCESS	-0.21231	0.74661	0.88679	0.21231	0.24967	0.93339
GO_DEFENSE_RESPONSE_TO_OTHER_ORGANISM	2.2131	0.028481	0.13662	-2.1293	0.96878	1
GO_POSITIVE_REGULATION_OF_GLYCOGEN_METABOLIC_PROCESS	1.3427	0.04799	0.20629	-1.3427	0.95851	1
GO_LEUKOCYTE_PROLIFERATION	0.34734	0.54274	0.87694	-0.34734	0.46073	0.9579
GO_POSITIVE_REGULATION_OF_MICROTUBULE_POLYMERIZATION_OR_DEPOLYMERIZATION	-0.49163	0.89454	0.9492	0.49163	0.10086	0.93339
GO_L_ASCORBIC_ACID_METABOLIC_PROCESS	5.673	0	0	-4.1655	1	1
GO_CEREBELLAR_GRANULAR_LAYER_DEVELOPMENT	0	0.61128	0.87694	0	0.38444	0.93339
GO_REGULATION_OF_GENE_EXPRESSION_BY_GENETIC_IMPRINTING	0	0.62585	0.87694	0	0.37299	0.93339
GO_ADHERENS_JUNCTION_ASSEMBLY	0.67907	0.29775	0.7562	-0.67907	0.71353	1
GO_SECRETORY_GRANULE_ORGANIZATION	0.15736	0.56282	0.87694	-0.15736	0.43832	0.94279
GO_NEGATIVE_REGULATION_OF_POTASSIUM_ION_TRANSPORT	0	0.62585	0.87694	0	0.37299	0.93339
GO_POSITIVE_REGULATION_OF_INTERLEUKIN_12_PRODUCTION	-0.14378	0.75383	0.88714	0.14378	0.23969	0.93339
GO_REGULATION_OF_T_CELL_APOPTOTIC_PROCESS	-1.1891	0.99215	0.99793	1.1891	0.0074112	0.93339
GO_VESICLE_FUSION_TO_PLASMA_MEMBRANE	-0.064493	0.66627	0.87694	0.064493	0.33204	0.93339
GO_VENTRICULAR_CARDIAC_MUSCLE_TISSUE_DEVELOPMENT	-0.040834	0.71843	0.88639	0.040834	0.27985	0.93339
GO_CELLULAR_RESPONSE_TO_INTERFERON_GAMMA	2.0207	0.0095266	0.057718	-1.8622	0.98561	1
GO_NEGATIVE_REGULATION_OF_HISTONE_METHYLATION	1.5963	0.013337	0.074766	-1.5963	0.98822	1
GO_ARACHIDONIC_ACID_SECRETION	-0.8324	0.93728	0.97122	0.8324	0.047785	0.93339
GO_REGULATION_OF_GLIAL_CELL_PROLIFERATION	0.10279	0.57956	0.87694	-0.10279	0.42056	0.93339
GO_IN_UTERO_EMBRYONIC_DEVELOPMENT	4.3415	3.2267e-08	1.0801e-06	-3.9816	1	1
GO_NEGATIVE_REGULATION_OF_BLOOD_CIRCULATION	1.9126	0.0051437	0.035509	-1.9126	0.9963	1
GO_ER_NUCLEUS_SIGNALING_PATHWAY	1.1828	0.091483	0.3323	-1.1828	0.91712	1
GO_ETHANOL_METABOLIC_PROCESS	-0.43797	0.84539	0.92663	0.43797	0.15045	0.93339
GO_DICARBOXYLIC_ACID_BIOSYNTHETIC_PROCESS	0	0.62533	0.87694	0	0.37383	0.93339
GO_PROTEIN_HETEROTRIMERIZATION	0	0.6289	0.87694	0	0.3693	0.93339
GO_VESICLE_CYTOSKELETAL_TRAFFICKING	0	0.72011	0.88639	0	0.27818	0.93339
GO_REGULATION_OF_TRANSCRIPTION_FACTOR_IMPORT_INTO_NUCLEUS	3.1109	2.6359e-05	0.00040478	-3.1109	0.99999	1
GO_EPITHELIAL_CILIUM_MOVEMENT	0.18789	0.52833	0.87694	-0.18789	0.4732	0.96485
GO_NEGATIVE_REGULATION_OF_MEIOTIC_CELL_CYCLE	4.1218	2.2544e-10	1.192e-08	-4.1218	1	1
GO_MESENCHYMAL_CELL_DIFFERENTIATION	1.3234	0.11526	0.39554	-1.3234	0.8965	1
GO_NEGATIVE_REGULATION_OF_DNA_BIOSYNTHETIC_PROCESS	0.97895	0.17918	0.5372	-0.97895	0.83371	1
GO_SHORT_CHAIN_FATTY_ACID_METABOLIC_PROCESS	0.03546	0.61363	0.87694	-0.03546	0.3862	0.93339
GO_ATRIAL_SEPTUM_MORPHOGENESIS	-0.42966	0.85031	0.92809	0.42966	0.14873	0.93339
GO_REGULATION_OF_SMALL_GTPASE_MEDIATED_SIGNAL_TRANSDUCTION	0.7166	0.64642	0.87694	-0.7166	0.36076	0.93339
GO_CELLULAR_RESPONSE_TO_GROWTH_HORMONE_STIMULUS	0	0.63374	0.87694	0	0.36538	0.93339
GO_REGULATION_OF_INTERLEUKIN_2_BIOSYNTHETIC_PROCESS	3.0131	4.3488e-06	8.7219e-05	-3.0131	1	1
GO_RNA_MODIFICATION	-0.097482	0.87602	0.93985	0.097482	0.12129	0.93339
GO_CELLULAR_COMPONENT_ASSEMBLY_INVOLVED_IN_MORPHOGENESIS	-0.095405	0.93316	0.96963	0.095405	0.064352	0.93339
GO_ORGANELLE_FISSION	0.2191	0.94945	0.97556	-0.2191	0.049287	0.93339
GO_EMBRYONIC_FORELIMB_MORPHOGENESIS	-0.67146	0.94252	0.97243	0.67146	0.0561	0.93339
GO_REGULATION_OF_FIBROBLAST_APOPTOTIC_PROCESS	0.90285	0.12763	0.4248	-0.90285	0.87924	1
GO_NOSE_DEVELOPMENT	0	0.62585	0.87694	0	0.37299	0.93339
GO_CELL_DIFFERENTIATION_INVOLVED_IN_KIDNEY_DEVELOPMENT	1.2715	0.056634	0.233	-1.2715	0.94895	1
GO_REGULATION_OF_TRANSCRIPTION_FROM_RNA_POLYMERASE_III_PROMOTER	0.064223	0.63959	0.87694	-0.064223	0.35989	0.93339
GO_MUSCLE_STRUCTURE_DEVELOPMENT	3.9325	2.584e-06	5.4404e-05	-3.8753	1	1
GO_NEGATIVE_REGULATION_OF_CELL_CYCLE_PROCESS	1.896	0.03321	0.153	-1.896	0.97131	1
GO_RESPONSE_TO_INCREASED_OXYGEN_LEVELS	2.3787	0.00038426	0.0042369	-2.3787	0.99973	1
GO_REGULATION_OF_CHROMATIN_SILENCING	0.56361	0.32795	0.80569	-0.56361	0.67935	1
GO_MACROMOLECULAR_COMPLEX_REMODELING	-0.07939	0.67333	0.87694	0.07939	0.32481	0.93339
GO_RIBOSOMAL_LARGE_SUBUNIT_ASSEMBLY	0.1244	0.60496	0.87694	-0.1244	0.39553	0.93339
GO_MAINTENANCE_OF_LOCATION_IN_CELL	1.628	0.046624	0.20232	-1.628	0.96092	1
GO_CEREBELLAR_CORTEX_DEVELOPMENT	1.4808	0.032956	0.15234	-1.4808	0.9707	1
GO_CENTRAL_NERVOUS_SYSTEM_MYELINATION	-0.81086	0.92786	0.96671	0.81086	0.06523	0.93339
GO_REGULATION_OF_MICROTUBULE_POLYMERIZATION	-0.41241	0.86935	0.93626	0.41241	0.12405	0.93339
GO_REGULATION_OF_MESODERM_DEVELOPMENT	0	0.61128	0.87694	0	0.38444	0.93339
GO_T_HELPER_1_TYPE_IMMUNE_RESPONSE	0.75889	0.17625	0.53208	-0.75889	0.82464	1
GO_POSITIVE_REGULATION_OF_TYPE_2_IMMUNE_RESPONSE	0.72625	0.22031	0.62467	-0.72625	0.78402	1
GO_PLASMA_LIPOPROTEIN_PARTICLE_CLEARANCE	0.80849	0.1823	0.54463	-0.80849	0.82204	1
GO_CELLULAR_RESPONSE_TO_OXYGEN_LEVELS	7.9953	0	0	-7.9954	1	1
GO_DNA_CATABOLIC_PROCESS	-0.026244	0.70185	0.87931	0.026244	0.29767	0.93339
GO_REGULATION_OF_INTRACELLULAR_ESTROGEN_RECEPTOR_SIGNALING_PATHWAY	-1.2186	0.99224	0.99793	1.2186	0.0066219	0.93339
GO_CELLULAR_RESPONSE_TO_HORMONE_STIMULUS	2.6695	0.0069746	0.045074	-2.6695	0.99519	1
GO_RESPONSE_TO_PROSTAGLANDIN	0.083218	0.60765	0.87694	-0.083218	0.39174	0.93339
GO_CELL_FATE_COMMITMENT_INVOLVED_IN_FORMATION_OF_PRIMARY_GERM_LAYER	-0.67881	0.92165	0.96361	0.67881	0.07179	0.93339
GO_DNA_REPAIR	-0.22581	0.98945	0.99747	0.22581	0.0093745	0.93339
GO_T_CELL_DIFFERENTIATION_INVOLVED_IN_IMMUNE_RESPONSE	2.778	5.197e-06	0.00010076	-2.778	1	1
GO_INSULIN_LIKE_GROWTH_FACTOR_RECEPTOR_SIGNALING_PATHWAY	0	0.63374	0.87694	0	0.36538	0.93339
GO_PROTEIN_HETEROTETRAMERIZATION	0	0.6893	0.87694	0	0.30701	0.93339
GO_NEGATIVE_REGULATION_OF_HEART_CONTRACTION	0	0.60938	0.87694	0	0.39045	0.93339
GO_SUBSTRATE_INDEPENDENT_TELENCEPHALIC_TANGENTIAL_MIGRATION	0	0.57847	0.87694	0	0.42126	0.93339
GO_SULFUR_COMPOUND_CATABOLIC_PROCESS	-0.62857	0.9266	0.96605	0.62857	0.067412	0.93339
GO_CHLORIDE_TRANSPORT	0.13192	0.68879	0.87694	-0.13192	0.30983	0.93339
GO_MICROTUBULE_DEPOLYMERIZATION	0	0.62682	0.87694	0	0.37228	0.93339
GO_PROTEIN_POLYMERIZATION	0.27517	0.60865	0.87694	-0.27517	0.39283	0.93339
GO_PURINE_NUCLEOSIDE_BISPHOSPHATE_METABOLIC_PROCESS	-0.37436	0.86968	0.93626	0.37436	0.12445	0.93339
GO_CELLULAR_RESPONSE_TO_CORTICOSTEROID_STIMULUS	2.03	0.0032387	0.024786	-2.03	0.99755	1
GO_SIGNAL_TRANSDUCTION_IN_RESPONSE_TO_DNA_DAMAGE	2.0128	0.010092	0.060187	-2.0128	0.99236	1
GO_COBALAMIN_METABOLIC_PROCESS	0	0.64662	0.87694	0	0.35262	0.93339
GO_NEGATIVE_REGULATION_OF_SYSTEMIC_ARTERIAL_BLOOD_PRESSURE	0.34627	0.38463	0.87694	-0.34627	0.62225	1
GO_MUSCLE_CONTRACTION	0.54216	0.59001	0.87694	-0.54216	0.415	0.93339
GO_TELOMERE_LOCALIZATION	0	0.59372	0.87694	0	0.40606	0.93339
GO_TRANSITION_METAL_ION_HOMEOSTASIS	0.16623	0.74031	0.88639	-0.16623	0.25965	0.93339
GO_REGULATION_OF_ADHERENS_JUNCTION_ORGANIZATION	1.4947	0.040078	0.17879	-1.4947	0.96527	1
GO_ENZYME_LINKED_RECEPTOR_PROTEIN_SIGNALING_PATHWAY	3.2509	0.0011273	0.010292	-3.2509	0.99923	1
GO_PYRIMIDINE_NUCLEOTIDE_CATABOLIC_PROCESS	0	0.62585	0.87694	0	0.37299	0.93339
GO_PROTEIN_KINASE_C_ACTIVATING_G_PROTEIN_COUPLED_RECEPTOR_SIGNALING_PATHWAY	0	0.64724	0.87694	0	0.3527	0.93339
GO_REGULATION_OF_DEFENSE_RESPONSE_TO_VIRUS_BY_VIRUS	-0.0065946	0.6907	0.87694	0.0065946	0.30892	0.93339
GO_RIBONUCLEOSIDE_BISPHOSPHATE_BIOSYNTHETIC_PROCESS	-0.22542	0.7641	0.89157	0.22542	0.2302	0.93339
GO_REGULATION_OF_RECEPTOR_INTERNALIZATION	1.5945	0.035083	0.15988	-1.5945	0.97117	1
GO_REGULATION_OF_CALCIUM_ION_TRANSMEMBRANE_TRANSPORT	-0.10058	0.82042	0.91478	0.10058	0.17501	0.93339
GO_PROTEIN_LOCALIZATION_TO_CHROMOSOME_CENTROMERIC_REGION	-0.21859	0.75575	0.88714	0.21859	0.24098	0.93339
GO_RESPONSE_TO_BACTERIUM	5.3797	5.3132e-12	3.917e-10	-5.2993	1	1
GO_REGULATION_OF_ANTIGEN_PROCESSING_AND_PRESENTATION	0.20395	0.5356	0.87694	-0.20395	0.46551	0.95955
GO_VASOCONSTRICTION	-0.11528	0.69397	0.87694	0.11528	0.30333	0.93339
GO_REGULATION_OF_MITOCHONDRIAL_TRANSLATION	-0.43442	0.81316	0.9128	0.43442	0.17905	0.93339
GO_POSITIVE_REGULATION_OF_LEUKOCYTE_MIGRATION	3.7418	1.6059e-07	4.5288e-06	-3.5745	1	1
GO_CALCIUM_ION_IMPORT	1.1827	0.090189	0.32854	-1.1827	0.91776	1
GO_CELL_MATURATION	0.33762	0.62239	0.87694	-0.33762	0.3804	0.93339
GO_BEHAVIORAL_RESPONSE_TO_PAIN	0	0.61128	0.87694	0	0.38444	0.93339
GO_REGULATION_OF_SECRETION	1.6201	0.28989	0.7444	-1.6201	0.73032	1
GO_CELLULAR_RESPONSE_TO_TOXIC_SUBSTANCE	1.649	0.015513	0.084129	-1.649	0.98778	1
GO_MODULATION_OF_TRANSCRIPTION_IN_OTHER_ORGANISM_INVOLVED_IN_SYMBIOTIC_INTERACTION	0.58382	0.30013	0.76063	-0.58382	0.71047	1
GO_APOPTOTIC_SIGNALING_PATHWAY	2.5907	0.008379	0.051983	-2.5907	0.99367	1
GO_NEURAL_NUCLEUS_DEVELOPMENT	-0.030701	0.76462	0.89157	0.030701	0.23277	0.93339
GO_LYMPHOCYTE_MEDIATED_IMMUNITY	1.2023	0.1361	0.44564	-1.2023	0.87493	1
GO_REGULATION_OF_HEART_MORPHOGENESIS	1.2145	0.07414	0.28184	-1.2145	0.93655	1
GO_S_ADENOSYLMETHIONINE_METABOLIC_PROCESS	-0.86088	0.96739	0.98439	0.86088	0.031085	0.93339
GO_FC_EPSILON_RECEPTOR_SIGNALING_PATHWAY	1.1968	0.20771	0.60029	-1.1968	0.80469	1
GO_HIPPOCAMPUS_DEVELOPMENT	0.43421	0.52513	0.87694	-0.43421	0.48068	0.97328
GO_REGULATION_OF_PROTEIN_LOCALIZATION_TO_CELL_SURFACE	0.43717	0.40686	0.87694	-0.43717	0.6011	1
GO_RIBONUCLEOSIDE_TRIPHOSPHATE_BIOSYNTHETIC_PROCESS	0.0059157	0.7219	0.88639	-0.0059157	0.27552	0.93339
GO_PRIMARY_AMINO_COMPOUND_METABOLIC_PROCESS	0	0.61128	0.87694	0	0.38444	0.93339
GO_POSITIVE_REGULATION_OF_TELOMERE_CAPPING	0	0.66472	0.87694	0	0.33462	0.93339
GO_NEGATIVE_REGULATION_OF_AMINE_TRANSPORT	1.1416	0.076174	0.28793	-1.1416	0.94398	1
GO_REGULATION_OF_CHROMOSOME_SEGREGATION	0.25941	0.66445	0.87694	-0.25941	0.33678	0.93339
GO_POSITIVE_REGULATION_OF_INSULIN_RECEPTOR_SIGNALING_PATHWAY	0	0.60938	0.87694	0	0.39045	0.93339
GO_PONS_DEVELOPMENT	0	0.59372	0.87694	0	0.40606	0.93339
GO_PROTEIN_K11_LINKED_UBIQUITINATION	0	0.6893	0.87694	0	0.30701	0.93339
GO_DETECTION_OF_CHEMICAL_STIMULUS_INVOLVED_IN_SENSORY_PERCEPTION_OF_TASTE	0	0.55652	0.87694	0	0.44348	0.94279
GO_REGULATION_OF_MESENCHYMAL_CELL_APOPTOTIC_PROCESS	-0.23638	0.73811	0.88639	0.23638	0.24708	0.93339
GO_RESPONSE_TO_INACTIVITY	0	0.59372	0.87694	0	0.40606	0.93339
GO_NEGATIVE_REGULATION_OF_STRESS_ACTIVATED_MAPK_CASCADE	-0.52512	0.93229	0.96916	0.52512	0.065564	0.93339
GO_SPHINGOLIPID_METABOLIC_PROCESS	-0.038397	0.85052	0.92809	0.038397	0.14582	0.93339
GO_RESPONSE_TO_PAIN	0	0.62585	0.87694	0	0.37299	0.93339
GO_PROTEIN_ACETYLATION	0.44076	0.61128	0.87694	-0.44076	0.39165	0.93339
GO_POSITIVE_REGULATION_OF_TRANSCRIPTION_ELONGATION_FROM_RNA_POLYMERASE_II_PROMOTER	0.29146	0.4404	0.87694	-0.29146	0.56306	1
GO_REGULATION_OF_NUCLEOCYTOPLASMIC_TRANSPORT	2.2213	0.01082	0.063569	-2.2213	0.99133	1
GO_NEGATIVE_REGULATION_OF_CALCIUM_ION_IMPORT	0.093538	0.56741	0.87694	-0.093538	0.43288	0.9421
GO_CELLULAR_HORMONE_METABOLIC_PROCESS	1.8272	0.017628	0.092998	-1.8272	0.98515	1
GO_PTERIDINE_CONTAINING_COMPOUND_METABOLIC_PROCESS	-0.21096	0.80628	0.90961	0.21096	0.18921	0.93339
GO_BONE_REMODELING	0.2688	0.53622	0.87694	-0.2688	0.4672	0.95955
GO_REGULATION_OF_MAST_CELL_DEGRANULATION	0.27396	0.51047	0.87694	-0.27396	0.49372	0.98888
GO_EMBRYONIC_CAMERA_TYPE_EYE_MORPHOGENESIS	0	0.65629	0.87694	0	0.34128	0.93339
GO_REGULATION_OF_TRANSFORMING_GROWTH_FACTOR_BETA_RECEPTOR_SIGNALING_PATHWAY	0.28768	0.63456	0.87694	-0.28768	0.36761	0.93339
GO_FORMATION_OF_TRANSLATION_PREINITIATION_COMPLEX	0	0.68602	0.87694	0	0.31179	0.93339
GO_CHEMOKINE_MEDIATED_SIGNALING_PATHWAY	2.3413	0.0004769	0.0051012	-2.0018	0.99775	1
GO_POSITIVE_REGULATION_OF_INTERFERON_BETA_PRODUCTION	-0.55607	0.90994	0.95726	0.55607	0.080946	0.93339
GO_NEGATIVE_REGULATION_OF_LEUKOCYTE_MIGRATION	1.3365	0.046412	0.20183	-1.3365	0.96057	1
GO_REGULATION_OF_PROTEIN_SECRETION	0.77584	0.61532	0.87694	-0.77584	0.39309	0.93339
GO_REGULATION_OF_PEPTIDYL_TYROSINE_PHOSPHORYLATION	5.27	5.0926e-13	4.4709e-11	-5.27	1	1
GO_REGULATION_OF_NATURAL_KILLER_CELL_ACTIVATION	1.085	0.097806	0.34874	-1.085	0.91237	1
GO_RESPONSE_TO_INSULIN	2.4884	0.0022004	0.017962	-2.4884	0.99833	1
GO_POSITIVE_REGULATION_OF_FILOPODIUM_ASSEMBLY	0.31691	0.48049	0.87694	-0.31691	0.52333	1
GO_REGULATION_OF_MUSCLE_CELL_APOPTOTIC_PROCESS	1.8074	0.0089699	0.054773	-1.8074	0.99248	1
GO_POSITIVE_REGULATION_OF_NIK_NF_KAPPAB_SIGNALING	0.36413	0.46952	0.87694	-0.36413	0.53424	1
GO_REGULATION_OF_CATABOLIC_PROCESS	2.2254	0.14009	0.45488	-2.2254	0.87649	1
GO_REGULATION_OF_CARBOHYDRATE_METABOLIC_PROCESS	2.957	0.00023821	0.0027779	-2.957	0.99986	1
GO_NEGATIVE_REGULATION_OF_SYNAPTIC_TRANSMISSION	0.98996	0.14225	0.45869	-0.98996	0.86385	1
GO_NEGATIVE_REGULATION_OF_CYTOKINE_BIOSYNTHETIC_PROCESS	2.1404	0.0014378	0.012646	-2.1404	0.99893	1
GO_ROSTROCAUDAL_NEURAL_TUBE_PATTERNING	-0.23085	0.75367	0.88714	0.23085	0.24557	0.93339
GO_B_CELL_ACTIVATION	1.7711	0.02387	0.11766	-1.7711	0.98084	1
GO_CELL_DEATH_IN_RESPONSE_TO_OXIDATIVE_STRESS	0.69741	0.20502	0.59463	-0.69741	0.79586	1
GO_SEROTONIN_RECEPTOR_SIGNALING_PATHWAY	0	0.55832	0.87694	0	0.44005	0.94279
GO_REGULATION_OF_NEURON_DIFFERENTIATION	1.7732	0.19138	0.56684	-1.7732	0.82514	1
GO_NEGATIVE_REGULATION_OF_INTERFERON_GAMMA_PRODUCTION	0.41982	0.44225	0.87694	-0.41982	0.56784	1
GO_REGULATION_OF_FIBRINOLYSIS	1.9119	0.00095331	0.0090525	-1.9119	0.9991	1
GO_NEGATIVE_REGULATION_OF_NF_KAPPAB_TRANSCRIPTION_FACTOR_ACTIVITY	1.3679	0.061399	0.24523	-1.3679	0.94385	1
GO_PROTEIN_POLYUBIQUITINATION	1.1072	0.36282	0.8522	-1.1072	0.65198	1
GO_RIBONUCLEOPROTEIN_COMPLEX_LOCALIZATION	-0.12726	0.87633	0.93985	0.12726	0.12008	0.93339
GO_REGULATION_OF_MRNA_3_END_PROCESSING	0.95528	0.16842	0.51657	-0.95528	0.84899	1
GO_REGULATION_OF_PEPTIDE_TRANSPORT	2.8319	0.00068446	0.0069234	-2.8319	0.99957	1
GO_POSITIVE_REGULATION_OF_ION_TRANSPORT	1.1241	0.264	0.70384	-1.1241	0.74614	1
GO_ATP_BIOSYNTHETIC_PROCESS	0.007018	0.68711	0.87694	-0.007018	0.31047	0.93339
GO_CANONICAL_WNT_SIGNALING_PATHWAY	-0.14686	0.8643	0.93514	0.14686	0.13216	0.93339
GO_ACUTE_INFLAMMATORY_RESPONSE	2.1587	0.0040552	0.029575	-2.1587	0.99663	1
GO_NUCLEOBASE_METABOLIC_PROCESS	0.6311	0.35003	0.8348	-0.6311	0.65466	1
GO_HUMORAL_IMMUNE_RESPONSE	2.1698	0.0039687	0.029155	-2.1698	0.99687	1
GO_NEGATIVE_REGULATION_OF_INTERLEUKIN_10_PRODUCTION	0	0.62533	0.87694	0	0.37383	0.93339
GO_PHAGOSOME_MATURATION	0.90426	0.18212	0.5446	-0.90426	0.82573	1
GO_REGULATION_OF_CELLULAR_RESPONSE_TO_HYPOXIA	-0.3375	0.80914	0.91068	0.3375	0.18995	0.93339
GO_REGULATION_OF_FEMALE_GONAD_DEVELOPMENT	0	0.59372	0.87694	0	0.40606	0.93339
GO_REGULATION_OF_THYMOCYTE_APOPTOTIC_PROCESS	-0.27518	0.77611	0.89542	0.27518	0.22033	0.93339
GO_CHROMATIN_MODIFICATION	1.1926	0.57743	0.87694	-1.1926	0.43566	0.94279
GO_MYELOID_LEUKOCYTE_ACTIVATION	2.1538	0.0059431	0.039732	-2.1538	0.99601	1
GO_REACTIVE_NITROGEN_SPECIES_METABOLIC_PROCESS	1.9168	0.0027536	0.021534	-1.9169	0.99782	1
GO_ANTERIOR_POSTERIOR_PATTERN_SPECIFICATION	0.74492	0.48273	0.87694	-0.74492	0.52665	1
GO_POSITIVE_REGULATION_OF_CELL_DIVISION	2.2166	0.0057914	0.038998	-2.2166	0.99532	1
GO_EYELID_DEVELOPMENT_IN_CAMERA_TYPE_EYE	0.07248	0.58075	0.87694	-0.07248	0.41921	0.93339
GO_PIGMENT_BIOSYNTHETIC_PROCESS	0.0086505	0.74168	0.88639	-0.0086505	0.25497	0.93339
GO_ERBB_SIGNALING_PATHWAY	2.0017	0.012087	0.069435	-2.0017	0.99058	1
GO_EMBRYONIC_ORGAN_MORPHOGENESIS	0.54739	0.70376	0.87936	-0.54739	0.30001	0.93339
GO_REPRODUCTIVE_SYSTEM_DEVELOPMENT	4.5222	8.6584e-09	3.3573e-07	-4.238	1	1
GO_CYTOSOLIC_CALCIUM_ION_TRANSPORT	1.2955	0.065619	0.25941	-1.2955	0.94171	1
GO_REGULATION_OF_SPINDLE_ORGANIZATION	0	0.67746	0.87694	0	0.32103	0.93339
GO_POSITIVE_REGULATION_OF_CATABOLIC_PROCESS	1.5502	0.25637	0.69061	-1.5502	0.76191	1
GO_PHOSPHOLIPID_SCRAMBLING	0.38202	0.38919	0.87694	-0.38202	0.61498	1
GO_GLIOGENESIS	-0.33696	0.94229	0.97243	0.33696	0.053817	0.93339
GO_PEPTIDYL_THREONINE_MODIFICATION	0.66492	0.35638	0.84137	-0.66492	0.65703	1
GO_MITOCHONDRIAL_FISSION	0.29364	0.42787	0.87694	-0.29364	0.5756	1
GO_MATURATION_OF_5_8S_RRNA_FROM_TRICISTRONIC_RRNA_TRANSCRIPT_SSU_RRNA_5_8S_RRNA_LSU_RRNA_	-0.67919	0.93974	0.97213	0.67919	0.056325	0.93339
GO_NEGATIVE_REGULATION_OF_SPROUTING_ANGIOGENESIS	0.2614	0.44956	0.87694	-0.2614	0.55346	1
GO_PROSTAGLANDIN_METABOLIC_PROCESS	1.2971	0.05758	0.23516	-1.2971	0.95178	1
GO_POLYOL_TRANSPORT	0.1971	0.47317	0.87694	-0.1971	0.53041	1
GO_REGULATION_OF_CARDIAC_MUSCLE_CONTRACTION_BY_CALCIUM_ION_SIGNALING	0	0.64662	0.87694	0	0.35262	0.93339
GO_ANTIGEN_PROCESSING_AND_PRESENTATION	0.58177	0.64277	0.87694	-0.58177	0.36181	0.93339
GO_CELLULAR_AMINO_ACID_CATABOLIC_PROCESS	-0.24307	0.89252	0.94815	0.24307	0.10261	0.93339
GO_TELENCEPHALON_GLIAL_CELL_MIGRATION	0	0.63374	0.87694	0	0.36538	0.93339
GO_MAINTENANCE_OF_LOCATION	2.3235	0.0053263	0.036393	-2.3235	0.99584	1
GO_NEPHRON_EPITHELIUM_DEVELOPMENT	1.1155	0.13861	0.45164	-1.1155	0.86849	1
GO_NEGATIVE_REGULATION_OF_RECEPTOR_ACTIVITY	2.1554	0.0017344	0.014754	-2.1554	0.99894	1
GO_KERATINOCYTE_DIFFERENTIATION	0.78876	0.34212	0.82439	-0.78876	0.66681	1
GO_REGULATION_OF_NITRIC_OXIDE_SYNTHASE_BIOSYNTHETIC_PROCESS	4.1236	1.1428e-10	6.2232e-09	-3.7195	1	1
GO_POSITIVE_REGULATION_OF_CALCIUM_ION_TRANSMEMBRANE_TRANSPORT	-0.18811	0.81532	0.91282	0.18811	0.18088	0.93339
GO_NEGATIVE_REGULATION_OF_EPITHELIAL_CELL_MIGRATION	1.5377	0.042697	0.18743	-1.5377	0.9655	1
GO_POSITIVE_REGULATION_OF_SYNAPSE_MATURATION	0	0.59372	0.87694	0	0.40606	0.93339
GO_PERIPHERAL_NERVOUS_SYSTEM_NEURON_DIFFERENTIATION	0.75197	0.14628	0.46762	-0.75197	0.85509	1
GO_CELL_REDOX_HOMEOSTASIS	0.16505	0.66901	0.87694	-0.16505	0.33057	0.93339
GO_POSITIVE_REGULATION_OF_SMOOTH_MUSCLE_CONTRACTION	1.6111	0.01775	0.093482	-1.6111	0.98596	1
GO_NEGATIVE_REGULATION_OF_GLIAL_CELL_PROLIFERATION	0.1554	0.51968	0.87694	-0.1554	0.48502	0.97943
GO_POSITIVE_REGULATION_OF_PROTEIN_SECRETION	1.0239	0.32805	0.80569	-1.0239	0.68536	1
GO_POSITIVE_REGULATION_OF_CYTOSKELETON_ORGANIZATION	0.69002	0.51106	0.87694	-0.69002	0.49697	0.99089
GO_REGULATION_OF_STEROID_HORMONE_SECRETION	0.049071	0.58277	0.87694	-0.049071	0.4157	0.93339
GO_RESPONSE_TO_KETONE	4.4241	6.1189e-10	2.9658e-08	-3.9891	1	1
GO_NEGATIVE_REGULATION_OF_PROTEIN_KINASE_B_SIGNALING	0.10569	0.63042	0.87694	-0.10569	0.36905	0.93339
GO_LYMPHANGIOGENESIS	0	0.61128	0.87694	0	0.38444	0.93339
GO_REGULATION_OF_POSTSYNAPTIC_MEMBRANE_POTENTIAL	-0.46208	0.87006	0.93626	0.46208	0.12648	0.93339
GO_POSITIVE_REGULATION_OF_TOLL_LIKE_RECEPTOR_SIGNALING_PATHWAY	-0.18242	0.76606	0.89157	0.18242	0.23212	0.93339
GO_SENSORY_PERCEPTION_OF_TASTE	0	0.62533	0.87694	0	0.37383	0.93339
GO_FEAR_RESPONSE	-0.26151	0.77137	0.89283	0.26151	0.22452	0.93339
GO_REGULATION_OF_CLATHRIN_MEDIATED_ENDOCYTOSIS	0	0.63374	0.87694	0	0.36538	0.93339
GO_REGULATION_OF_ENDOTHELIAL_CELL_MIGRATION	2.761	0.00015909	0.0019429	-2.761	0.9999	1
GO_LABYRINTHINE_LAYER_BLOOD_VESSEL_DEVELOPMENT	0.21314	0.51199	0.87694	-0.21314	0.48985	0.98543
GO_NEURON_NEURON_SYNAPTIC_TRANSMISSION	-0.20195	0.79524	0.90373	0.20195	0.20175	0.93339
GO_INNER_MITOCHONDRIAL_MEMBRANE_ORGANIZATION	0	0.64724	0.87694	0	0.3527	0.93339
GO_CILIUM_MORPHOGENESIS	-0.3681	0.96637	0.98439	0.3681	0.031666	0.93339
GO_ENERGY_COUPLED_PROTON_TRANSPORT_DOWN_ELECTROCHEMICAL_GRADIENT	0	0.67932	0.87694	0	0.31839	0.93339
GO_POSITIVE_REGULATION_OF_PHOSPHOPROTEIN_PHOSPHATASE_ACTIVITY	1.0573	0.087729	0.32041	-1.0573	0.92237	1
GO_CELLULAR_MODIFIED_AMINO_ACID_BIOSYNTHETIC_PROCESS	-0.31417	0.86524	0.93541	0.31417	0.13006	0.93339
GO_PROTEIN_LOCALIZATION_TO_VACUOLE	0.87658	0.21715	0.6176	-0.87658	0.79391	1
GO_METANEPHRIC_RENAL_VESICLE_MORPHOGENESIS	0.032131	0.57247	0.87694	-0.032131	0.42713	0.93796
GO_NEGATIVE_REGULATION_OF_RHO_PROTEIN_SIGNAL_TRANSDUCTION	-0.74901	0.9371	0.97122	0.74901	0.05887	0.93339
GO_CELLULAR_RESPONSE_TO_HYDROGEN_PEROXIDE	3.9799	1.8245e-08	6.6325e-07	-3.9799	1	1
GO_REGULATION_OF_ORGAN_GROWTH	1.4321	0.06114	0.24443	-1.4321	0.94742	1
GO_REGULATION_OF_SYNAPSE_ASSEMBLY	-1.3869	0.9964	0.99963	1.3869	0.0030316	0.82977
GO_NEGATIVE_REGULATION_OF_NEUROTRANSMITTER_SECRETION	0.052196	0.56051	0.87694	-0.052196	0.43957	0.94279
GO_POSITIVE_REGULATION_OF_CELL_GROWTH	1.7498	0.041765	0.18543	-1.7498	0.96434	1
GO_NEGATIVE_REGULATION_OF_OXIDOREDUCTASE_ACTIVITY	0	0.66472	0.87694	0	0.33462	0.93339
GO_EMBRYONIC_DIGESTIVE_TRACT_DEVELOPMENT	-0.3656	0.84323	0.92559	0.3656	0.15631	0.93339
GO_PROTEIN_O_LINKED_MANNOSYLATION	0	0.62585	0.87694	0	0.37299	0.93339
GO_GUANOSINE_CONTAINING_COMPOUND_BIOSYNTHETIC_PROCESS	0	0.62585	0.87694	0	0.37299	0.93339
GO_BONE_MINERALIZATION	1.6698	0.023478	0.11608	-1.6698	0.98084	1
GO_REGULATION_OF_TRANSMEMBRANE_RECEPTOR_PROTEIN_SERINE_THREONINE_KINASE_SIGNALING_PATHWAY	2.1979	0.01418	0.078453	-2.1979	0.98935	1
GO_CELLULAR_RESPONSE_TO_ORGANIC_SUBSTANCE	5.9975	1.9142e-10	1.0238e-08	-5.9583	1	1
GO_OVULATION_CYCLE_PROCESS	1.4402	0.051394	0.21839	-1.4402	0.95366	1
GO_POSITIVE_REGULATION_OF_CELL_ADHESION	1.725	0.12026	0.40827	-1.725	0.8921	1
GO_PROTEIN_LOCALIZATION_TO_CHROMATIN	0	0.62533	0.87694	0	0.37383	0.93339
GO_PROTEIN_O_LINKED_FUCOSYLATION	0	0.59372	0.87694	0	0.40606	0.93339
GO_CEREBRAL_CORTEX_DEVELOPMENT	0.10382	0.75349	0.88714	-0.10382	0.2445	0.93339
GO_ENDOCRINE_PANCREAS_DEVELOPMENT	-0.29086	0.83704	0.92346	0.29086	0.15951	0.93339
GO_REGULATION_OF_INTERLEUKIN_8_PRODUCTION	1.0543	0.14171	0.4579	-1.0543	0.86348	1
GO_RNA_PHOSPHODIESTER_BOND_HYDROLYSIS	0.18058	0.75573	0.88714	-0.18058	0.24378	0.93339
GO_ORGANIC_ACID_METABOLIC_PROCESS	3.0397	0.012687	0.072255	-2.7955	0.97469	1
GO_REGULATION_OF_EXCRETION	2.5255	0.00016185	0.0019663	-2.5255	0.99991	1
GO_AROMATIC_AMINO_ACID_FAMILY_METABOLIC_PROCESS	0	0.64662	0.87694	0	0.35262	0.93339
GO_CYCLIC_NUCLEOTIDE_MEDIATED_SIGNALING	1.3648	0.058195	0.23645	-1.3648	0.94985	1
GO_POSITIVE_REGULATION_OF_PHOSPHOLIPID_METABOLIC_PROCESS	0.93913	0.17467	0.52982	-0.93913	0.84283	1
GO_REGULATION_OF_ENDOCRINE_PROCESS	3.4478	1.6496e-07	4.6239e-06	-3.4478	1	1
GO_RESPONSE_TO_INSECTICIDE	1.9005	0.0050771	0.035169	-1.9005	0.99775	1
GO_REGULATION_OF_NUCLEAR_TRANSCRIBED_MRNA_POLY_A_TAIL_SHORTENING	1.5403	0.010437	0.061864	-1.5403	0.99101	1
GO_QUATERNARY_AMMONIUM_GROUP_TRANSPORT	0.019317	0.65305	0.87694	-0.019317	0.34645	0.93339
GO_EXIT_FROM_MITOSIS	0	0.62585	0.87694	0	0.37299	0.93339
GO_REGULATION_OF_SYMBIOSIS_ENCOMPASSING_MUTUALISM_THROUGH_PARASITISM	-0.39889	0.96945	0.9849	0.39889	0.028307	0.93339
GO_RESPONSE_TO_GROWTH_HORMONE	0	0.65629	0.87694	0	0.34128	0.93339
GO_PROTEIN_DEMANNOSYLATION	0	0.62585	0.87694	0	0.37299	0.93339
GO_G1_DNA_DAMAGE_CHECKPOINT	1.4849	0.073559	0.28101	-1.4849	0.93539	1
GO_POSITIVE_REGULATION_OF_PRI_MIRNA_TRANSCRIPTION_FROM_RNA_POLYMERASE_II_PROMOTER	3.5522	5.7653e-08	1.7533e-06	-3.5522	1	1
GO_RESPONSE_TO_OXYGEN_LEVELS	9.4256	0	0	-9.3899	1	1
GO_POSITIVE_REGULATION_OF_IMMUNE_SYSTEM_PROCESS	3.5433	0.00066173	0.0067227	-3.4851	0.99945	1
GO_PHOTOTRANSDUCTION_VISIBLE_LIGHT	0	0.62682	0.87694	0	0.37228	0.93339
GO_CELL_COMMUNICATION_INVOLVED_IN_CARDIAC_CONDUCTION	0	0.68602	0.87694	0	0.31179	0.93339
GO_PROTEIN_LOCALIZATION_TO_CHROMOSOME_TELOMERIC_REGION	0	0.62585	0.87694	0	0.37299	0.93339
GO_POSITIVE_REGULATION_OF_CALCIUM_ION_TRANSMEMBRANE_TRANSPORTER_ACTIVITY	-0.24629	0.80538	0.9092	0.24629	0.18874	0.93339
GO_REGULATION_OF_RECEPTOR_MEDIATED_ENDOCYTOSIS	1.8158	0.012074	0.069435	-1.8158	0.99022	1
GO_POSITIVE_REGULATION_OF_LYMPHOCYTE_MEDIATED_IMMUNITY	1.4737	0.06068	0.2434	-1.4737	0.94763	1
GO_POSITIVE_REGULATION_OF_BIOMINERAL_TISSUE_DEVELOPMENT	-0.089805	0.73657	0.88639	0.089805	0.26263	0.93339
GO_VIRAL_ENTRY_INTO_HOST_CELL	0.09371	0.73806	0.88639	-0.09371	0.26034	0.93339
GO_RESPONSE_TO_TRANSFORMING_GROWTH_FACTOR_BETA	2.8572	0.0002987	0.0033734	-2.8572	0.99981	1
GO_N_ACETYLGLUCOSAMINE_METABOLIC_PROCESS	0	0.63374	0.87694	0	0.36538	0.93339
GO_TRANSCRIPTION_ELONGATION_FROM_RNA_POLYMERASE_II_PROMOTER	-0.055259	0.80167	0.9078	0.055259	0.19578	0.93339
GO_OXIDATIVE_PHOSPHORYLATION	-0.28546	0.9055	0.95452	0.28546	0.08859	0.93339
GO_APOPTOTIC_NUCLEAR_CHANGES	-0.027466	0.69493	0.877	0.027466	0.30224	0.93339
GO_REGULATION_OF_RAC_PROTEIN_SIGNAL_TRANSDUCTION	0	0.62585	0.87694	0	0.37299	0.93339
GO_CELLULAR_AMIDE_METABOLIC_PROCESS	0.25226	0.97923	0.99159	-0.25226	0.02029	0.93339
GO_NEGATIVE_REGULATION_OF_EXTRINSIC_APOPTOTIC_SIGNALING_PATHWAY_IN_ABSENCE_OF_LIGAND	1.2486	0.0669	0.26313	-1.2486	0.94324	1
GO_PARENTAL_BEHAVIOR	0	0.59372	0.87694	0	0.40606	0.93339
GO_REGULATION_OF_DNA_BINDING	2.4947	0.00068104	0.0069039	-2.4947	0.99956	1
GO_IMMUNOGLOBULIN_PRODUCTION	0.40704	0.47188	0.87694	-0.40704	0.53344	1
GO_REGULATION_OF_TRANSFORMING_GROWTH_FACTOR_BETA_PRODUCTION	0.45643	0.39492	0.87694	-0.45643	0.61343	1
GO_TISSUE_MIGRATION	0.69587	0.35098	0.83536	-0.69587	0.65731	1
GO_ONE_CARBON_COMPOUND_TRANSPORT	0	0.55652	0.87694	0	0.44348	0.94279
GO_LEFT_RIGHT_AXIS_SPECIFICATION	-0.25858	0.76993	0.89206	0.25858	0.22598	0.93339
GO_RESPONSE_TO_ISCHEMIA	2.188	0.0011641	0.0106	-2.188	0.99925	1
GO_ENSHEATHMENT_OF_NEURONS	0.55386	0.45474	0.87694	-0.55386	0.55294	1
GO_ENTRY_INTO_OTHER_ORGANISM_INVOLVED_IN_SYMBIOTIC_INTERACTION	0.09371	0.73806	0.88639	-0.09371	0.26034	0.93339
GO_POSITIVE_REGULATION_OF_MAST_CELL_ACTIVATION_INVOLVED_IN_IMMUNE_RESPONSE	0	0.59148	0.87694	0	0.40736	0.93339
GO_POSITIVE_REGULATION_OF_PHOSPHORUS_METABOLIC_PROCESS	5.2817	1.4799e-09	6.751e-08	-5.2271	1	1
GO_CHROMATIN_DISASSEMBLY	0	0.64662	0.87694	0	0.35262	0.93339
GO_PLATELET_MORPHOGENESIS	0	0.64662	0.87694	0	0.35262	0.93339
GO_DENDRITE_MORPHOGENESIS	1.0092	0.14501	0.46598	-1.0092	0.86511	1
GO_RESPONSE_TO_AMPHETAMINE	1.3439	0.036833	0.16655	-1.3439	0.96542	1
GO_RESPONSE_TO_CAMP	4.766	1.0342e-11	7.1822e-10	-4.138	1	1
GO_MYOBLAST_DIFFERENTIATION	1.0212	0.14439	0.46431	-1.0212	0.87246	1
GO_POSITIVE_REGULATION_OF_ACTIN_NUCLEATION	0	0.64662	0.87694	0	0.35262	0.93339
GO_REGULATION_OF_MEGAKARYOCYTE_DIFFERENTIATION	-0.6365	0.92316	0.96419	0.6365	0.07113	0.93339
GO_NEGATIVE_REGULATION_OF_HEMOPOIESIS	0.25602	0.68065	0.87694	-0.25602	0.32048	0.93339
GO_REGULATION_OF_MUSCLE_CELL_DIFFERENTIATION	2.0826	0.012418	0.070983	-2.0826	0.99038	1
GO_INNATE_IMMUNE_RESPONSE_IN_MUCOSA	0	0.62682	0.87694	0	0.37228	0.93339
GO_REGULATION_OF_CHEMOKINE_SECRETION	0.028251	0.59493	0.87694	-0.028251	0.40236	0.93339
GO_RESPONSE_TO_STEROL	1.7923	0.0077378	0.049186	-1.7923	0.9937	1
GO_REGULATION_OF_ENDOPLASMIC_RETICULUM_STRESS_INDUCED_INTRINSIC_APOPTOTIC_SIGNALING_PATHWAY	-0.95482	0.97028	0.98531	0.95482	0.025533	0.93339
GO_RIBOSOMAL_SMALL_SUBUNIT_BIOGENESIS	-0.54541	0.94878	0.97521	0.54541	0.047691	0.93339
GO_TRABECULA_MORPHOGENESIS	0.65339	0.31263	0.78166	-0.65339	0.70532	1
GO_PHOTORECEPTOR_CELL_MAINTENANCE	0.2421	0.54808	0.87694	-0.2421	0.45393	0.95313
GO_REGULATION_OF_CALCIUM_ION_IMPORT	1.6987	0.023478	0.11608	-1.6987	0.98009	1
GO_HEPARAN_SULFATE_PROTEOGLYCAN_METABOLIC_PROCESS	-0.17365	0.74916	0.88679	0.17365	0.24541	0.93339
GO_INTESTINAL_EPITHELIAL_CELL_DEVELOPMENT	0.076414	0.58022	0.87694	-0.076414	0.41989	0.93339
GO_CELLULAR_RESPONSE_TO_GLUCAGON_STIMULUS	0	0.6917	0.87694	0	0.3053	0.93339
GO_REGULATION_OF_METAL_ION_TRANSPORT	2.431	0.005847	0.039315	-2.431	0.99566	1
GO_POSITIVE_REGULATION_OF_T_HELPER_1_TYPE_IMMUNE_RESPONSE	0.050944	0.5744	0.87694	-0.050944	0.4256	0.93791
GO_MODIFICATION_BY_SYMBIONT_OF_HOST_MORPHOLOGY_OR_PHYSIOLOGY	0.11631	0.64866	0.87694	-0.11631	0.35085	0.93339
GO_SISTER_CHROMATID_SEGREGATION	-0.38997	0.97215	0.98657	0.38997	0.026327	0.93339
GO_REGULATION_OF_CELL_MIGRATION_INVOLVED_IN_SPROUTING_ANGIOGENESIS	3.0064	3.2986e-06	6.8216e-05	-3.0064	1	1
GO_PHASIC_SMOOTH_MUSCLE_CONTRACTION	0.61719	0.25524	0.68968	-0.61719	0.75037	1
GO_AXON_ENSHEATHMENT_IN_CENTRAL_NERVOUS_SYSTEM	-0.81086	0.92786	0.96671	0.81086	0.06523	0.93339
GO_MONOSACCHARIDE_BIOSYNTHETIC_PROCESS	1.2446	0.086171	0.31671	-1.2446	0.92241	1
GO_ORGANELLE_MEMBRANE_FUSION	0.39613	0.57824	0.87694	-0.39613	0.42567	0.93791
GO_REGULATION_OF_ERK1_AND_ERK2_CASCADE	6.234	0	0	-6.1161	1	1
GO_REGULATION_OF_T_CELL_MEDIATED_CYTOTOXICITY	-0.56384	0.89244	0.94815	0.56384	0.10047	0.93339
GO_CARBOHYDRATE_DERIVATIVE_BIOSYNTHETIC_PROCESS	1.7474	0.23597	0.65253	-1.6775	0.74797	1
GO_NEGATIVE_REGULATION_OF_ACTIN_FILAMENT_BUNDLE_ASSEMBLY	-0.18628	0.73297	0.88639	0.18628	0.26355	0.93339
GO_POSITIVE_REGULATION_OF_CELL_JUNCTION_ASSEMBLY	1.7005	0.0115	0.066887	-1.7005	0.99044	1
GO_NONRIBOSOMAL_PEPTIDE_BIOSYNTHETIC_PROCESS	-0.094818	0.70202	0.87931	0.094818	0.29625	0.93339
GO_HEART_MORPHOGENESIS	1.4819	0.13274	0.43741	-1.4819	0.87663	1
GO_RAS_PROTEIN_SIGNAL_TRANSDUCTION	1.1194	0.2286	0.64034	-1.1194	0.78197	1
GO_NEGATIVE_REGULATION_OF_DENDRITE_DEVELOPMENT	0.53444	0.37966	0.87449	-0.53444	0.62903	1
GO_REGULATION_OF_HORMONE_SECRETION	1.7418	0.056958	0.2335	-1.7418	0.94952	1
GO_REGULATION_OF_CALCIUM_ION_TRANSPORT	2.6298	0.00047401	0.0050819	-2.6298	0.99969	1
GO_SENSORY_PERCEPTION_OF_LIGHT_STIMULUS	0.60212	0.50946	0.87694	-0.60212	0.49589	0.99084
GO_TERPENOID_METABOLIC_PROCESS	1.2396	0.098402	0.35045	-1.2396	0.90781	1
GO_LEUKOCYTE_TETHERING_OR_ROLLING	0	0.61128	0.87694	0	0.38444	0.93339
GO_CELL_PROLIFERATION	2.3317	0.069434	0.27036	-2.3317	0.94074	1
GO_REGULATION_OF_LIPID_KINASE_ACTIVITY	0.84416	0.21034	0.60602	-0.84416	0.79764	1
GO_POSITIVE_REGULATION_OF_OSTEOCLAST_DIFFERENTIATION	1.8177	0.0029416	0.022775	-1.8177	0.99713	1
GO_CEREBELLAR_PURKINJE_CELL_DIFFERENTIATION	3.359	7.3711e-09	2.9066e-07	-3.3591	1	1
GO_LYSOSOME_LOCALIZATION	0.56851	0.29216	0.74776	-0.56851	0.71323	1
GO_VITAMIN_D_METABOLIC_PROCESS	2.2487	0.00074644	0.0074373	-2.2487	0.99953	1
[truncated: 2,654 more rows]

## Sheet: Ece1.rev_4hhPBS_4h
Name	Stat (dist.dir.up)	p (dist.dir.up)	p adj (dist.dir.up)	Stat (dist.dir.dn)	p (dist.dir.dn)	p adj (dist.dir.dn)
GO_REGULATION_OF_DOPAMINE_METABOLIC_PROCESS	0.28594	0.51352	0.76668	-0.28594	0.49629	1
GO_LACTATE_TRANSPORT	1.1208	0.28368	0.55958	-1.1208	0.74277	1
GO_POSITIVE_REGULATION_OF_VIRAL_TRANSCRIPTION	0.70927	0.45214	0.72508	-0.70927	0.574	1
GO_DETECTION_OF_LIGHT_STIMULUS_INVOLVED_IN_VISUAL_PERCEPTION	-0.16948	0.59644	0.80762	0.16948	0.40744	1
GO_CARDIAC_CHAMBER_DEVELOPMENT	-0.22693	0.78309	0.89674	0.39593	0.19391	1
GO_CALCIUM_ION_TRANSMEMBRANE_IMPORT_INTO_CYTOSOL	2.8905	0.047619	0.15484	-2.8906	0.96737	1
GO_DNA_DEPENDENT_DNA_REPLICATION_MAINTENANCE_OF_FIDELITY	-1.3303	0.8856	0.94794	1.3303	0.1082	1
GO_TRNA_AMINOACYLATION	-3.4849	0.9973	1	3.4849	0.0020235	0.3923
GO_CIRCADIAN_RHYTHM	7.0132	1.0088e-05	0.00011944	-5.9014	0.99993	1
GO_PHOSPHATIDYLSERINE_ACYL_CHAIN_REMODELING	0.74623	0.39508	0.67436	-0.74623	0.622	1
GO_SPINAL_CORD_DEVELOPMENT	-1.3322	0.91507	0.96453	1.3322	0.085263	1
GO_REGULATION_OF_GENE_SILENCING_BY_RNA	1.6265	0.20067	0.44696	-1.6265	0.82189	1
GO_PLATELET_DERIVED_GROWTH_FACTOR_RECEPTOR_SIGNALING_PATHWAY	5.1905	0.0008004	0.0054211	-4.6732	0.99842	1
GO_GLUCURONATE_METABOLIC_PROCESS	0.61553	0.43368	0.70793	-0.61553	0.58099	1
GO_CELLULAR_RESPONSE_TO_LIPOPROTEIN_PARTICLE_STIMULUS	0.69529	0.40792	0.68472	-0.69529	0.60847	1
GO_REGULATION_OF_NLRP3_INFLAMMASOME_COMPLEX_ASSEMBLY	-0.87011	0.76725	0.88812	0.87011	0.22747	1
GO_POSITIVE_REGULATION_OF_EPITHELIAL_CELL_DIFFERENTIATION	4.7944	0.002786	0.015414	-4.7481	0.9985	1
GO_CEREBRAL_CORTEX_RADIAL_GLIA_GUIDED_MIGRATION	-0.83249	0.78701	0.89853	0.83249	0.20717	1
GO_POSITIVE_REGULATION_OF_KINASE_ACTIVITY	9.9752	4.9464e-08	9.9634e-07	-8.6015	1	1
GO_NEGATIVE_REGULATION_OF_TRANSCRIPTION_FACTOR_IMPORT_INTO_NUCLEUS	2.6907	0.069184	0.20702	-2.6907	0.94459	1
GO_POTASSIUM_ION_TRANSPORT	-0.88616	0.86207	0.93393	0.88616	0.14207	1
GO_L_PHENYLALANINE_METABOLIC_PROCESS	0.37407	0.46665	0.73464	-0.37407	0.55059	1
GO_REGULATION_OF_T_CELL_RECEPTOR_SIGNALING_PATHWAY	5.5449	0.00042309	0.0031803	-5.545	0.99988	1
GO_CARDIAC_MUSCLE_ADAPTATION	-0.53921	0.70589	0.86316	0.53921	0.29023	1
GO_NEGATIVE_REGULATION_OF_EPITHELIAL_CELL_PROLIFERATION	2.0934	0.21921	0.47441	-0.55234	0.44651	1
GO_MOVEMENT_IN_ENVIRONMENT_OF_OTHER_ORGANISM_INVOLVED_IN_SYMBIOTIC_INTERACTION	3.8879	0.020685	0.080208	-3.7645	0.98533	1
GO_REGULATION_OF_PROTEIN_TARGETING_TO_MITOCHONDRION	1.7674	0.27664	0.55174	-1.7674	0.76659	1
GO_APICAL_PROTEIN_LOCALIZATION	-1.8744	0.93242	0.97206	1.8744	0.064808	1
GO_REGULATION_OF_ESTABLISHMENT_OF_PLANAR_POLARITY	0.44492	0.65184	0.83523	-0.44492	0.38455	1
GO_FOREBRAIN_NEURON_DEVELOPMENT	0.094973	0.5804	0.80107	-0.094973	0.43557	1
GO_POSITIVE_REGULATION_OF_PROTEIN_MATURATION	0.96891	0.31447	0.5924	-0.96891	0.70267	1
GO_NEUROMUSCULAR_JUNCTION_DEVELOPMENT	-0.62054	0.78022	0.89484	0.62054	0.21974	1
GO_MITOTIC_CYTOKINESIS	0.10093	0.63112	0.82432	-0.10093	0.38555	1
GO_NEGATIVE_REGULATION_OF_RESPONSE_TO_ENDOPLASMIC_RETICULUM_STRESS	1.779	0.19746	0.44258	-1.779	0.8272	1
GO_SMAD_PROTEIN_SIGNAL_TRANSDUCTION	3.9522	0.015172	0.062751	-3.3197	0.97482	1
GO_CYTOPLASMIC_TRANSLATION	1.3365	0.34617	0.6231	-1.3365	0.68961	1
GO_MEIOTIC_CHROMOSOME_SEGREGATION	-0.0068619	0.66084	0.83879	0.0068619	0.35267	1
GO_POSITIVE_REGULATION_OF_CALCIUM_ION_TRANSPORT	2.1091	0.20185	0.44831	-1.6308	0.74661	1
GO_REGULATION_OF_DOUBLE_STRAND_BREAK_REPAIR	-1.5236	0.91974	0.96546	1.5236	0.074547	1
GO_RNA_DEPENDENT_DNA_BIOSYNTHETIC_PROCESS	-0.16264	0.66011	0.83875	0.16264	0.34656	1
GO_REGULATION_OF_B_CELL_RECEPTOR_SIGNALING_PATHWAY	0.26042	0.49626	0.75811	-0.26042	0.51885	1
GO_REGULATION_OF_G_PROTEIN_COUPLED_RECEPTOR_PROTEIN_SIGNALING_PATHWAY	2.2562	0.16188	0.3841	-2.2562	0.87191	1
GO_DENDRITE_DEVELOPMENT	1.8612	0.24915	0.51593	-1.8612	0.79408	1
GO_REGULATION_OF_RESPIRATORY_BURST	0.85715	0.34196	0.6184	-0.85715	0.6745	1
GO_G_PROTEIN_COUPLED_RECEPTOR_INTERNALIZATION	2.5703	0.063772	0.19496	-2.5703	0.95633	1
GO_MEMORY	4.9464	0.00312	0.017059	-4.5089	0.99644	1
GO_NEURON_DEVELOPMENT	6.7482	0.00091403	0.006067	-6.1091	0.99904	1
GO_REGULATION_OF_GOLGI_ORGANIZATION	0.15298	0.56976	0.79653	-0.15298	0.44184	1
GO_ENDOTHELIAL_CELL_DEVELOPMENT	6.0082	0.00018674	0.0015352	-5.4173	0.99966	1
GO_POSITIVE_REGULATION_OF_MYOTUBE_DIFFERENTIATION	3.7598	0.012025	0.051284	-2.8938	0.96495	1
GO_REGULATION_OF_CELL_ACTIVATION	11.442	8.2495e-11	2.7032e-09	-10.489	1	1
GO_MULTICELLULAR_ORGANISM_AGING	1.7052	0.20903	0.45948	-1.7052	0.81835	1
GO_ATP_DEPENDENT_CHROMATIN_REMODELING	-0.27768	0.74435	0.87879	0.27768	0.26671	1
GO_ANATOMICAL_STRUCTURE_FORMATION_INVOLVED_IN_MORPHOGENESIS	10.338	1.2202e-07	2.3175e-06	-8.2681	0.99999	1
GO_ION_TRANSPORT	3.7779	0.24787	0.51413	-3.4021	0.77574	1
GO_LIPID_MODIFICATION	0.36583	0.74358	0.87879	0.10814	0.18729	1
GO_NEGATIVE_REGULATION_OF_KIDNEY_DEVELOPMENT	-1.1215	0.82926	0.91877	1.1215	0.16159	1
GO_REGULATION_OF_HEPATOCYTE_PROLIFERATION	3.5155	0.013288	0.055701	-3.5155	0.99059	1
GO_ACYLGLYCEROL_HOMEOSTASIS	8.2662	2.4822e-08	5.2738e-07	-3.8484	0.99481	1
GO_NEGATIVE_REGULATION_OF_PHOSPHOPROTEIN_PHOSPHATASE_ACTIVITY	3.2395	0.032778	0.11687	-3.2395	0.97851	1
GO_NEGATIVE_REGULATION_OF_PROTEIN_COMPLEX_ASSEMBLY	1.6008	0.33072	0.60777	-1.6008	0.71386	1
GO_HEMOGLOBIN_METABOLIC_PROCESS	3.1184	0.039989	0.13661	-3.1184	0.97576	1
GO_SINGLE_FERTILIZATION	-0.57253	0.81626	0.91234	0.57253	0.19834	1
GO_LEUKOCYTE_ACTIVATION	10.379	1.2101e-08	2.76e-07	-9.3548	1	1
GO_CHROMOSOME_ORGANIZATION	-1.3195	0.99883	1	1.7989	0.00054484	0.16901
GO_REGULATION_OF_MITOCHONDRIAL_DEPOLARIZATION	0.58113	0.43703	0.71081	-0.58113	0.57767	1
GO_NEGATIVE_REGULATION_OF_MAP_KINASE_ACTIVITY	9.2815	5.2894e-09	1.2818e-07	-6.5943	0.99998	1
GO_SYNAPTIC_VESICLE_LOCALIZATION	-0.20857	0.7643	0.88694	0.20857	0.24882	1
GO_PHENOL_CONTAINING_COMPOUND_METABOLIC_PROCESS	0.92817	0.41807	0.69202	-0.92817	0.61492	1
GO_REGULATION_OF_ANTIGEN_RECEPTOR_MEDIATED_SIGNALING_PATHWAY	5.0801	0.0013861	0.0087035	-5.0801	0.99942	1
GO_ESTABLISHMENT_OF_SPINDLE_ORIENTATION	2.0007	0.16102	0.38265	-2.001	0.86811	1
GO_METANEPHRIC_NEPHRON_MORPHOGENESIS	-0.6149	0.74416	0.87879	0.6149	0.25253	1
GO_CARBOXYLIC_ACID_BIOSYNTHETIC_PROCESS	3.1023	0.12642	0.32092	-2.9121	0.89217	1
GO_GLYCERALDEHYDE_3_PHOSPHATE_METABOLIC_PROCESS	0.25243	0.554	0.79087	-0.25243	0.4578	1
GO_RESPONSE_TO_UV_C	2.3163	0.10784	0.28509	-2.3163	0.91541	1
GO_CARBOHYDRATE_CATABOLIC_PROCESS	4.2984	0.0097037	0.042879	-4.2984	0.99496	1
GO_DENTATE_GYRUS_DEVELOPMENT	1.2839	0.2516	0.51892	-1.2839	0.78045	1
GO_ESTABLISHMENT_OR_MAINTENANCE_OF_TRANSMEMBRANE_ELECTROCHEMICAL_GRADIENT	0.39698	0.46797	0.73464	-0.39698	0.55109	1
GO_STRESS_FIBER_ASSEMBLY	0.0039243	0.60198	0.80902	-0.0039243	0.40491	1
GO_LABYRINTHINE_LAYER_DEVELOPMENT	6.2934	8.1999e-05	0.00076004	-6.0079	0.99994	1
GO_N_TERMINAL_PROTEIN_AMINO_ACID_ACETYLATION	-0.5161	0.73066	0.87307	0.5161	0.26727	1
GO_NEUROLOGICAL_SYSTEM_PROCESS	7.9829	2.5941e-05	0.00028006	-7.2733	0.99997	1
GO_NEURONAL_STEM_CELL_DIVISION	0.11867	0.55683	0.79184	-0.11867	0.45002	1
GO_CERAMIDE_CATABOLIC_PROCESS	0.58812	0.41143	0.68566	-0.58812	0.60273	1
GO_EXCRETION	1.2364	0.28093	0.55807	-1.2364	0.74184	1
GO_DIGESTION	2.9074	0.072493	0.21485	-2.9074	0.94876	1
GO_POSITIVE_REGULATION_OF_SYNAPTIC_TRANSMISSION_GLUTAMATERGIC	3.6664	0.016983	0.068182	-3.2651	0.97942	1
GO_POSITIVE_REGULATION_OF_MITOTIC_NUCLEAR_DIVISION	5.3382	0.0012172	0.0077481	-4.8173	0.9982	1
GO_HINDBRAIN_DEVELOPMENT	-0.52729	0.83402	0.92074	0.76205	0.13883	1
GO_OLIGOSACCHARIDE_METABOLIC_PROCESS	0.47489	0.56405	0.79458	-0.47489	0.46419	1
GO_NEGATIVE_REGULATION_OF_DENDRITIC_SPINE_DEVELOPMENT	-0.54522	0.71757	0.86587	0.54522	0.27853	1
GO_MODULATION_OF_GROWTH_OF_SYMBIONT_INVOLVED_IN_INTERACTION_WITH_HOST	-0.76232	0.72439	0.87011	0.76232	0.26882	1
GO_CHROMOSOME_SEGREGATION	0.15443	0.84563	0.92639	-0.11194	0.17619	1
GO_NEGATIVE_REGULATION_OF_CYCLIN_DEPENDENT_PROTEIN_KINASE_ACTIVITY	0.17403	0.58618	0.80456	-0.17409	0.42527	1
GO_ETHER_METABOLIC_PROCESS	0.6645	0.41573	0.68921	-0.6645	0.60022	1
GO_HEMATOPOIETIC_PROGENITOR_CELL_DIFFERENTIATION	0.21212	0.6722	0.84397	-0.21212	0.35298	1
GO_CYTOKINE_METABOLIC_PROCESS	5.4679	0.00018238	0.0015073	-5.4679	0.99991	1
GO_ANTEROGRADE_AXONAL_TRANSPORT	-1.3039	0.87405	0.94011	1.3039	0.12346	1
GO_NEGATIVE_REGULATION_OF_ERK1_AND_ERK2_CASCADE	12.387	2.3648e-14	1.3099e-12	-9.6692	1	1
GO_STEROID_BIOSYNTHETIC_PROCESS	1.7595	0.3082	0.58652	-1.7596	0.73904	1
GO_ALDITOL_PHOSPHATE_METABOLIC_PROCESS	0.48843	0.50669	0.76522	-0.48843	0.51751	1
GO_SODIUM_INDEPENDENT_ORGANIC_ANION_TRANSPORT	2.72	0.06612	0.20095	-2.72	0.95554	1
GO_REGULATION_OF_PROTEIN_TYROSINE_KINASE_ACTIVITY	7.2624	4.0084e-06	5.1809e-05	-6.039	0.99996	1
GO_REGULATION_OF_INTERFERON_BETA_PRODUCTION	-0.35897	0.76456	0.88694	0.35897	0.24756	1
GO_NUCLEOSOME_DISASSEMBLY	0.039575	0.60831	0.81237	-0.039575	0.39982	1
GO_DNA_TEMPLATED_TRANSCRIPTION_ELONGATION	1.0366	0.47142	0.7388	-1.0366	0.57335	1
GO_N_GLYCAN_PROCESSING	-1.3559	0.87822	0.94265	1.3559	0.11879	1
GO_INORGANIC_ION_IMPORT_INTO_CELL	0.10386	0.57397	0.79674	-0.10386	0.43296	1
GO_ENDOPLASMIC_RETICULUM_TO_CYTOSOL_TRANSPORT	0.66433	0.42971	0.70462	-0.66447	0.59649	1
GO_NEGATIVE_REGULATION_OF_REPRODUCTIVE_PROCESS	5.3714	0.00072237	0.0049722	-4.037	0.99505	1
GO_G_PROTEIN_COUPLED_PURINERGIC_RECEPTOR_SIGNALING_PATHWAY	-1.589	0.89597	0.9537	1.589	0.098014	1
GO_MEMBRANE_DEPOLARIZATION	1.1725	0.33243	0.6097	-1.1725	0.69848	1
GO_OLFACTORY_BULB_INTERNEURON_DIFFERENTIATION	-0.38768	0.65893	0.83817	0.38768	0.33729	1
GO_POSITIVE_REGULATION_OF_G_PROTEIN_COUPLED_RECEPTOR_PROTEIN_SIGNALING_PATHWAY	1.848	0.17703	0.41206	-1.848	0.84813	1
GO_ATTACHMENT_OF_SPINDLE_MICROTUBULES_TO_KINETOCHORE	-1.1497	0.84008	0.92453	1.1497	0.1594	1
GO_VIRAL_BUDDING	0.8725	0.40967	0.68566	-0.8725	0.61999	1
GO_REGULATION_OF_LYASE_ACTIVITY	0.92061	0.39564	0.67456	-0.92061	0.63229	1
GO_RESPONSE_TO_NITROGEN_COMPOUND	13.292	8.2234e-13	3.7149e-11	-11.976	1	1
GO_NEGATIVE_REGULATION_OF_TRANSMEMBRANE_TRANSPORT	4.2729	0.010039	0.044111	-4.2729	0.99418	1
GO_REGULATION_OF_DNA_RECOMBINATION	3.269	0.03973	0.13623	-1.5408	0.76582	1
GO_REGULATION_OF_LEUKOCYTE_PROLIFERATION	7.7942	9.1372e-06	0.00011014	-6.528	0.99993	1
GO_RESPONSE_TO_ETHANOL	1.3107	0.4175	0.69182	-1.0907	0.56661	1
GO_SULFUR_COMPOUND_METABOLIC_PROCESS	-0.96681	0.9595	0.98511	0.96683	0.046316	1
GO_POSITIVE_REGULATION_OF_TYROSINE_PHOSPHORYLATION_OF_STAT1_PROTEIN	3.4798	0.016669	0.067269	-3.4733	0.99102	1
GO_REGULATION_OF_CELL_CYCLE_CHECKPOINT	5.2142	0.0010362	0.0067814	-3.3918	0.9807	1
GO_NEGATIVE_REGULATION_OF_TRANSCRIPTION_REGULATORY_REGION_DNA_BINDING	-0.96971	0.82334	0.91542	0.96971	0.17055	1
GO_POSITIVE_REGULATION_OF_DNA_REPLICATION	3.5039	0.041539	0.13996	-3.3085	0.96336	1
GO_MYELINATION_IN_PERIPHERAL_NERVOUS_SYSTEM	2.6197	0.06694	0.20212	-2.1025	0.89551	1
GO_NEGATIVE_REGULATION_OF_NEURON_APOPTOTIC_PROCESS	4.6763	0.0042144	0.021886	-3.5391	0.98048	1
GO_POSITIVE_REGULATION_OF_REPRODUCTIVE_PROCESS	3.0406	0.046247	0.15186	-3.0406	0.96368	1
GO_POSITIVE_REGULATION_OF_METANEPHROS_DEVELOPMENT	5.4743	0.00019133	0.0015673	-5.4682	0.99991	1
GO_POSITIVE_REGULATION_OF_LYMPHOCYTE_APOPTOTIC_PROCESS	4.9353	0.0018007	0.010867	-4.9353	0.99919	1
GO_NUCLEOTIDE_PHOSPHORYLATION	5.0996	0.001641	0.010087	-5.0996	0.9992	1
GO_POSITIVE_REGULATION_OF_GENE_EXPRESSION_EPIGENETIC	-0.85422	0.87482	0.94052	0.85422	0.12423	1
GO_GLUTAMATE_SECRETION	0.79245	0.39632	0.67456	-0.79245	0.63182	1
GO_REGULATION_OF_MRNA_METABOLIC_PROCESS	2.6762	0.12363	0.31558	-2.6762	0.90895	1
GO_POSITIVE_REGULATION_OF_PROTEIN_BINDING	1.2285	0.40411	0.68143	-1.2279	0.63393	1
GO_REGULATION_OF_NFAT_PROTEIN_IMPORT_INTO_NUCLEUS	0.16065	0.55853	0.79301	-0.16065	0.44931	1
GO_REGULATION_OF_VASCULOGENESIS	1.3631	0.23512	0.4957	-1.3631	0.79711	1
GO_POSITIVE_REGULATION_OF_PURINE_NUCLEOTIDE_METABOLIC_PROCESS	2.0942	0.19075	0.43338	-1.9036	0.8162	1
GO_LENS_FIBER_CELL_DIFFERENTIATION	1.8433	0.16696	0.39338	-1.8433	0.86336	1
GO_SENSORY_PERCEPTION	4.0573	0.045787	0.15099	-3.9666	0.97059	1
GO_HEPATICOBILIARY_SYSTEM_DEVELOPMENT	1.9547	0.26726	0.53835	-1.8588	0.77104	1
GO_FATTY_ACID_CATABOLIC_PROCESS	-1.9996	0.97182	0.98904	1.9996	0.023837	1
GO_REGULATION_OF_VESICLE_FUSION	-0.2911	0.73867	0.87685	0.2911	0.26886	1
GO_MITOCHONDRIAL_RESPIRATORY_CHAIN_COMPLEX_I_BIOGENESIS	0.29427	0.62595	0.82213	-0.29427	0.40057	1
GO_NEGATIVE_REGULATION_OF_CELLULAR_RESPONSE_TO_TRANSFORMING_GROWTH_FACTOR_BETA_STIMULUS	-0.18496	0.74187	0.87786	0.18496	0.27419	1
GO_REGULATION_OF_LIPID_STORAGE	3.0546	0.04458	0.14806	-3.0546	0.9673	1
GO_CARBOHYDRATE_TRANSPORT	7.7423	1.0205e-06	1.5317e-05	-5.6952	0.99979	1
GO_REGULATION_OF_CELLULAR_RESPONSE_TO_GROWTH_FACTOR_STIMULUS	4.6915	0.015608	0.063875	-3.6169	0.95425	1
GO_EMBRYONIC_HEMOPOIESIS	2.1547	0.13053	0.32758	-1.3306	0.74932	1
GO_EMBRYO_DEVELOPMENT_ENDING_IN_BIRTH_OR_EGG_HATCHING	5.6829	0.0084981	0.038919	-4.6469	0.97859	1
GO_ANTIGEN_PROCESSING_AND_PRESENTATION_OF_PEPTIDE_OR_POLYSACCHARIDE_ANTIGEN_VIA_MHC_CLASS_II	1.2931	0.38452	0.66353	-1.2931	0.66331	1
GO_RESPONSE_TO_IONIZING_RADIATION	4.1285	0.028476	0.104	-3.954	0.97939	1
GO_PROTEIN_EXPORT_FROM_NUCLEUS	1.4986	0.25572	0.52441	-1.4986	0.78341	1
GO_EPITHELIUM_DEVELOPMENT	12.368	1.6875e-11	6.2815e-10	-11.475	1	1
GO_POSITIVE_REGULATION_OF_SEQUESTERING_OF_CALCIUM_ION	0.37261	0.47846	0.74556	-0.37261	0.5369	1
GO_SECONDARY_METABOLITE_BIOSYNTHETIC_PROCESS	0.3955	0.47218	0.7394	-0.3955	0.54341	1
GO_CELL_MIGRATION_INVOLVED_IN_HEART_DEVELOPMENT	-4.559	0.99929	1	4.559	0.00036505	0.13066
GO_PROTEIN_LOCALIZATION_TO_CYTOSKELETON	-0.39546	0.74526	0.87903	0.39546	0.26029	1
GO_NUCLEAR_ENVELOPE_REASSEMBLY	0.78752	0.39674	0.67456	-0.78752	0.63002	1
GO_INTRINSIC_APOPTOTIC_SIGNALING_PATHWAY_IN_RESPONSE_TO_DNA_DAMAGE_BY_P53_CLASS_MEDIATOR	2.8434	0.062424	0.19173	-2.8434	0.95864	1
GO_REGULATION_OF_AUTOPHAGY	0.46001	0.76443	0.88694	-0.46001	0.27267	1
GO_PHOSPHOLIPID_METABOLIC_PROCESS	2.3741	0.34643	0.62334	-1.4752	0.49054	1
GO_AMMONIUM_ION_METABOLIC_PROCESS	1.8724	0.2964	0.57629	-1.8724	0.75173	1
GO_REGULATION_OF_INTERLEUKIN_4_PRODUCTION	3.4606	0.025552	0.095115	-3.4606	0.98278	1
GO_NCRNA_CATABOLIC_PROCESS	-0.33123	0.68766	0.85356	0.33123	0.31748	1
GO_REGULATION_OF_FAT_CELL_DIFFERENTIATION	6.1805	0.00018322	0.0015089	-5.7567	0.99984	1
GO_GLUTAMINE_FAMILY_AMINO_ACID_BIOSYNTHETIC_PROCESS	1.426	0.24127	0.50433	-1.3403	0.75598	1
GO_REGULATION_OF_PROTEIN_ACTIVATION_CASCADE	2.6305	0.079517	0.22981	-2.4111	0.92339	1
GO_REGULATION_OF_TELOMERASE_RNA_LOCALIZATION_TO_CAJAL_BODY	-0.39652	0.71225	0.86451	0.39652	0.28886	1
GO_REGULATION_OF_RNA_STABILITY	1.239	0.4768	0.74473	-1.239	0.57052	1
GO_BUNDLE_OF_HIS_CELL_TO_PURKINJE_MYOCYTE_COMMUNICATION	1.591	0.20907	0.45948	-1.591	0.82397	1
GO_REGULATION_OF_CELL_MATURATION	-0.50815	0.72836	0.87207	0.50815	0.27054	1
GO_NEGATIVE_REGULATION_OF_CELL_DEVELOPMENT	0.88166	0.65734	0.83762	1.1176	0.047589	1
GO_MAMMARY_GLAND_MORPHOGENESIS	1.0231	0.36464	0.6418	-0.96173	0.65687	1
GO_CELLULAR_PROTEIN_COMPLEX_DISASSEMBLY	1.0226	0.52688	0.77376	-1.0226	0.52072	1
GO_REGULATION_OF_CYTOKINE_PRODUCTION_INVOLVED_IN_INFLAMMATORY_RESPONSE	2.0032	0.1507	0.36313	-2.0032	0.87588	1
GO_URETER_DEVELOPMENT	-2.5838	0.96787	0.98845	2.5838	0.025499	1
GO_NEGATIVE_REGULATION_OF_PROTEIN_PROCESSING	8.1919	4.7704e-07	7.734e-06	-6.8219	0.99999	1
GO_BODY_MORPHOGENESIS	3.6872	0.016164	0.065742	-3.6872	0.98834	1
GO_SOMATIC_STEM_CELL_POPULATION_MAINTENANCE	0.65803	0.52721	0.77376	1.2681	0.08345	1
GO_CYTOPLASMIC_MICROTUBULE_ORGANIZATION	2.1836	0.15019	0.36246	-1.3694	0.72292	1
GO_POSITIVE_REGULATION_OF_DNA_DAMAGE_RESPONSE_SIGNAL_TRANSDUCTION_BY_P53_CLASS_MEDIATOR	2.7938	0.062427	0.19173	-2.7938	0.95346	1
GO_PROTEIN_ACTIVATION_CASCADE	3.9031	0.012982	0.054715	-3.7191	0.99073	1
GO_POSITIVE_REGULATION_OF_PHOSPHOLIPASE_ACTIVITY	2.8104	0.072303	0.21456	-2.5065	0.91944	1
GO_NEGATIVE_REGULATION_OF_PEPTIDYL_TYROSINE_PHOSPHORYLATION	4.5794	0.0042702	0.022053	-3.255	0.97306	1
GO_REGULATION_OF_COLLATERAL_SPROUTING	-1.6522	0.9139	0.96397	1.6522	0.082706	1
GO_ESTABLISHMENT_OR_MAINTENANCE_OF_MONOPOLAR_CELL_POLARITY	1.3077	0.24252	0.5058	-1.3077	0.77694	1
GO_NEURON_RECOGNITION	-1.5444	0.89743	0.95489	1.5444	0.096636	1
GO_NUCLEOSIDE_DIPHOSPHATE_METABOLIC_PROCESS	3.9974	0.017392	0.069522	-3.9974	0.99106	1
GO_MICROTUBULE_POLYMERIZATION_OR_DEPOLYMERIZATION	1.1087	0.37384	0.65369	-1.1087	0.65712	1
GO_RESPONSE_TO_AMMONIUM_ION	1.3284	0.30064	0.57901	-1.3284	0.73152	1
GO_REGULATION_OF_INTERLEUKIN_5_PRODUCTION	4.3885	0.0027719	0.015355	-4.3885	0.99845	1
GO_REGULATION_OF_GLUCOSE_IMPORT	-0.25744	0.71634	0.86553	0.25744	0.29569	1
GO_NEGATIVE_REGULATION_OF_PROTEOLYSIS	11.596	1.3817e-11	5.4024e-10	-10.35	1	1
GO_PINOCYTOSIS	2.2598	0.10517	0.28011	-2.2598	0.91358	1
GO_REGULATION_OF_EPITHELIAL_CELL_APOPTOTIC_PROCESS	10.632	3.1485e-12	1.3318e-10	-7.5853	1	1
GO_PHOSPHATIDYLETHANOLAMINE_METABOLIC_PROCESS	1.8605	0.15219	0.36604	-1.8605	0.86706	1
GO_PHOSPHATIDYLCHOLINE_METABOLIC_PROCESS	0.7388	0.48121	0.74682	-0.7388	0.55151	1
GO_LUNG_EPITHELIUM_DEVELOPMENT	2.5697	0.087543	0.24649	-1.8835	0.85453	1
GO_METENCEPHALON_DEVELOPMENT	-1.9058	0.96681	0.98804	2.1815	0.018965	1
GO_G_PROTEIN_COUPLED_PURINERGIC_NUCLEOTIDE_RECEPTOR_SIGNALING_PATHWAY	-2.2146	0.94619	0.98097	2.2146	0.045318	1
GO_ACTIN_FILAMENT_BUNDLE_ORGANIZATION	2.2631	0.13953	0.34553	-2.2631	0.89192	1
GO_CELLULAR_RESPONSE_TO_VIRUS	1.2564	0.28318	0.55951	-1.2564	0.74912	1
GO_CYTOPLASMIC_MRNA_PROCESSING_BODY_ASSEMBLY	0.15802	0.55925	0.7936	-0.15802	0.44855	1
GO_RESPIRATORY_GASEOUS_EXCHANGE	2.6706	0.076534	0.22451	-2.6706	0.93735	1
GO_NEGATIVE_REGULATION_OF_PROTEIN_MODIFICATION_BY_SMALL_PROTEIN_CONJUGATION_OR_REMOVAL	1.178	0.52882	0.77378	-1.178	0.52303	1
GO_AMINO_ACID_ACTIVATION	-3.4849	0.9973	1	3.4849	0.0020235	0.3923
GO_DENDRITIC_CELL_DIFFERENTIATION	3.7607	0.015529	0.063717	-3.7607	0.99166	1
GO_NATURAL_KILLER_CELL_DIFFERENTIATION	0.3797	0.48915	0.75265	-0.3797	0.52228	1
GO_BONE_TRABECULA_MORPHOGENESIS	-0.22044	0.64205	0.83013	0.22044	0.3589	1
GO_REGULATION_OF_INFLAMMATORY_RESPONSE_TO_ANTIGENIC_STIMULUS	0.52651	0.42726	0.70246	-0.52651	0.59261	1
GO_REGULATION_OF_PROTEASOMAL_UBIQUITIN_DEPENDENT_PROTEIN_CATABOLIC_PROCESS	2.0557	0.24572	0.5111	-1.0252	0.54367	1
GO_NEGATIVE_REGULATION_OF_NEURON_DIFFERENTIATION	-0.85282	0.91275	0.96327	2.9946	0.0030498	0.48933
GO_REGULATION_OF_SKELETAL_MUSCLE_TISSUE_DEVELOPMENT	0.61542	0.50289	0.76259	-0.61542	0.52442	1
GO_MUSCLE_TISSUE_DEVELOPMENT	6.7721	0.00011389	0.00099799	-6.1287	0.99981	1
GO_NEGATIVE_REGULATION_OF_PROTEIN_AUTOPHOSPHORYLATION	6.8425	2.61e-05	0.00028111	-5.2187	0.99967	1
GO_ACID_SECRETION	0.54991	0.52026	0.76917	-0.54991	0.50605	1
GO_POSITIVE_REGULATION_OF_ADAPTIVE_IMMUNE_RESPONSE	5.9167	0.00023845	0.0018966	-3.9788	0.99078	1
GO_REGULATION_OF_OSTEOCLAST_DIFFERENTIATION	3.9742	0.013385	0.05606	-3.9753	0.99196	1
GO_REGULATION_OF_PROTEIN_BINDING	2.8723	0.1469	0.35825	-2.8717	0.89106	1
GO_CARDIAC_SEPTUM_DEVELOPMENT	-0.7355	0.85567	0.93128	0.94038	0.11665	1
GO_REGULATION_OF_ICOSANOID_SECRETION	3.8891	0.012589	0.053346	-3.3501	0.98041	1
GO_L_ALPHA_AMINO_ACID_TRANSMEMBRANE_TRANSPORT	-1.7234	0.92918	0.97026	1.7234	0.064317	1
GO_REGULATION_OF_HISTONE_METHYLATION	-1.4879	0.93215	0.97206	1.4879	0.066873	1
GO_POSITIVE_REGULATION_OF_MITOCHONDRIAL_FISSION	1.6878	0.16531	0.39104	-1.6878	0.852	1
GO_POSITIVE_REGULATION_OF_NUCLEAR_TRANSCRIBED_MRNA_CATABOLIC_PROCESS_DEADENYLATION_DEPENDENT_DECAY	2.309	0.11065	0.28909	-2.309	0.91081	1
GO_ANTIMICROBIAL_HUMORAL_RESPONSE	5.2942	0.00083837	0.0056536	-5.2942	0.99963	1
GO_EPIDERMIS_MORPHOGENESIS	0.97027	0.36151	0.63959	-0.97029	0.66345	1
GO_INTERMEDIATE_FILAMENT_BASED_PROCESS	5.1794	0.00092206	0.0061116	-5.1794	0.99958	1
GO_COGNITION	7.8153	3.1118e-05	0.00032907	-6.6532	0.99989	1
GO_RESPONSE_TO_ZINC_ION	1.4005	0.30333	0.58085	-1.4005	0.73019	1
GO_PURINE_DEOXYRIBONUCLEOTIDE_METABOLIC_PROCESS	-0.10033	0.62759	0.82247	0.10033	0.37736	1
GO_DISRUPTION_OF_CELLS_OF_OTHER_ORGANISM	2.3041	0.088978	0.24932	-2.3041	0.93523	1
GO_AXIS_SPECIFICATION	0.66128	0.51267	0.76668	-0.18701	0.38434	1
GO_PHOSPHATIDYLINOSITOL_METABOLIC_PROCESS	2.7711	0.1631	0.38659	-1.5528	0.61817	1
GO_CELL_PART_MORPHOGENESIS	3.6981	0.15244	0.36629	-3.0705	0.81386	1
GO_PIGMENT_GRANULE_LOCALIZATION	-1.7664	0.92733	0.96904	1.7664	0.067885	1
GO_PROSTAGLANDIN_BIOSYNTHETIC_PROCESS	6.1209	0.00010771	0.00095828	-5.7772	0.9999	1
GO_VASCULAR_ENDOTHELIAL_GROWTH_FACTOR_SIGNALING_PATHWAY	4.8453	0.00089397	0.0059508	-3.7947	0.99459	1
GO_RESPONSE_TO_ORGANOPHOSPHORUS	14.28	0	0	-11.558	1	1
GO_AXO_DENDRITIC_TRANSPORT	-1.2515	0.89068	0.95097	1.2515	0.10706	1
GO_SINGLE_ORGANISM_MEMBRANE_FUSION	1.9841	0.25726	0.52639	-1.9841	0.78709	1
GO_REGULATION_OF_PROTEIN_UBIQUITINATION_INVOLVED_IN_UBIQUITIN_DEPENDENT_PROTEIN_CATABOLIC_PROCESS	1.5302	0.36062	0.6385	-1.5302	0.68962	1
GO_SUBSTRATE_INDEPENDENT_TELENCEPHALIC_TANGENTIAL_INTERNEURON_MIGRATION	1.0081	0.32471	0.60135	-1.0081	0.70026	1
GO_SKELETAL_MUSCLE_TISSUE_REGENERATION	2.3121	0.099433	0.2693	-2.3121	0.92214	1
GO_POLYSACCHARIDE_BIOSYNTHETIC_PROCESS	4.4793	0.0054089	0.026807	-4.4793	0.9971	1
GO_REGULATION_OF_TYROSINE_PHOSPHORYLATION_OF_STAT_PROTEIN	13.125	1.1102e-16	8.9067e-15	-10.899	1	1
GO_ORGAN_REGENERATION	5.1811	0.0014555	0.0090903	-5.1789	0.9994	1
GO_GLAND_MORPHOGENESIS	3.88	0.023371	0.088645	-3.8418	0.98543	1
GO_NEGATIVE_REGULATION_OF_ADAPTIVE_IMMUNE_RESPONSE	2.603	0.082242	0.23607	-2.603	0.94127	1
GO_REGULATION_OF_SYSTEMIC_ARTERIAL_BLOOD_PRESSURE_BY_CIRCULATORY_RENIN_ANGIOTENSIN	0.13945	0.53256	0.77729	-0.13945	0.47619	1
GO_RIBOSOME_BIOGENESIS	0.33591	0.84403	0.92603	-0.33571	0.1901	1
GO_B_CELL_HOMEOSTASIS	1.7745	0.19514	0.43987	-1.7745	0.82924	1
GO_IRE1_MEDIATED_UNFOLDED_PROTEIN_RESPONSE	0.89647	0.45847	0.73104	-0.89647	0.57792	1
GO_SINGLE_ORGANISM_BEHAVIOR	7.6246	1.9271e-05	0.00021198	-6.6554	0.99994	1
GO_POSITIVE_REGULATION_OF_CALCIUM_ION_DEPENDENT_EXOCYTOSIS	0.13663	0.56503	0.7946	-0.13663	0.44299	1
GO_POSITIVE_REGULATION_OF_ENDOCYTOSIS	4.5939	0.0085412	0.039057	-3.4255	0.96558	1
GO_MRNA_SPLICE_SITE_SELECTION	2.0647	0.1539	0.36894	-2.0649	0.87327	1
GO_REGULATION_OF_TRANSLATION_IN_RESPONSE_TO_STRESS	1.0637	0.33809	0.61519	-1.0637	0.68766	1
GO_NEGATIVE_REGULATION_OF_GENE_EXPRESSION	7.6965	0.0023019	0.013174	-6.4454	0.99357	1
GO_MULTI_ORGANISM_TRANSPORT	2.0704	0.2074	0.45702	-2.0704	0.82696	1
GO_PHENOL_CONTAINING_COMPOUND_BIOSYNTHETIC_PROCESS	0.44999	0.50265	0.76259	-0.44999	0.51246	1
GO_POSITIVE_REGULATION_OF_ERYTHROCYTE_DIFFERENTIATION	2.0458	0.15353	0.36843	-2.0309	0.87623	1
GO_DENDRITIC_CELL_MIGRATION	0.57037	0.4398	0.71256	-0.57037	0.57474	1
GO_SENSORY_PERCEPTION_OF_TEMPERATURE_STIMULUS	-0.22558	0.63048	0.82405	0.22558	0.37277	1
GO_LYSOSOMAL_TRANSPORT	0.56472	0.5827	0.8024	-0.56472	0.44829	1
GO_CELLULAR_CATABOLIC_PROCESS	3.5055	0.4758	0.74391	-3.476	0.66965	1
GO_POSITIVE_REGULATION_OF_DNA_BIOSYNTHETIC_PROCESS	-0.28886	0.75829	0.88495	0.28886	0.25574	1
GO_POSITIVE_REGULATION_OF_MACROPHAGE_ACTIVATION	3.3423	0.021461	0.082939	-3.3423	0.98655	1
GO_EXTRACELLULAR_NEGATIVE_REGULATION_OF_SIGNAL_TRANSDUCTION	1.8791	0.13498	0.33623	-1.8791	0.8813	1
GO_REGULATION_OF_CALCIUM_MEDIATED_SIGNALING	2.738	0.097957	0.26577	-2.738	0.92686	1
GO_REGULATION_OF_ALPHA_BETA_T_CELL_ACTIVATION	3.3127	0.04256	0.14267	-3.1686	0.9652	1
GO_MUSCLE_ORGAN_DEVELOPMENT	5.7536	0.0016408	0.010087	-4.986	0.99659	1
GO_POSITIVE_REGULATION_OF_HEMOPOIESIS	8.2859	8.1213e-07	1.2638e-05	-8.1003	1	1
GO_OUTFLOW_TRACT_SEPTUM_MORPHOGENESIS	0.60785	0.43018	0.70487	-0.60785	0.58493	1
GO_REGULATION_OF_MAMMARY_GLAND_EPITHELIAL_CELL_PROLIFERATION	-0.90985	0.8011	0.9043	0.90985	0.196	1
GO_REGULATION_OF_PHOSPHATIDYLINOSITOL_3_KINASE_ACTIVITY	-0.25361	0.69019	0.85548	0.25361	0.31677	1
GO_CELLULAR_RESPONSE_TO_EPIDERMAL_GROWTH_FACTOR_STIMULUS	3.0092	0.048555	0.15733	-2.1973	0.89891	1
GO_LEUKOCYTE_DEGRANULATION	2.3848	0.094709	0.26014	-2.3848	0.92526	1
GO_MYELOID_CELL_HOMEOSTASIS	4.0916	0.013124	0.055114	-3.7202	0.9843	1
GO_CELLULAR_GLUCAN_METABOLIC_PROCESS	4.2075	0.0088266	0.040068	-4.1976	0.9952	1
GO_REGULATION_OF_BLOOD_PRESSURE	3.588	0.04436	0.14754	-3.4427	0.96511	1
GO_REGULATION_OF_MORPHOGENESIS_OF_A_BRANCHING_STRUCTURE	3.4106	0.026436	0.098015	-2.5551	0.92662	1
GO_RESPONSE_TO_ELECTRICAL_STIMULUS	2.0908	0.14664	0.35791	-2.0908	0.88146	1
GO_NEGATIVE_REGULATION_OF_TELOMERE_MAINTENANCE_VIA_TELOMERASE	0.82396	0.3779	0.65706	-0.82396	0.63926	1
GO_REGULATION_OF_T_CELL_CHEMOTAXIS	3.4356	0.015261	0.063006	-3.4356	0.98905	1
GO_REGULATION_OF_ESTABLISHMENT_OF_PLANAR_POLARITY_INVOLVED_IN_NEURAL_TUBE_CLOSURE	-0.0030246	0.60939	0.81269	0.0030246	0.39898	1
GO_REGULATION_OF_CYTOKINE_PRODUCTION	11.233	4.0735e-11	1.404e-09	-9.6916	1	1
GO_REGULATION_OF_ERBB_SIGNALING_PATHWAY	10.626	2.469e-11	8.8372e-10	-8.5122	1	1
GO_REGULATION_OF_CHOLESTEROL_HOMEOSTASIS	6.622	6.5185e-06	8.1974e-05	-5.9138	0.99998	1
GO_VENTRICULAR_SEPTUM_MORPHOGENESIS	-1.078	0.85222	0.93019	1.078	0.14289	1
GO_POSITIVE_REGULATION_OF_ENDOTHELIAL_CELL_CHEMOTAXIS	4.5941	0.002065	0.012122	-3.4709	0.99098	1
GO_POSITIVE_REGULATION_OF_ENDOTHELIAL_CELL_DIFFERENTIATION	1.148	0.29876	0.57688	-1.0616	0.70195	1
GO_NEGATIVE_REGULATION_OF_SMOOTH_MUSCLE_CELL_PROLIFERATION	4.2845	0.0080527	0.037209	-4.2845	0.99572	1
GO_TOLERANCE_INDUCTION	3.5023	0.016623	0.067198	-3.5023	0.98998	1
GO_CHEMICAL_HOMEOSTASIS	7.7438	0.00015721	0.0013204	-6.5218	0.99937	1
GO_SYNAPSE_ORGANIZATION	-1.1668	0.9209	0.96597	1.1668	0.082721	1
GO_METANEPHROS_DEVELOPMENT	-0.19701	0.71825	0.86587	0.19701	0.29096	1
GO_REGULATION_OF_MICROTUBULE_BASED_PROCESS	-0.41216	0.91649	0.96466	0.41216	0.098646	1
GO_NEGATIVE_REGULATION_OF_TRANSPORTER_ACTIVITY	3.8409	0.012381	0.052611	-3.8409	0.99127	1
GO_ENDOSOME_ORGANIZATION	0.21968	0.64164	0.83013	-0.21968	0.38435	1
GO_REGULATION_OF_WOUND_HEALING	11.948	6.6058e-14	3.4768e-12	-9.8578	1	1
GO_REGULATION_OF_MAPK_CASCADE	13.75	1.5543e-15	1.0045e-13	-10.877	1	1
GO_DEVELOPMENTAL_PROGRAMMED_CELL_DEATH	5.9009	0.00011066	0.00097679	-5.0733	0.99964	1
GO_POSITIVE_REGULATION_OF_SKELETAL_MUSCLE_TISSUE_DEVELOPMENT	-0.4636	0.71831	0.86587	0.4636	0.28422	1
GO_FOCAL_ADHESION_ASSEMBLY	2.5287	0.077087	0.22545	-2.529	0.94416	1
GO_MYELOID_LEUKOCYTE_MIGRATION	9.1079	3.546e-08	7.3007e-07	-7.7302	1	1
GO_COLLAGEN_FIBRIL_ORGANIZATION	2.9686	0.051456	0.16489	-2.9686	0.96221	1
GO_ICOSANOID_BIOSYNTHETIC_PROCESS	4.293	0.007337	0.034816	-4.05	0.99356	1
GO_POSITIVE_REGULATION_OF_NEURON_DEATH	5.3696	0.001075	0.0069863	-5.3696	0.99954	1
GO_RESPONSE_TO_ESTRADIOL	6.4399	0.00028163	0.0022098	-5.369	0.99903	1
GO_CORONARY_VASCULATURE_DEVELOPMENT	2.4117	0.10172	0.27358	-1.8599	0.84138	1
GO_CARTILAGE_DEVELOPMENT	3.4052	0.052404	0.16733	-2.8607	0.92707	1
GO_REGULATION_OF_TUMOR_NECROSIS_FACTOR_SUPERFAMILY_CYTOKINE_PRODUCTION	6.1152	0.00014891	0.0012552	-5.6577	0.99983	1
GO_NEURON_PROJECTION_EXTENSION	1.8529	0.18739	0.42783	-0.23743	0.41486	1
GO_REGULATION_OF_CARDIAC_MUSCLE_TISSUE_DEVELOPMENT	1.4654	0.26212	0.5313	-1.4654	0.76672	1
GO_NEGATIVE_REGULATION_OF_CYCLIC_NUCLEOTIDE_METABOLIC_PROCESS	4.2141	0.0052623	0.026244	-4.2141	0.9969	1
GO_PYRIMIDINE_NUCLEOTIDE_BIOSYNTHETIC_PROCESS	-0.52174	0.76177	0.88619	0.52174	0.2413	1
GO_RESPONSE_TO_MUSCLE_STRETCH	6.4225	5.5101e-05	0.00054783	-6.4225	0.99999	1
GO_NEGATIVE_REGULATION_OF_OLIGODENDROCYTE_DIFFERENTIATION	-1.9064	0.93596	0.97449	1.9064	0.055429	1
GO_ENTRY_INTO_CELL_OF_OTHER_ORGANISM_INVOLVED_IN_SYMBIOTIC_INTERACTION	3.8879	0.020685	0.080208	-3.7645	0.98533	1
GO_REGULATION_OF_PHOSPHATIDYLINOSITOL_3_KINASE_SIGNALING	7.0782	2.0775e-05	0.00022586	-5.8968	0.99988	1
GO_RESPONSE_TO_COLD	3.6387	0.016939	0.068063	-3.6386	0.98883	1
GO_NEGATIVE_REGULATION_OF_SODIUM_ION_TRANSPORT	0.45993	0.44568	0.71707	-0.45993	0.56708	1
GO_CELLULAR_RESPONSE_TO_INTERLEUKIN_1	11.49	8.7719e-13	3.8872e-11	-10.502	1	1
GO_CIRCULATORY_SYSTEM_PROCESS	5.1513	0.0063533	0.03078	-4.8366	0.9949	1
GO_REGULATION_OF_VASODILATION	1.5984	0.22953	0.4879	-1.5984	0.79834	1
GO_REGULATION_OF_TRIGLYCERIDE_METABOLIC_PROCESS	0.055127	0.60354	0.80996	-0.055127	0.41125	1
GO_NEGATIVE_REGULATION_OF_GLYCOPROTEIN_BIOSYNTHETIC_PROCESS	4.7706	0.0022408	0.012856	-3.3864	0.9833	1
GO_RESPONSE_TO_COCAINE	2.2396	0.12486	0.31818	-2.2396	0.9014	1
GO_CELL_CHEMOTAXIS	12.303	1.0569e-13	5.3456e-12	-10.805	1	1
GO_NEGATIVE_REGULATION_OF_INTRINSIC_APOPTOTIC_SIGNALING_PATHWAY_BY_P53_CLASS_MEDIATOR	0.71772	0.4149	0.68874	-0.71772	0.61107	1
GO_PROTEIN_DNA_COMPLEX_DISASSEMBLY	0.039575	0.60831	0.81237	-0.039575	0.39982	1
GO_RIBONUCLEOTIDE_CATABOLIC_PROCESS	-0.33139	0.70092	0.86029	0.33139	0.30284	1
GO_POSITIVE_REGULATION_OF_MITOTIC_SISTER_CHROMATID_SEPARATION	-2.1401	0.95475	0.98455	2.1401	0.04215	1
GO_DNA_TEMPLATED_TRANSCRIPTION_TERMINATION	-0.32366	0.81931	0.91355	0.32366	0.19776	1
GO_NEGATIVE_REGULATION_OF_INTERLEUKIN_1_PRODUCTION	10.262	6.342e-11	2.123e-09	-9.167	1	1
GO_POSITIVE_REGULATION_OF_CATION_CHANNEL_ACTIVITY	-0.65633	0.76574	0.88747	0.65633	0.23792	1
GO_REGULATION_OF_PROSTAGLANDIN_SECRETION	4.9849	0.0012276	0.0078035	-4.3372	0.9975	1
GO_REGULATION_OF_PODOSOME_ASSEMBLY	2.754	0.045074	0.14908	-2.754	0.96383	1
GO_REGULATION_OF_CELLULAR_SENESCENCE	0.064003	0.61359	0.81455	-0.064003	0.39936	1
GO_PURINE_RIBONUCLEOSIDE_CATABOLIC_PROCESS	0.28266	0.5251	0.77295	-0.28266	0.48468	1
GO_CARDIAC_LEFT_VENTRICLE_MORPHOGENESIS	0.29942	0.49448	0.75685	-0.29942	0.51957	1
GO_NEGATIVE_REGULATION_OF_STRIATED_MUSCLE_CELL_DIFFERENTIATION	3.0492	0.04595	0.15141	-3.0492	0.97027	1
GO_RESPONSE_TO_AMINE	2.1209	0.1432	0.35289	-2.1209	0.88428	1
GO_REGULATION_OF_ORGANIC_ACID_TRANSPORT	4.1237	0.0088745	0.040208	-3.7565	0.99137	1
GO_REGULATION_OF_DNA_DEPENDENT_DNA_REPLICATION	-1.6472	0.94469	0.98024	1.6472	0.054222	1
GO_NEGATIVE_REGULATION_OF_POTASSIUM_ION_TRANSMEMBRANE_TRANSPORTER_ACTIVITY	2.4912	0.08024	0.23118	-2.4912	0.93625	1
GO_PROTEIN_HOMOTETRAMERIZATION	1.4508	0.31649	0.59379	-1.4508	0.71955	1
GO_IMMUNE_SYSTEM_PROCESS	17.197	0	0	-16.087	1	1
GO_HEART_TRABECULA_MORPHOGENESIS	0.64241	0.4347	0.70847	-0.64241	0.59032	1
GO_RESPIRATORY_CHAIN_COMPLEX_IV_ASSEMBLY	-0.59038	0.72888	0.87207	0.59038	0.27539	1
GO_VESICLE_LOCALIZATION	0.80752	0.65017	0.83477	-0.78304	0.38821	1
GO_NITRIC_OXIDE_METABOLIC_PROCESS	4.8774	0.00079543	0.0053952	-4.1692	0.99752	1
GO_POSITIVE_REGULATION_OF_LEUKOCYTE_APOPTOTIC_PROCESS	6.7827	1.982e-05	0.00021649	-6.7827	0.99999	1
GO_POSITIVE_REGULATION_OF_CELL_FATE_COMMITMENT	2.3716	0.075136	0.22118	-2.3716	0.93735	1
GO_FOREBRAIN_MORPHOGENESIS	-2.5437	0.96945	0.98862	2.5437	0.022159	1
GO_TELOMERE_CAPPING	-2.0961	0.95221	0.98305	2.0961	0.043058	1
GO_PROSTATE_GLAND_MORPHOGENESIS	1.7732	0.17445	0.40736	-1.7732	0.84744	1
GO_NEGATIVE_REGULATION_OF_AXON_EXTENSION	1.2342	0.32349	0.60065	0.63122	0.20761	1
GO_POSITIVE_REGULATION_OF_TYPE_I_INTERFERON_PRODUCTION	0.81401	0.48257	0.74772	-0.81401	0.55337	1
GO_REGULATION_OF_STRESS_ACTIVATED_PROTEIN_KINASE_SIGNALING_CASCADE	4.4854	0.020581	0.080208	-4.0906	0.97837	1
GO_MYELOID_CELL_DEVELOPMENT	2.3746	0.1042	0.27881	-2.3746	0.91609	1
GO_NEGATIVE_REGULATION_OF_KINASE_ACTIVITY	8.3949	4.9861e-06	6.3913e-05	-6.3757	0.99971	1
GO_REGULATION_OF_MITOCHONDRIAL_MEMBRANE_PERMEABILITY_INVOLVED_IN_APOPTOTIC_PROCESS	3.9301	0.011651	0.049964	-3.9302	0.99405	1
GO_INTRACELLULAR_PROTEIN_TRANSPORT	3.4767	0.29726	0.57644	-3.3641	0.7846	1
GO_REGULATION_OF_HISTONE_DEACETYLATION	2.5548	0.087193	0.2461	-1.8903	0.85447	1
GO_REGULATION_OF_PHOSPHATASE_ACTIVITY	2.1929	0.22307	0.47875	-2.1929	0.8165	1
GO_NEUROTRANSMITTER_UPTAKE	-0.031581	0.57855	0.79976	0.031581	0.42789	1
GO_MICROTUBULE_ANCHORING	0.045078	0.59344	0.80762	-0.045078	0.4216	1
GO_CELL_DIVISION	1.7806	0.57749	0.79925	-1.7621	0.50493	1
GO_REGULATION_OF_MRNA_CATABOLIC_PROCESS	3.3327	0.029857	0.10786	-3.3327	0.98066	1
GO_INTERMEDIATE_FILAMENT_ORGANIZATION	3.9498	0.011373	0.04915	-3.9498	0.99334	1
GO_REGULATION_OF_INTERLEUKIN_10_PRODUCTION	3.6007	0.019539	0.076655	-3.6007	0.98705	1
GO_SODIUM_ION_EXPORT	0.023532	0.55785	0.79259	-0.023532	0.45256	1
GO_NEGATIVE_REGULATION_OF_CELL_DIVISION	-1.1561	0.88602	0.94817	1.1585	0.11089	1
GO_CELLULAR_RESPONSE_TO_UV	1.889	0.22912	0.48724	-1.7186	0.77669	1
GO_REGULATION_OF_NUCLEAR_DIVISION	4.6353	0.014187	0.058992	-3.741	0.96695	1
GO_RESPONSE_TO_ACID_CHEMICAL	6.8718	0.00014001	0.0011976	-6.1746	0.99981	1
GO_RESPONSE_TO_PROSTAGLANDIN_E	1.7416	0.1803	0.41752	-1.7416	0.83459	1
GO_NEGATIVE_REGULATION_OF_RESPONSE_TO_REACTIVE_OXYGEN_SPECIES	1.0072	0.34961	0.62543	-1.0072	0.67358	1
GO_POSITIVE_REGULATION_OF_EPITHELIAL_TO_MESENCHYMAL_TRANSITION	3.0152	0.046538	0.15266	-3.0152	0.96786	1
GO_RESPONSE_TO_STEROID_HORMONE	13.223	1.4211e-14	8.1633e-13	-11.339	1	1
GO_POSITIVE_REGULATION_OF_RNA_SPLICING	-1.6459	0.91482	0.96453	1.6459	0.080121	1
GO_RESPONSE_TO_IMMOBILIZATION_STRESS	7.9683	7.7376e-08	1.5127e-06	-7.6901	1	1
GO_RESPONSE_TO_INTERLEUKIN_4	3.3768	0.027685	0.10151	-3.326	0.98092	1
GO_POSITIVE_REGULATION_OF_KERATINOCYTE_DIFFERENTIATION	2.7738	0.064025	0.19548	-2.7756	0.95223	1
GO_CARDIAC_CHAMBER_MORPHOGENESIS	0.32501	0.63596	0.82671	-0.11696	0.33148	1
GO_REGULATION_OF_CARTILAGE_DEVELOPMENT	5.5009	0.00063329	0.0044783	-4.9828	0.99907	1
GO_POSITIVE_REGULATION_OF_INTERLEUKIN_8_PRODUCTION	5.3441	0.00052552	0.0038267	-3.9174	0.99396	1
GO_SEROTONIN_METABOLIC_PROCESS	-0.12994	0.59899	0.80762	0.12994	0.40363	1
GO_REGULATION_OF_DEFENSE_RESPONSE_TO_VIRUS	1.8981	0.33976	0.61706	-1.8981	0.71338	1
GO_RESPONSE_TO_PEPTIDE	10.124	2.3442e-08	5.0265e-07	-9.6245	1	1
GO_REGULATION_OF_ENDOTHELIAL_CELL_APOPTOTIC_PROCESS	11.318	1.9473e-13	9.6393e-12	-7.5351	1	1
GO_DNA_DEPENDENT_DNA_REPLICATION	-2.0119	0.97023	0.98872	2.0119	0.02904	1
GO_REGULATION_OF_SKELETAL_MUSCLE_CELL_DIFFERENTIATION	0.18158	0.55282	0.79087	-0.18158	0.45536	1
GO_POSITIVE_REGULATION_OF_CELLULAR_PROTEIN_CATABOLIC_PROCESS	2.7904	0.16431	0.38889	-2.4292	0.82415	1
GO_STEROL_HOMEOSTASIS	0.77009	0.43936	0.71256	-0.77009	0.58086	1
GO_POSITIVE_REGULATION_OF_MITOTIC_METAPHASE_ANAPHASE_TRANSITION	-2.1401	0.95475	0.98455	2.1401	0.04215	1
GO_EMBRYONIC_AXIS_SPECIFICATION	0.30327	0.55246	0.79087	-0.30327	0.46834	1
GO_REGULATION_OF_LEUKOCYTE_APOPTOTIC_PROCESS	3.914	0.020008	0.078366	-3.914	0.98848	1
GO_POSITIVE_REGULATION_OF_INTERLEUKIN_1_BETA_PRODUCTION	2.9612	0.044316	0.1475	-2.9612	0.96833	1
GO_CELLULAR_RESPONSE_TO_LIPID	12.452	2.5191e-13	1.1961e-11	-10.881	1	1
GO_SECRETION_BY_CELL	5.2191	0.011809	0.050455	-4.735	0.98913	1
GO_LIPOPROTEIN_METABOLIC_PROCESS	1.6898	0.33128	0.6083	-0.80718	0.47872	1
GO_DISRUPTION_OF_CELLS_OF_OTHER_ORGANISM_INVOLVED_IN_SYMBIOTIC_INTERACTION	2.0698	0.13464	0.33592	-2.0698	0.89569	1
GO_IRON_COORDINATION_ENTITY_TRANSPORT	-1.6861	0.91376	0.96397	1.6861	0.083669	1
GO_PHOSPHATIDYLCHOLINE_BIOSYNTHETIC_PROCESS	0.75937	0.40488	0.68184	-0.75937	0.62278	1
GO_KERATAN_SULFATE_METABOLIC_PROCESS	2.0952	0.14598	0.35693	-2.0952	0.88207	1
GO_REGULATION_OF_COAGULATION	9.7262	3.5874e-09	9.0806e-08	-7.7748	1	1
GO_MEMBRANE_BIOGENESIS	0.40553	0.51388	0.76668	-0.40553	0.50653	1
GO_REGULATION_OF_EPIDERMIS_DEVELOPMENT	7.2885	4.8776e-06	6.2695e-05	-5.9886	0.99992	1
GO_FORMATION_OF_PRIMARY_GERM_LAYER	9.6328	7.4498e-09	1.7686e-07	-6.7743	0.99998	1
GO_NEGATIVE_REGULATION_OF_MUSCLE_CELL_DIFFERENTIATION	4.1236	0.0073908	0.034889	-3.9082	0.99233	1
GO_ENERGY_RESERVE_METABOLIC_PROCESS	3.9043	0.015431	0.063428	-3.8952	0.99141	1
GO_GLYCOLIPID_BIOSYNTHETIC_PROCESS	3.1191	0.055505	0.17569	-1.8647	0.81292	1
GO_REGULATION_OF_ACTIN_NUCLEATION	0.74824	0.44125	0.71389	-0.74824	0.58475	1
GO_REGULATION_OF_DENDRITIC_CELL_DIFFERENTIATION	0.8891	0.33401	0.6112	-0.8891	0.68266	1
GO_EPITHELIAL_CELL_DEVELOPMENT	5.5666	0.0021555	0.01249	-5.2496	0.9984	1
GO_HAIR_CYCLE	4.1253	0.014153	0.058905	-3.9474	0.98917	1
GO_AMIDE_TRANSPORT	2.5572	0.12557	0.31946	-2.5572	0.90939	1
GO_REGULATION_OF_INTERFERON_GAMMA_PRODUCTION	5.3718	0.0017932	0.010836	-5.1167	0.9988	1
GO_NEGATIVE_REGULATION_OF_LIPID_METABOLIC_PROCESS	4.3039	0.010805	0.047118	-4.0394	0.99169	1
GO_PROTEIN_LOCALIZATION_TO_KINETOCHORE	-1.8791	0.92737	0.96904	1.8791	0.066818	1
GO_NEGATIVE_REGULATION_OF_FAT_CELL_DIFFERENTIATION	2.5343	0.085806	0.24375	-2.1384	0.88688	1
GO_PHOTOPERIODISM	2.4935	0.093807	0.25821	-2.4935	0.93152	1
GO_ALPHA_AMINO_ACID_BIOSYNTHETIC_PROCESS	0.44933	0.57931	0.8001	-0.40793	0.43791	1
GO_MESENCHYMAL_TO_EPITHELIAL_TRANSITION	-1.8401	0.92364	0.96708	1.8401	0.070493	1
GO_ESTABLISHMENT_OF_ENDOTHELIAL_INTESTINAL_BARRIER	2.5355	0.061275	0.18982	-2.5355	0.94957	1
GO_SALIVARY_GLAND_DEVELOPMENT	3.2066	0.038643	0.13319	-3.2066	0.97376	1
GO_CELL_CYCLE_DNA_REPLICATION	-0.91573	0.79774	0.90235	0.91573	0.20342	1
GO_NEGATIVE_REGULATION_OF_TRANSCRIPTION_ELONGATION_FROM_RNA_POLYMERASE_II_PROMOTER	1.9803	0.12882	0.32487	-1.9803	0.89979	1
GO_CHROMOSOME_CONDENSATION	0.80124	0.42743	0.70246	-0.80124	0.60138	1
GO_POSITIVE_REGULATION_OF_RESPONSE_TO_STIMULUS	18.775	0	0	-16.468	1	1
GO_REGULATION_OF_MONOOXYGENASE_ACTIVITY	3.3991	0.032908	0.11712	-3.0993	0.96554	1
GO_SENSORY_PERCEPTION_OF_MECHANICAL_STIMULUS	2.0929	0.22422	0.48055	-2.0931	0.81679	1
GO_ESTABLISHMENT_OF_EPITHELIAL_CELL_POLARITY	1.6013	0.21062	0.46163	-1.6013	0.82142	1
GO_TOLL_LIKE_RECEPTOR_9_SIGNALING_PATHWAY	2.2336	0.10832	0.28572	-2.2336	0.91067	1
GO_EMBRYONIC_DIGIT_MORPHOGENESIS	-3.3386	0.99738	1	3.3386	0.0018215	0.3923
GO_REGULATION_OF_CANONICAL_WNT_SIGNALING_PATHWAY	2.8271	0.17282	0.40388	-1.8689	0.68602	1
GO_NITROGEN_CYCLE_METABOLIC_PROCESS	0.051275	0.56646	0.79488	0.050152	0.41685	1
GO_DETECTION_OF_TEMPERATURE_STIMULUS_INVOLVED_IN_SENSORY_PERCEPTION_OF_PAIN	-0.12984	0.59897	0.80762	0.12984	0.40366	1
GO_T_CELL_ACTIVATION_INVOLVED_IN_IMMUNE_RESPONSE	8.0883	2.2013e-07	3.8945e-06	-7.6724	1	1
GO_NEGATIVE_REGULATION_OF_LEUKOCYTE_PROLIFERATION	4.7041	0.0034635	0.018678	-4.7041	0.99839	1
GO_NECROPTOTIC_PROCESS	0.92443	0.36272	0.6414	-0.92443	0.66713	1
GO_NEGATIVE_REGULATION_OF_GLIOGENESIS	-0.47054	0.72712	0.87131	0.47054	0.27914	1
GO_DENDRITIC_CELL_CHEMOTAXIS	0.70669	0.38164	0.66088	-0.70669	0.64091	1
GO_REGULATION_OF_ANTIGEN_PROCESSING_AND_PRESENTATION_OF_PEPTIDE_ANTIGEN	-0.068733	0.58842	0.80504	0.068733	0.41752	1
GO_REGULATION_OF_NEURONAL_SYNAPTIC_PLASTICITY	2.559	0.075081	0.22118	-2.559	0.94492	1
GO_REGULATION_OF_PHOSPHOLIPASE_C_ACTIVITY	1.1865	0.3182	0.59614	-1.1865	0.7098	1
GO_REGULATION_OF_DEVELOPMENTAL_GROWTH	3.2209	0.12143	0.31157	-1.815	0.65335	1
GO_MEMBRANE_DISASSEMBLY	1.1469	0.40339	0.68081	-1.1469	0.63352	1
GO_REGULATION_OF_SYNAPTIC_TRANSMISSION_GLUTAMATERGIC	4.0969	0.0090367	0.040704	-3.8064	0.99067	1
GO_ACTIVATION_OF_PHOSPHOLIPASE_C_ACTIVITY	1.2112	0.3024	0.58072	-1.2112	0.72248	1
GO_NEGATIVE_REGULATION_OF_BIOMINERAL_TISSUE_DEVELOPMENT	0.75211	0.3759	0.6555	-0.75211	0.65055	1
GO_NEGATIVE_REGULATION_OF_BONE_RESORPTION	2.4166	0.077921	0.2266	-2.4166	0.94092	1
GO_CELLULAR_RESPONSE_TO_EXTERNAL_STIMULUS	9.908	4.6321e-09	1.1404e-07	-8.5082	1	1
GO_NADP_METABOLIC_PROCESS	-0.27648	0.69324	0.85648	0.27648	0.31667	1
GO_POSITIVE_REGULATION_OF_MRNA_PROCESSING	1.4977	0.24058	0.50355	-1.4977	0.79111	1
GO_EPITHELIAL_TUBE_BRANCHING_INVOLVED_IN_LUNG_MORPHOGENESIS	0.8808	0.38445	0.66353	-0.88115	0.63969	1
GO_DETECTION_OF_MECHANICAL_STIMULUS_INVOLVED_IN_SENSORY_PERCEPTION	-0.0090293	0.57253	0.79665	0.0090293	0.43422	1
GO_REGULATION_OF_CELL_CELL_ADHESION_MEDIATED_BY_CADHERIN	-1.5689	0.88978	0.95065	1.5689	0.096481	1
GO_METANEPHRIC_EPITHELIUM_DEVELOPMENT	2.8609	0.055463	0.17568	-2.8609	0.96061	1
GO_REGULATION_OF_SMOOTH_MUSCLE_CELL_DIFFERENTIATION	2.6247	0.059963	0.18675	-2.2466	0.91838	1
GO_FATTY_ACID_BETA_OXIDATION	-2.2691	0.98059	0.99358	2.2691	0.01667	1
GO_ACTIN_FILAMENT_BASED_PROCESS	5.9602	0.0031063	0.017004	-5.9602	0.99909	1
GO_RESPONSE_TO_FLUID_SHEAR_STRESS	6.9293	6.2259e-06	7.8508e-05	-6.6822	1	1
GO_NEGATIVE_REGULATION_OF_MUSCLE_CONTRACTION	4.4331	0.0048222	0.024389	-4.0639	0.99467	1
GO_TRANSITION_METAL_ION_TRANSPORT	0.089231	0.70381	0.86272	-0.089231	0.31998	1
GO_POSITIVE_REGULATION_OF_MUSCLE_CELL_DIFFERENTIATION	4.0608	0.012832	0.054182	-3.5761	0.98227	1
GO_REGULATION_OF_ADAPTIVE_IMMUNE_RESPONSE	6.2488	0.00014867	0.0012552	-4.7411	0.99796	1
GO_PHOSPHATIDYLINOSITOL_BIOSYNTHETIC_PROCESS	0.79927	0.54564	0.78526	0.092189	0.25876	1
GO_POSITIVE_REGULATION_OF_CELL_COMMUNICATION	17.407	0	0	-15.068	1	1
GO_POSITIVE_REGULATION_OF_LIPID_KINASE_ACTIVITY	0.46657	0.5095	0.76564	-0.46657	0.5149	1
GO_RESPONSE_TO_CORTICOSTEROID	14.345	0	0	-11.582	1	1
GO_POSITIVE_REGULATION_OF_LEUKOCYTE_DEGRANULATION	0.084345	0.58731	0.80493	-0.084345	0.42287	1
GO_SODIUM_ION_TRANSMEMBRANE_TRANSPORT	2.6405	0.0902	0.25147	-2.6026	0.9277	1
GO_PROTEIN_UBIQUITINATION_INVOLVED_IN_UBIQUITIN_DEPENDENT_PROTEIN_CATABOLIC_PROCESS	-0.62687	0.86995	0.93815	0.62687	0.14194	1
GO_NEGATIVE_REGULATION_OF_BLOOD_VESSEL_ENDOTHELIAL_CELL_MIGRATION	2.0614	0.1321	0.33099	-2.0614	0.89265	1
GO_CELL_PROJECTION_ASSEMBLY	0.63711	0.72533	0.87052	-0.63711	0.32199	1
GO_REGULATION_OF_PROTEIN_IMPORT_INTO_NUCLEUS_TRANSLOCATION	3.451	0.020562	0.080208	-3.4511	0.98798	1
GO_GLUCOCORTICOID_METABOLIC_PROCESS	-0.42814	0.65455	0.83619	0.42814	0.34424	1
GO_PROTEIN_MATURATION	2.818	0.18036	0.41752	-2.818	0.87428	1
GO_SKELETAL_MUSCLE_ADAPTATION	0.57847	0.42088	0.69568	-0.57847	0.59799	1
GO_PROTEIN_N_LINKED_GLYCOSYLATION	-1.0146	0.90029	0.95684	1.0146	0.1048	1
GO_ANAPHASE_PROMOTING_COMPLEX_DEPENDENT_CATABOLIC_PROCESS	0.79475	0.50489	0.76472	-0.79475	0.53011	1
GO_HINDLIMB_MORPHOGENESIS	-4.7345	0.9996	1	4.7345	0.00022148	0.08588
GO_ESTABLISHMENT_OR_MAINTENANCE_OF_EPITHELIAL_CELL_APICAL_BASAL_POLARITY	1.0283	0.36392	0.6418	-1.0283	0.66974	1
GO_LOOP_OF_HENLE_DEVELOPMENT	-0.34188	0.65892	0.83817	0.34188	0.34343	1
GO_VESICLE_ORGANIZATION	2.5459	0.25261	0.52009	-2.5242	0.80858	1
GO_KERATINOCYTE_PROLIFERATION	5.6482	0.00011276	0.00099181	-5.0769	0.99973	1
GO_MACROPHAGE_ACTIVATION_INVOLVED_IN_IMMUNE_RESPONSE	3.0379	0.033967	0.12028	-3.0379	0.9772	1
GO_INDOLALKYLAMINE_METABOLIC_PROCESS	1.0963	0.28434	0.56012	-1.0963	0.73335	1
GO_POSITIVE_REGULATION_OF_BINDING	2.7567	0.11285	0.29352	-1.878	0.77639	1
GO_SMOOTH_MUSCLE_CELL_DIFFERENTIATION	2.1415	0.14952	0.36177	-1.508	0.76981	1
GO_MALE_GENITALIA_DEVELOPMENT	-0.10731	0.60047	0.80891	0.10731	0.40576	1
GO_REGULATION_OF_HYDROLASE_ACTIVITY	12.991	1.383e-12	5.9584e-11	-11.071	1	1
GO_ENDOCARDIAL_CUSHION_DEVELOPMENT	-2.0342	0.94815	0.98145	2.0342	0.047057	1
GO_NEGATIVE_REGULATION_OF_ERBB_SIGNALING_PATHWAY	7.296	5.1732e-06	6.5947e-05	-6.1769	0.99997	1
GO_RESPONSE_TO_DIETARY_EXCESS	0.41087	0.46797	0.73464	-0.40606	0.5464	1
GO_REGULATION_OF_MEIOTIC_NUCLEAR_DIVISION	0.35712	0.51137	0.76621	-0.35305	0.50773	1
GO_BRANCH_ELONGATION_OF_AN_EPITHELIUM	3.7068	0.016939	0.068063	-3.6172	0.98765	1
GO_POSITIVE_REGULATION_OF_CELLULAR_AMIDE_METABOLIC_PROCESS	4.9152	0.0038688	0.020479	-4.7388	0.9978	1
GO_POSITIVE_REGULATION_OF_VACUOLE_ORGANIZATION	-1.2946	0.87548	0.941	1.2946	0.11721	1
GO_NEGATIVE_REGULATION_OF_PLATELET_ACTIVATION	1.1818	0.30972	0.58821	-1.1818	0.71807	1
GO_GLUTAMINE_FAMILY_AMINO_ACID_CATABOLIC_PROCESS	0.27662	0.5229	0.77093	-0.27662	0.49043	1
GO_EMBRYONIC_SKELETAL_SYSTEM_DEVELOPMENT	-3.7971	0.99909	1	3.7971	0.00061164	0.17787
GO_NEURON_MATURATION	1.8752	0.16671	0.39337	-1.8752	0.85861	1
GO_POSITIVE_REGULATION_OF_PHOSPHATE_METABOLIC_PROCESS	16.854	0	0	-13.775	1	1
GO_THYMIC_T_CELL_SELECTION	-0.5096	0.71013	0.86451	0.5096	0.29502	1
GO_CELLULAR_RESPONSE_TO_BIOTIC_STIMULUS	10.337	5.3902e-09	1.2995e-07	-9.2076	1	1
GO_COENZYME_A_METABOLIC_PROCESS	-2.2325	0.96119	0.98511	2.2325	0.034172	1
GO_PROTEIN_LOCALIZATION_TO_CILIUM	0.56437	0.48736	0.75143	-0.56437	0.53809	1
GO_RNA_STABILIZATION	-0.54965	0.75491	0.88314	0.54965	0.24716	1
GO_ACTIN_MYOSIN_FILAMENT_SLIDING	1.4855	0.22797	0.48595	-1.4855	0.79494	1
GO_REGULATION_OF_CELL_MORPHOGENESIS_INVOLVED_IN_DIFFERENTIATION	4.8432	0.017169	0.068807	-4.0159	0.96754	1
GO_REGULATION_OF_PROTEIN_HOMODIMERIZATION_ACTIVITY	1.9551	0.16818	0.39522	-1.9551	0.8648	1
GO_REGULATION_OF_HETEROTYPIC_CELL_CELL_ADHESION	8.8707	1.678e-08	3.7536e-07	-8.2849	1	1
GO_CARBOXYLIC_ACID_CATABOLIC_PROCESS	-1.3579	0.95616	0.98455	1.3579	0.045762	1
GO_POSITIVE_REGULATION_OF_REACTIVE_OXYGEN_SPECIES_BIOSYNTHETIC_PROCESS	7.6467	6.5458e-07	1.0431e-05	-7.1084	1	1
GO_ALPHA_AMINO_ACID_METABOLIC_PROCESS	2.0802	0.32913	0.60627	-2.0553	0.72662	1
GO_MITOCHONDRIAL_DNA_METABOLIC_PROCESS	-1.0499	0.82277	0.91542	1.0499	0.17736	1
GO_CGMP_METABOLIC_PROCESS	4.4129	0.0054097	0.026807	-3.4114	0.98511	1
GO_ADULT_BEHAVIOR	0.28974	0.61667	0.81585	-0.28974	0.40938	1
GO_RETINAL_GANGLION_CELL_AXON_GUIDANCE	0.19426	0.53731	0.77982	-0.19426	0.47088	1
GO_POSITIVE_REGULATION_OF_MEMBRANE_INVAGINATION	0.22308	0.50987	0.76564	-0.22308	0.49998	1
GO_SPINDLE_LOCALIZATION	2.011	0.17855	0.41478	-2.0113	0.85152	1
GO_HYDROGEN_PEROXIDE_CATABOLIC_PROCESS	-0.057483	0.61713	0.81623	0.057483	0.38723	1
GO_ICOSANOID_TRANSPORT	-0.43104	0.69189	0.85553	0.43104	0.30579	1
GO_CELLULAR_RESPONSE_TO_ORGANIC_CYCLIC_COMPOUND	9.9651	1.1825e-08	2.7103e-07	-8.8138	1	1
GO_POSITIVE_REGULATION_OF_CYTOKINE_PRODUCTION_INVOLVED_IN_IMMUNE_RESPONSE	7.5095	2.3159e-06	3.1789e-05	-5.571	0.99983	1
GO_REGULATION_OF_PROTEIN_SUMOYLATION	1.5486	0.22095	0.47535	-1.5486	0.81132	1
GO_RESPONSE_TO_ENDOPLASMIC_RETICULUM_STRESS	2.6513	0.20825	0.45836	-2.6513	0.84645	1
GO_CELLULAR_RESPONSE_TO_LIGHT_STIMULUS	1.6054	0.31426	0.59226	-1.4464	0.69039	1
GO_POSITIVE_REGULATION_BY_HOST_OF_VIRAL_TRANSCRIPTION	0.75493	0.37547	0.6555	-0.75493	0.64292	1
GO_NEGATIVE_REGULATION_OF_STEM_CELL_DIFFERENTIATION	0.29152	0.58264	0.8024	-0.29152	0.43768	1
GO_NEGATIVE_REGULATION_OF_PRODUCTION_OF_MOLECULAR_MEDIATOR_OF_IMMUNE_RESPONSE	2.1463	0.12119	0.31139	-2.1463	0.90564	1
GO_SPHINGOLIPID_MEDIATED_SIGNALING_PATHWAY	-0.082785	0.60246	0.80902	0.082785	0.40776	1
GO_SYNAPTIC_VESICLE_CYTOSKELETAL_TRANSPORT	-1.3053	0.87699	0.94176	1.3053	0.11568	1
GO_LUNG_CELL_DIFFERENTIATION	0.51081	0.50099	0.76259	-0.51081	0.52358	1
GO_PLATELET_ACTIVATION	3.6662	0.040782	0.13841	-3.6662	0.97601	1
GO_CYTOSKELETON_ORGANIZATION	6.5012	0.0056336	0.027699	-6.3124	0.99791	1
GO_NUCLEOTIDE_BINDING_DOMAIN_LEUCINE_RICH_REPEAT_CONTAINING_RECEPTOR_SIGNALING_PATHWAY	4.9357	0.0013659	0.0085887	-4.9357	0.99943	1
GO_TRANSCRIPTION_COUPLED_NUCLEOTIDE_EXCISION_REPAIR	0.23439	0.66966	0.84317	-0.23439	0.35425	1
GO_MEMBRANE_DEPOLARIZATION_DURING_ACTION_POTENTIAL	-1.9469	0.94556	0.98054	1.9469	0.047972	1
GO_MATURATION_OF_SSU_RRNA	-0.71695	0.82682	0.9173	0.71695	0.1767	1
GO_BETA_AMYLOID_METABOLIC_PROCESS	0.13443	0.54383	0.78341	-0.13443	0.46898	1
GO_REGULATION_OF_SPHINGOLIPID_BIOSYNTHETIC_PROCESS	3.9772	0.0055839	0.027523	-3.4509	0.98916	1
GO_RESPONSE_TO_WOUNDING	12.444	2.7641e-12	1.18e-10	-10.185	1	1
GO_NON_CANONICAL_WNT_SIGNALING_PATHWAY	0.43003	0.68155	0.85012	-0.43003	0.35367	1
GO_RENAL_SYSTEM_PROCESS_INVOLVED_IN_REGULATION_OF_BLOOD_VOLUME	0.34483	0.48609	0.75042	-0.34483	0.529	1
GO_NEGATIVE_REGULATION_OF_LEUKOCYTE_MEDIATED_IMMUNITY	3.8622	0.01263	0.053473	-3.8619	0.99206	1
GO_POSITIVE_REGULATION_OF_CREB_TRANSCRIPTION_FACTOR_ACTIVITY	4.0188	0.0093679	0.041993	-3.1228	0.97393	1
GO_NEGATIVE_REGULATION_OF_CELL_GROWTH	5.3831	0.0018957	0.011352	-4.463	0.99476	1
GO_MODIFIED_AMINO_ACID_TRANSPORT	0.73221	0.41112	0.68566	-0.73221	0.61502	1
GO_CGMP_BIOSYNTHETIC_PROCESS	-0.32477	0.61423	0.81455	0.32477	0.38235	1
GO_PROTEIN_SECRETION	1.322	0.38474	0.66353	-1.322	0.65823	1
GO_ALTERNATIVE_MRNA_SPLICING_VIA_SPLICEOSOME	-0.25666	0.64785	0.83387	0.25666	0.36027	1
GO_ASSOCIATIVE_LEARNING	4.1402	0.010015	0.044043	-4.1402	0.99404	1
GO_SNORNA_METABOLIC_PROCESS	-1.758	0.91405	0.96397	1.758	0.076291	1
GO_NEGATIVE_REGULATION_OF_CELLULAR_CATABOLIC_PROCESS	0.74165	0.6141	0.81455	-0.74165	0.43677	1
GO_REGULATION_OF_RESPONSE_TO_EXTRACELLULAR_STIMULUS	0.84727	0.6041	0.80996	-0.84727	0.446	1
GO_COFACTOR_TRANSPORT	-1.9246	0.95055	0.98207	1.9246	0.043309	1
GO_POSITIVE_REGULATION_OF_FAT_CELL_DIFFERENTIATION	5.4167	0.00053347	0.0038664	-5.1694	0.99957	1
GO_NEGATIVE_REGULATION_OF_PROTEIN_POLYMERIZATION	1.3111	0.35656	0.63372	-1.3111	0.67917	1
GO_EXOGENOUS_DRUG_CATABOLIC_PROCESS	0.046579	0.52739	0.77376	-0.046579	0.47906	1
GO_NEGATIVE_REGULATION_OF_REACTIVE_OXYGEN_SPECIES_METABOLIC_PROCESS	5.3645	0.00050008	0.0036876	-5.3645	0.99982	1
GO_REGULATION_OF_PROTEIN_DEACETYLATION	2.6929	0.075435	0.22173	-2.1313	0.89091	1
GO_OTIC_VESICLE_DEVELOPMENT	-0.56899	0.72398	0.87001	0.56899	0.28052	1
GO_POSITIVE_REGULATION_OF_DNA_TEMPLATED_TRANSCRIPTION_INITIATION	5.9407	0.00015964	0.0013377	-3.5548	0.98766	1
GO_NEURON_PROJECTION_EXTENSION_INVOLVED_IN_NEURON_PROJECTION_GUIDANCE	0.13674	0.53443	0.77824	-0.13674	0.4753	1
GO_PHOSPHOLIPID_DEPHOSPHORYLATION	-0.68567	0.77844	0.89413	0.68567	0.22018	1
GO_NEGATIVE_REGULATION_OF_DNA_REPAIR	-0.4601	0.71114	0.86451	0.4601	0.28774	1
GO_METAL_ION_TRANSPORT	3.3858	0.1345	0.33592	-3.3719	0.91257	1
GO_INSULIN_SECRETION	2.5366	0.078517	0.22738	-2.5367	0.93953	1
GO_POSITIVE_REGULATION_OF_FIBROBLAST_PROLIFERATION	4.3866	0.0080951	0.037368	-4.1769	0.99317	1
GO_PREASSEMBLY_OF_GPI_ANCHOR_IN_ER_MEMBRANE	-0.072115	0.63605	0.82671	0.072115	0.37017	1
GO_NECROTIC_CELL_DEATH	0.84802	0.41135	0.68566	-0.84802	0.615	1
GO_REGULATION_OF_MAST_CELL_ACTIVATION_INVOLVED_IN_IMMUNE_RESPONSE	1.1977	0.31561	0.59287	-1.1977	0.71243	1
GO_POSITIVE_REGULATION_OF_CELLULAR_AMINE_METABOLIC_PROCESS	-0.7072	0.76972	0.88894	0.7072	0.22629	1
GO_POSITIVE_REGULATION_OF_INTRACELLULAR_PROTEIN_TRANSPORT	4.9778	0.0075206	0.035347	-4.3925	0.98953	1
GO_REGULATION_BY_VIRUS_OF_VIRAL_PROTEIN_LEVELS_IN_HOST_CELL	-0.41367	0.68711	0.85356	0.41367	0.31913	1
GO_CHROMOSOME_LOCALIZATION	1.4183	0.32752	0.60446	-1.3309	0.6841	1
GO_REGULATION_OF_RESPIRATORY_SYSTEM_PROCESS	0.38066	0.47228	0.7394	-0.38066	0.54639	1
GO_POSITIVE_REGULATION_OF_ADENYLATE_CYCLASE_ACTIVITY	-0.28045	0.69413	0.85648	0.28045	0.31571	1
GO_POSITIVE_REGULATION_OF_NEURON_DIFFERENTIATION	4.4605	0.0251	0.094035	-3.3451	0.92673	1
GO_EMBRYONIC_SKELETAL_SYSTEM_MORPHOGENESIS	-2.8187	0.99181	0.99935	2.8187	0.006624	0.73385
GO_ATP_SYNTHESIS_COUPLED_PROTON_TRANSPORT	0.80718	0.41052	0.68566	-0.80718	0.61495	1
GO_ACTIVATION_OF_GTPASE_ACTIVITY	1.0866	0.41265	0.68613	-1.0866	0.62669	1
GO_INOSITOL_PHOSPHATE_METABOLIC_PROCESS	0.63229	0.5382	0.78069	-0.63229	0.49473	1
GO_T_CELL_HOMEOSTASIS	0.31107	0.55057	0.78921	-0.31107	0.46712	1
GO_REGULATION_OF_RECEPTOR_ACTIVITY	8.1032	7.0392e-07	1.1141e-05	-6.5533	0.99998	1
GO_HISTONE_METHYLATION	-1.1536	0.89249	0.95246	1.1536	0.10706	1
GO_CELLULAR_RESPONSE_TO_FLUID_SHEAR_STRESS	6.187	5.0731e-05	0.00050983	-5.8816	0.99996	1
GO_POSITIVE_REGULATION_OF_TRANSPORTER_ACTIVITY	1.4247	0.32599	0.60287	-1.4247	0.70424	1
GO_POSITIVE_REGULATION_OF_TRANSCRIPTION_FACTOR_IMPORT_INTO_NUCLEUS	5.5104	0.00035887	0.0027555	-4.9714	0.99926	1
GO_CELLULAR_RESPONSE_TO_SUPEROXIDE	2.8439	0.051198	0.16429	-2.8439	0.96158	1
GO_ALPHA_BETA_T_CELL_DIFFERENTIATION	5.6285	0.00018311	0.0015089	-5.1893	0.99981	1
GO_ESTABLISHMENT_OF_PROTEIN_LOCALIZATION_TO_CHROMOSOME	-0.17437	0.63078	0.82421	0.17437	0.37094	1
GO_PEPTIDE_CROSS_LINKING	13.698	0	0	-13.296	1	1
GO_PEPTIDYL_SERINE_MODIFICATION	3.24	0.087077	0.2461	-3.2177	0.94389	1
GO_CELLULAR_RESPONSE_TO_EXTRACELLULAR_STIMULUS	8.1685	1.5535e-06	2.2309e-05	-6.7778	0.99998	1
GO_ROUNDABOUT_SIGNALING_PATHWAY	0.32801	0.47965	0.74595	-0.32801	0.53452	1
GO_ESTABLISHMENT_OF_PROTEIN_LOCALIZATION	4.7986	0.21293	0.46458	-4.6946	0.88655	1
GO_NEGATIVE_REGULATION_OF_RESPONSE_TO_DNA_DAMAGE_STIMULUS	1.4723	0.31149	0.59012	-1.4723	0.72452	1
GO_GLUTAMATE_METABOLIC_PROCESS	1.4198	0.2662	0.53667	-1.3498	0.74697	1
GO_SPHINGOMYELIN_METABOLIC_PROCESS	1.9421	0.16023	0.38116	-1.9421	0.86686	1
GO_TRNA_METABOLIC_PROCESS	-5.4748	1	1	5.4748	1.3983e-06	0.0021687
GO_NEGATIVE_REGULATION_OF_ATPASE_ACTIVITY	2.8564	0.038465	0.13285	-2.8564	0.96987	1
GO_POSITIVE_REGULATION_OF_LOCOMOTION	12.364	1.2264e-12	5.3832e-11	-10.45	1	1
GO_REGULATION_OF_DENDRITE_MORPHOGENESIS	0.3836	0.60463	0.81029	-0.3836	0.42158	1
GO_CELLULAR_RESPONSE_TO_LITHIUM_ION	-0.24351	0.66185	0.83935	0.24351	0.34055	1
GO_MAMMARY_GLAND_EPITHELIUM_DEVELOPMENT	2.5733	0.11308	0.29396	-2.4418	0.89652	1
GO_CELLULAR_RESPONSE_TO_PROSTAGLANDIN_STIMULUS	1.7141	0.18849	0.42991	-1.7141	0.83963	1
GO_REGULATION_OF_MYELOID_CELL_APOPTOTIC_PROCESS	0.81765	0.38897	0.66711	-0.81765	0.63811	1
GO_NEGATIVE_REGULATION_OF_VIRAL_PROCESS	0.75259	0.56067	0.79392	-0.75272	0.47379	1
GO_ERYTHROCYTE_HOMEOSTASIS	2.7575	0.10066	0.27183	-2.3493	0.88302	1
GO_RESPONSE_TO_HEAT	4.9194	0.0029464	0.016225	-4.6727	0.99741	1
GO_NOTCH_RECEPTOR_PROCESSING	-0.30985	0.67854	0.84844	0.30985	0.32498	1
GO_CELLULAR_RESPONSE_TO_CADMIUM_ION	1.2051	0.26514	0.53477	-1.2051	0.75443	1
GO_SUCKLING_BEHAVIOR	0.50609	0.43925	0.71256	-0.50609	0.58231	1
GO_POSITIVE_REGULATION_OF_KIDNEY_DEVELOPMENT	4.3671	0.005033	0.025235	-3.8121	0.99126	1
GO_REGULATION_OF_MITOTIC_SPINDLE_CHECKPOINT	4.7343	0.0020822	0.012163	-2.3864	0.92663	1
GO_I_KAPPAB_KINASE_NF_KAPPAB_SIGNALING	6.8822	5.3511e-05	0.00053316	-6.8823	0.99999	1
GO_REGULATION_OF_NON_CANONICAL_WNT_SIGNALING_PATHWAY	1.8794	0.17182	0.40195	-1.8785	0.85302	1
GO_REGULATION_OF_KINASE_ACTIVITY	10.559	7.5454e-09	1.7822e-07	-8.8833	1	1
GO_CHROMOSOME_LOCALIZATION_TO_NUCLEAR_ENVELOPE_INVOLVED_IN_HOMOLOGOUS_CHROMOSOME_SEGREGATION	0.92998	0.34155	0.61814	-0.92998	0.68253	1
GO_NEGATIVE_REGULATION_OF_DNA_RECOMBINATION	-0.10565	0.62796	0.82247	0.10565	0.37758	1
GO_POSITIVE_REGULATION_OF_LYMPHOCYTE_MIGRATION	4.4375	0.0034002	0.018375	-3.1826	0.97798	1
GO_NEGATIVE_REGULATION_OF_CELLULAR_RESPONSE_TO_INSULIN_STIMULUS	3.1832	0.039944	0.13661	-2.7946	0.95068	1
GO_POSITIVE_REGULATION_OF_CELLULAR_EXTRAVASATION	2.2986	0.082434	0.23633	-2.2986	0.93068	1
GO_MYELOID_LEUKOCYTE_DIFFERENTIATION	4.9175	0.0047342	0.024022	-4.5593	0.99554	1
GO_PEROXISOME_ORGANIZATION	-1.1889	0.8803	0.94444	1.1889	0.12043	1
GO_DNA_STRAND_ELONGATION_INVOLVED_IN_DNA_REPLICATION	-2.1144	0.95668	0.98483	2.1144	0.037869	1
GO_CELLULAR_MODIFIED_AMINO_ACID_CATABOLIC_PROCESS	-1.146	0.85312	0.93051	1.146	0.14067	1
GO_SINGLE_ORGANISM_CELL_ADHESION	10.068	2.2297e-09	5.8947e-08	-9.7237	1	1
GO_POLYOL_METABOLIC_PROCESS	1.2596	0.40654	0.68364	-1.2596	0.63285	1
GO_POSITIVE_REGULATION_OF_TRANSCRIPTION_INITIATION_FROM_RNA_POLYMERASE_II_PROMOTER	1.4214	0.25702	0.52639	-1.4214	0.76878	1
GO_APICAL_JUNCTION_ASSEMBLY	2.5643	0.087566	0.24649	-2.5007	0.92111	1
GO_PYRIMIDINE_RIBONUCLEOSIDE_TRIPHOSPHATE_METABOLIC_PROCESS	-1.1667	0.85639	0.93128	1.1667	0.13661	1
GO_LYMPHOCYTE_HOMEOSTASIS	1.5018	0.26157	0.53097	-1.5018	0.7635	1
GO_SERTOLI_CELL_DEVELOPMENT	2.7894	0.060899	0.18903	-2.7894	0.95613	1
GO_NEGATIVE_REGULATION_OF_RNA_SPLICING	0.72233	0.44814	0.72027	-0.72233	0.57745	1
GO_CELL_CYCLE_PHASE_TRANSITION	3.0542	0.16007	0.38099	-2.745	0.84892	1
GO_TISSUE_MORPHOGENESIS	7.5105	7.2198e-05	0.00068359	-6.8262	0.99993	1
GO_ENDOSOME_TO_LYSOSOME_TRANSPORT	1.6389	0.2496	0.51608	-1.639	0.78346	1
GO_MRNA_PROCESSING	0.078143	0.90499	0.95952	-0.078174	0.12385	1
GO_RESPONSE_TO_ANGIOTENSIN	1.0108	0.31077	0.58923	-1.0108	0.70863	1
GO_DENDRITIC_SPINE_DEVELOPMENT	1.0779	0.31973	0.59614	-1.0779	0.69534	1
GO_REGULATION_OF_PROTEIN_OLIGOMERIZATION	1.032	0.35117	0.62678	-1.032	0.67899	1
GO_ADULT_WALKING_BEHAVIOR	-0.10213	0.62803	0.82247	0.10213	0.37689	1
GO_HEME_METABOLIC_PROCESS	-0.14356	0.66437	0.84063	0.14356	0.34461	1
GO_SERINE_FAMILY_AMINO_ACID_BIOSYNTHETIC_PROCESS	-1.6215	0.91597	0.96466	1.6215	0.076722	1
GO_CEREBELLAR_PURKINJE_CELL_LAYER_FORMATION	4.2043	0.0036072	0.019292	-3.4125	0.98856	1
GO_CELLULAR_RESPONSE_TO_CARBOHYDRATE_STIMULUS	4.7175	0.003671	0.019588	-4.448	0.99673	1
GO_INOSITOL_PHOSPHATE_CATABOLIC_PROCESS	-0.91104	0.7922	0.90037	0.91104	0.20001	1
GO_C21_STEROID_HORMONE_METABOLIC_PROCESS	1.6383	0.19848	0.44422	-1.6383	0.82404	1
GO_NEGATIVE_REGULATION_OF_GLIAL_CELL_DIFFERENTIATION	-0.48977	0.71448	0.8648	0.48977	0.28726	1
GO_POSITIVE_REGULATION_OF_SYNAPSE_ASSEMBLY	-2.6564	0.98645	0.99614	2.6564	0.01087	0.90318
GO_TRANSMISSION_OF_NERVE_IMPULSE	-0.6382	0.75305	0.88283	0.6382	0.24759	1
GO_POSITIVE_REGULATION_OF_VASCULATURE_DEVELOPMENT	12.767	7.4385e-15	4.3812e-13	-10.075	1	1
GO_POSITIVE_REGULATION_OF_EPIDERMAL_CELL_DIFFERENTIATION	2.603	0.068387	0.20529	-2.6046	0.94614	1
GO_MEMBRANE_FUSION	1.7793	0.31089	0.58923	-1.7793	0.73797	1
GO_POSITIVE_REGULATION_OF_TOR_SIGNALING	0.43977	0.5258	0.77346	-0.43977	0.49552	1
GO_POSITIVE_REGULATION_OF_GLIAL_CELL_DIFFERENTIATION	6.9184	8.6044e-06	0.00010508	-4.1742	0.99637	1
GO_MALE_SEX_DETERMINATION	-0.2669	0.63124	0.82432	0.2669	0.36789	1
GO_TYPE_B_PANCREATIC_CELL_DEVELOPMENT	-2.4537	0.96508	0.98736	2.4537	0.025854	1
GO_REGULATION_OF_SUPEROXIDE_ANION_GENERATION	1.1102	0.28699	0.56362	-1.1102	0.73256	1
GO_ANTIGEN_RECEPTOR_MEDIATED_SIGNALING_PATHWAY	3.4417	0.058644	0.18351	-3.4417	0.96314	1
GO_POSITIVE_REGULATION_OF_MITOTIC_CELL_CYCLE	4.6746	0.0056627	0.027794	-4.261	0.99281	1
GO_LYMPHOCYTE_COSTIMULATION	3.6522	0.02353	0.089012	-3.6522	0.98628	1
GO_REGULATION_OF_SERINE_TYPE_PEPTIDASE_ACTIVITY	0.017642	0.56348	0.79434	-0.017642	0.44305	1
GO_NEGATIVE_REGULATION_OF_STEROID_METABOLIC_PROCESS	3.4546	0.025364	0.094567	-3.4546	0.98517	1
GO_COFACTOR_METABOLIC_PROCESS	0.49804	0.79613	0.90227	-0.4398	0.23652	1
GO_BARBED_END_ACTIN_FILAMENT_CAPPING	-0.035949	0.61762	0.81642	0.035949	0.39007	1
GO_CELL_MIGRATION_INVOLVED_IN_SPROUTING_ANGIOGENESIS	7.1804	5.0032e-06	6.3956e-05	-6.2844	0.99998	1
GO_REGULATION_OF_TIMING_OF_CELL_DIFFERENTIATION	0.81864	0.35926	0.63729	-0.81864	0.66829	1
GO_NEGATIVE_REGULATION_OF_INTRACELLULAR_ESTROGEN_RECEPTOR_SIGNALING_PATHWAY	-1.1991	0.82765	0.91801	1.1991	0.16395	1
GO_REGULATION_OF_TYPE_2_IMMUNE_RESPONSE	5.2033	0.0010242	0.0067122	-5.2033	0.99954	1
GO_3_UTR_MEDIATED_MRNA_STABILIZATION	-0.29473	0.68024	0.84928	0.29473	0.32236	1
GO_DRUG_CATABOLIC_PROCESS	-0.13321	0.58809	0.80504	0.13321	0.41654	1
GO_POSITIVE_REGULATION_OF_RHO_PROTEIN_SIGNAL_TRANSDUCTION	-0.041483	0.59767	0.80762	0.041483	0.40634	1
GO_PRIMITIVE_STREAK_FORMATION	-0.81454	0.756	0.88361	0.81454	0.23943	1
GO_RESPONSE_TO_PHENYLPROPANOID	3.1946	0.026932	0.099455	-2.4013	0.93964	1
GO_REGULATION_OF_EPITHELIAL_CELL_MIGRATION	8.3713	7.2688e-07	1.1426e-05	-7.244	0.99999	1
GO_POSITIVE_REGULATION_OF_NOTCH_SIGNALING_PATHWAY	-0.09286	0.6522	0.83523	0.09286	0.35773	1
GO_CELL_DEATH	15.992	0	0	-14.395	1	1
GO_SOMATIC_RECOMBINATION_OF_IMMUNOGLOBULIN_GENES_INVOLVED_IN_IMMUNE_RESPONSE	-0.5133	0.72583	0.87052	0.5133	0.27583	1
GO_CELLULAR_IRON_ION_HOMEOSTASIS	-0.90636	0.84174	0.92518	0.90636	0.15877	1
GO_CONTRACTILE_ACTIN_FILAMENT_BUNDLE_ASSEMBLY	0.0039243	0.60198	0.80902	-0.0039243	0.40491	1
GO_MACROMOLECULE_DEACYLATION	1.5046	0.32376	0.6009	-1.5046	0.7125	1
GO_TRANSLATIONAL_INITIATION	3.7187	0.049461	0.15982	-3.7187	0.96993	1
GO_ACTIVATION_OF_NF_KAPPAB_INDUCING_KINASE_ACTIVITY	4.2262	0.0069139	0.033063	-4.2262	0.99602	1
GO_SYNAPTIC_TRANSMISSION_CHOLINERGIC	0.303	0.48516	0.74955	-0.303	0.53077	1
GO_NEGATIVE_REGULATION_OF_CYTOKINE_PRODUCTION_INVOLVED_IN_IMMUNE_RESPONSE	1.7091	0.2001	0.44655	-1.7091	0.82841	1
GO_REGULATION_OF_TOLL_LIKE_RECEPTOR_4_SIGNALING_PATHWAY	1.343	0.27351	0.54785	-1.343	0.75204	1
GO_POSITIVE_REGULATION_OF_CELLULAR_PROTEIN_LOCALIZATION	5.9454	0.0031422	0.01714	-5.2848	0.996	1
GO_PLASMA_MEMBRANE_ORGANIZATION	2.7857	0.17019	0.39875	-2.6227	0.84905	1
GO_REGULATION_OF_NEUROTRANSMITTER_SECRETION	1.8895	0.19789	0.44333	-1.8895	0.83328	1
GO_POSITIVE_REGULATION_OF_PROTEIN_CATABOLIC_PROCESS	3.0394	0.14521	0.35598	-2.598	0.83459	1
GO_ACTIVATION_OF_ADENYLATE_CYCLASE_ACTIVITY	-0.19482	0.65466	0.83619	0.19482	0.35337	1
GO_WHITE_FAT_CELL_DIFFERENTIATION	-0.30101	0.65912	0.83818	0.30101	0.34846	1
GO_OOGENESIS	1.3695	0.3382	0.61519	-1.1597	0.64505	1
GO_ANTERIOR_POSTERIOR_AXIS_SPECIFICATION_EMBRYO	-1.3837	0.8567	0.93128	1.3837	0.13391	1
GO_REGULATION_OF_SHORT_TERM_NEURONAL_SYNAPTIC_PLASTICITY	-0.79379	0.75172	0.88254	0.79379	0.24398	1
GO_ALDEHYDE_CATABOLIC_PROCESS	1.5442	0.19457	0.43928	-1.5442	0.82411	1
GO_RESPONSE_TO_TYPE_I_INTERFERON	1.69	0.2553	0.52401	-1.6198	0.76353	1
GO_MITOCHONDRIAL_RESPIRATORY_CHAIN_COMPLEX_ASSEMBLY	-0.025296	0.70294	0.86233	0.025296	0.31281	1
GO_HYALURONAN_CATABOLIC_PROCESS	1.0905	0.33107	0.60816	-1.0905	0.69599	1
GO_NEUROTRANSMITTER_BIOSYNTHETIC_PROCESS	-0.15812	0.60569	0.81087	0.15812	0.3962	1
GO_PENTOSE_PHOSPHATE_SHUNT	0.27072	0.52839	0.77378	-0.27072	0.48121	1
GO_CYTOKINE_MEDIATED_SIGNALING_PATHWAY	12.08	1.4331e-11	5.511e-10	-10.863	1	1
GO_ATP_GENERATION_FROM_ADP	6.1493	8.4988e-05	0.00078614	-6.1493	0.99997	1
GO_NEGATIVE_REGULATION_OF_LOCOMOTION	8.3187	2.9814e-06	4.0093e-05	-6.8909	0.99996	1
GO_IMP_METABOLIC_PROCESS	0.92939	0.3683	0.64595	-0.92939	0.65404	1
GO_NCRNA_3_END_PROCESSING	-1.5015	0.90648	0.95992	1.5015	0.086987	1
GO_LYMPH_NODE_DEVELOPMENT	0.26102	0.54187	0.78278	-0.26102	0.47197	1
[truncated: 3,934 more rows]

## Sheet: Ece1P3.null_4hPBS_4h
Name	Stat (dist.dir.up)	p (dist.dir.up)	p adj (dist.dir.up)	Stat (dist.dir.dn)	p (dist.dir.dn)	p adj (dist.dir.dn)
[truncated: 4,653 more rows]
